# Supplementary material for: A nonporous crystalline organic cage for selective water uptake and storage
Source: Chem Sci. 2025 Nov 10;17(1):511–5. doi: 10.1039/d5sc06328k (PMC12604641; doi:10.1039/d5sc06328k)
Supplement: SC-017-D5SC06328K-s002 [file SC-017-D5SC06328K-s002.cif]

# Supplementary Information (SI) for Chemical Science.
# This journal is © The Royal Society of Chemistry 2025

####################################################################### 
# 
# This file contains crystal structure data downloaded from the 
# Cambridge Structural Database (CSD) hosted by the Cambridge 
# Crystallographic Data Centre (CCDC).
# 
# Full information about CCDC data access policies and citation 
# guidelines are available at http://www.ccdc.cam.ac.uk/access/V1 
# 
# Audit and citation data items may have been added by the CCDC. 
# Please retain this information to preserve the provenance of 
# this file and to allow appropriate attribution of the data. 
# 
#######################################################################

data_Oba-cage_oCT
_audit_block_doi                 10.5517/ccdc.csd.cc2bpp91
_database_code_depnum_ccdc_archive 'CCDC 2165793'
loop_
_citation_id
_citation_doi
_citation_year
1 10.1002/anie.202212596 2022
loop_
_audit_author_name
_audit_author_address
'Lukman Alimi'
;KAUST
Saudi Arabia
;
_audit_update_record             
;
2022-04-11 deposited with the CCDC.	2025-11-05 downloaded from the CCDC.
;

_audit_creation_method           SHELXL-2018/3
_shelx_SHELXL_version_number     2018/3
_chemical_name_systematic        ?
_chemical_name_common            ?
_chemical_melting_point          ?
_chemical_formula_moiety         'C61 H67 Cl N8 O3'
_chemical_formula_sum            'C61 H67 Cl N8 O3'
_chemical_formula_weight         995.67

loop_
_atom_type_symbol
_atom_type_description
_atom_type_scat_dispersion_real
_atom_type_scat_dispersion_imag
_atom_type_scat_source
C C 0.0033 0.0016 'International Tables Vol C Tables 4.2.6.8 and 6.1.1.4'
H H 0.0000 0.0000 'International Tables Vol C Tables 4.2.6.8 and 6.1.1.4'
N N 0.0061 0.0033 'International Tables Vol C Tables 4.2.6.8 and 6.1.1.4'
O O 0.0106 0.0060 'International Tables Vol C Tables 4.2.6.8 and 6.1.1.4'
Cl Cl 0.1484 0.1585 'International Tables Vol C Tables 4.2.6.8 and 6.1.1.4'

_space_group_crystal_system      triclinic
_space_group_IT_number           2
_space_group_name_H-M_alt        'P -1'
_space_group_name_Hall           '-P 1'

_shelx_space_group_comment       
;
The symmetry employed for this shelxl refinement is uniquely defined
by the following loop, which should always be used as a source of
symmetry information in preference to the above space-group names.
They are only intended as comments.
;

loop_
_space_group_symop_operation_xyz
'x, y, z'
'-x, -y, -z'

_cell_length_a                   10.8687(4)
_cell_length_b                   12.8732(5)
_cell_length_c                   19.6339(8)
_cell_angle_alpha                77.2480(10)
_cell_angle_beta                 88.6220(10)
_cell_angle_gamma                79.1100(10)
_cell_volume                     2630.62(18)
_cell_formula_units_Z            2
_cell_measurement_temperature    100(2)
_cell_measurement_reflns_used    9925
_cell_measurement_theta_min      2.20
_cell_measurement_theta_max      27.86

_exptl_crystal_description       Block
_exptl_crystal_colour            Colourless
_exptl_crystal_density_meas      ?
_exptl_crystal_density_method    ?
_exptl_crystal_density_diffrn    1.257
_exptl_crystal_F_000             1060
_exptl_transmission_factor_min   0.974
_exptl_transmission_factor_max   0.983
_exptl_crystal_size_max          0.211
_exptl_crystal_size_mid          0.167
_exptl_crystal_size_min          0.089
_exptl_absorpt_coefficient_mu    0.127
_shelx_estimated_absorpt_T_min   0.957
_shelx_estimated_absorpt_T_max   0.959
_exptl_absorpt_correction_type   Multi-scan
_exptl_absorpt_correction_T_min  ?
_exptl_absorpt_correction_T_max  ?
_exptl_absorpt_process_details   SADABS
_exptl_absorpt_special_details   ?
_diffrn_ambient_temperature      100(2)
_diffrn_radiation_wavelength     0.71073
_diffrn_radiation_type           MoK\a
_diffrn_source                   ?
_diffrn_measurement_device_type  'Bruker APEX-II CCD'
_diffrn_measurement_method       '\f and \w scans'
_diffrn_detector_area_resol_mean ?
_diffrn_reflns_number            58448
_diffrn_reflns_av_unetI/netI     0.0357
_diffrn_reflns_av_R_equivalents  0.0517
_diffrn_reflns_limit_h_min       -12
_diffrn_reflns_limit_h_max       12
_diffrn_reflns_limit_k_min       -15
_diffrn_reflns_limit_k_max       15
_diffrn_reflns_limit_l_min       -23
_diffrn_reflns_limit_l_max       23
_diffrn_reflns_theta_min         2.152
_diffrn_reflns_theta_max         24.999
_diffrn_reflns_theta_full        25.000
_diffrn_measured_fraction_theta_max 0.996
_diffrn_measured_fraction_theta_full 0.996
_diffrn_reflns_Laue_measured_fraction_max 0.996
_diffrn_reflns_Laue_measured_fraction_full 0.996
_diffrn_reflns_point_group_measured_fraction_max 0.996
_diffrn_reflns_point_group_measured_fraction_full 0.996
_reflns_number_total             9220
_reflns_number_gt                6310
_reflns_threshold_expression     'I > 2\s(I)'
_reflns_Friedel_coverage         0.000
_reflns_Friedel_fraction_max     .
_reflns_Friedel_fraction_full    .

_reflns_special_details          
;
 Reflections were merged by SHELXL according to the crystal
 class for the calculation of statistics and refinement.
 
 Structure factors included contributions from the .fab file.
 
 _reflns_Friedel_fraction is defined as the number of unique
 Friedel pairs measured divided by the number that would be
 possible theoretically, ignoring centric projections and
 systematic absences.
;

_computing_data_collection       'Bruker APEX2'
_computing_cell_refinement       'Bruker SAINT'
_computing_data_reduction        'Bruker SAINT'
_computing_structure_solution    'SHELXT 2018/2 (Sheldrick, 2018)'
_computing_structure_refinement  'SHELXL-2018/3 (Sheldrick, 2018)'
_computing_molecular_graphics    'Bruker SHELXTL'
_computing_publication_material  'Bruker SHELXTL'
_refine_special_details          ?
_refine_ls_structure_factor_coef Fsqd
_refine_ls_matrix_type           full
_refine_ls_weighting_scheme      calc
_refine_ls_weighting_details     
'w=1/[\s^2^(Fo^2^)+(0.1162P)^2^+2.7964P] where P=(Fo^2^+2Fc^2^)/3'
_atom_sites_solution_primary     ?
_atom_sites_solution_secondary   ?
_atom_sites_solution_hydrogens   geom
_refine_ls_hydrogen_treatment    constr
_refine_ls_extinction_method     none
_refine_ls_extinction_coef       .
_refine_ls_number_reflns         9220
_refine_ls_number_parameters     732
_refine_ls_number_restraints     348
_refine_ls_R_factor_all          0.1155
_refine_ls_R_factor_gt           0.0804
_refine_ls_wR_factor_ref         0.2427
_refine_ls_wR_factor_gt          0.2215
_refine_ls_goodness_of_fit_ref   1.094
_refine_ls_restrained_S_all      1.078
_refine_ls_shift/su_max          0.000
_refine_ls_shift/su_mean         0.000

loop_
_atom_site_label
_atom_site_type_symbol
_atom_site_fract_x
_atom_site_fract_y
_atom_site_fract_z
_atom_site_U_iso_or_equiv
_atom_site_adp_type
_atom_site_occupancy
_atom_site_site_symmetry_order
_atom_site_calc_flag
_atom_site_refinement_flags_posn
_atom_site_refinement_flags_adp
_atom_site_refinement_flags_occupancy
_atom_site_disorder_assembly
_atom_site_disorder_group
O1 O 0.3418(2) 0.86323(19) 0.51867(12) 0.0333(5) Uani 1 1 d . . . . .
O3 O 0.9935(2) 0.88484(19) 0.43342(12) 0.0340(5) Uani 1 1 d . . . . .
O2 O 0.7739(2) 0.37799(17) 0.51405(12) 0.0371(6) Uani 1 1 d . . . . .
N1 N 0.9037(3) 0.8673(2) 0.75560(15) 0.0368(7) Uani 1 1 d . . . . .
H1 H 0.981670 0.873665 0.745515 0.044 Uiso 1 1 calc R U . . .
N4 N 0.8750(3) 0.6708(2) 0.86917(15) 0.0380(7) Uani 1 1 d . . . . .
N6 N 0.5644(3) 0.7923(2) 0.09662(15) 0.0393(7) Uani 1 1 d . . . . .
N8 N 0.4213(3) 0.9381(3) 0.19020(16) 0.0457(8) Uani 1 1 d . . . . .
H8 H 0.344982 0.925488 0.198838 0.055 Uiso 1 1 calc R U . . .
N2 N 0.9874(3) 0.5058(2) 0.77990(16) 0.0436(8) Uani 1 1 d . . . . .
H2 H 0.960702 0.444847 0.796252 0.052 Uiso 1 1 calc R U . . .
N5 N 0.6073(3) 0.6682(3) 0.81887(16) 0.0461(8) Uani 1 1 d . . . . .
H5 H 0.557199 0.729350 0.821607 0.055 Uiso 1 1 calc R U . . .
N3 N 0.8310(3) 0.8002(3) 0.14404(16) 0.0433(8) Uani 1 1 d . . . . .
H3 H 0.857661 0.862195 0.135390 0.052 Uiso 1 1 calc R U . . .
C1 C 0.8720(3) 0.8564(2) 0.63785(17) 0.0303(7) Uani 1 1 d . . . . .
C4 C 0.9479(3) 0.8696(2) 0.50062(17) 0.0293(7) Uani 1 1 d . . . . .
C6 C 0.4177(3) 0.8075(3) 0.57599(17) 0.0294(7) Uani 1 1 d . . . . .
C8 C 0.3878(3) 0.8711(3) 0.45135(17) 0.0301(7) Uani 1 1 d . . . . .
C10 C 0.9396(3) 0.8521(3) 0.38056(17) 0.0303(7) Uani 1 1 d . . . . .
Cl12 Cl 0.2936(3) 0.6085(3) 0.95633(17) 0.0943(9) Uani 0.5 1 d D U P A 1
C14 C 0.3040(3) 0.8674(2) 0.40043(17) 0.0300(7) Uani 1 1 d . . . . .
H14 H 0.222711 0.853220 0.412692 0.036 Uiso 1 1 calc R U . . .
C16 C 0.8306(3) 0.8571(3) 0.70961(18) 0.0341(8) Uani 1 1 d . . . . .
H16 H 0.746992 0.849639 0.721604 0.041 Uiso 1 1 calc R U . . .
C18 C 0.8224(3) 0.8761(3) 0.51561(18) 0.0321(7) Uani 1 1 d . . . . .
H18 H 0.762209 0.885495 0.479392 0.039 Uiso 1 1 calc R U . . .
N7 N 0.5437(4) 0.5831(3) 0.20602(18) 0.0545(9) Uani 1 1 d . . . . .
H7 H 0.608384 0.532382 0.201859 0.065 Uiso 1 1 calc R U . . .
C20 C 0.8636(3) 0.5214(3) 0.54338(18) 0.0334(8) Uani 1 1 d . . . . .
H20 H 0.864756 0.556783 0.495538 0.040 Uiso 1 1 calc R U . . .
C22 C 1.0367(3) 0.8559(3) 0.55282(17) 0.0316(7) Uani 1 1 d . . . . .
H22 H 1.122987 0.850536 0.541838 0.038 Uiso 1 1 calc R U . . .
C26 C 0.7493(3) 0.4080(3) 0.39135(18) 0.0333(8) Uani 1 1 d . . . . .
H26 H 0.814017 0.346902 0.391754 0.040 Uiso 1 1 calc R U . . .
C28 C 0.5789(3) 0.6658(3) 0.63552(18) 0.0331(7) Uani 1 1 d . . . . .
H28 H 0.644201 0.605527 0.634695 0.040 Uiso 1 1 calc R U . . .
C30 C 0.7853(3) 0.8686(3) 0.58432(18) 0.0326(8) Uani 1 1 d . . . . .
H30 H 0.699182 0.871901 0.595045 0.039 Uiso 1 1 calc R U . . .
C32 C 0.3398(3) 0.8847(3) 0.33174(17) 0.0317(7) Uani 1 1 d . . . . .
H32 H 0.282163 0.883209 0.296525 0.038 Uiso 1 1 calc R U . . .
C34 C 0.7169(3) 0.4419(3) 0.45257(17) 0.0314(7) Uani 1 1 d . . . . .
C36 C 0.8439(3) 0.7295(3) 0.33424(18) 0.0348(8) Uani 1 1 d . . . . .
H36 H 0.805606 0.667515 0.341354 0.042 Uiso 1 1 calc R U . . .
C38 C 0.4594(3) 0.9043(3) 0.31288(17) 0.0313(7) Uani 1 1 d . . . . .
C40 C 0.9113(3) 0.5626(3) 0.59440(18) 0.0345(8) Uani 1 1 d . . . . .
H40 H 0.943799 0.627542 0.581206 0.041 Uiso 1 1 calc R U . . .
C42 C 0.9989(3) 0.8501(3) 0.62097(17) 0.0311(7) Uani 1 1 d . . . . .
H42 H 1.059484 0.841658 0.656816 0.037 Uiso 1 1 calc R U . . .
C44 C 0.5133(3) 0.7211(3) 0.57434(17) 0.0325(7) Uani 1 1 d . . . . .
H44 H 0.534184 0.699379 0.531642 0.039 Uiso 1 1 calc R U . . .
C46 C 0.8840(3) 0.7613(3) 0.39121(18) 0.0327(7) Uani 1 1 d . . . . .
H46 H 0.873723 0.721548 0.437203 0.039 Uiso 1 1 calc R U . . .
C48 C 0.5494(3) 0.6981(3) 0.69808(17) 0.0341(8) Uani 1 1 d . . . . .
C50 C 0.8119(3) 0.3755(3) 0.63260(18) 0.0342(8) Uani 1 1 d . . . . .
H50 H 0.776732 0.311932 0.645446 0.041 Uiso 1 1 calc R U . . .
C52 C 0.4959(3) 0.9297(3) 0.23951(18) 0.0372(8) Uani 1 1 d . . . . .
H52 H 0.579066 0.940148 0.229078 0.045 Uiso 1 1 calc R U . . .
C54 C 0.8614(3) 0.4165(3) 0.68308(18) 0.0349(8) Uani 1 1 d . . . . .
H54 H 0.860605 0.380356 0.730774 0.042 Uiso 1 1 calc R U . . .
C56 C 0.8219(3) 0.7489(3) 0.20626(19) 0.0380(8) Uani 1 1 d . . . . .
H56 H 0.790168 0.683411 0.214184 0.046 Uiso 1 1 calc R U . . .
C58 C 0.6871(3) 0.4634(3) 0.32947(18) 0.0360(8) Uani 1 1 d . . . . .
H58 H 0.709293 0.439800 0.287507 0.043 Uiso 1 1 calc R U . . .
C60 C 0.8586(3) 0.7866(3) 0.26645(18) 0.0348(8) Uani 1 1 d . . . . .
C62 C 0.9710(3) 0.5534(3) 0.71676(19) 0.0366(8) Uani 1 1 d . . . . .
H62 H 0.997940 0.620737 0.701795 0.044 Uiso 1 1 calc R U . . .
C64 C 0.6203(3) 0.6378(3) 0.76210(18) 0.0384(8) Uani 1 1 d . . . . .
H64 H 0.678239 0.573151 0.760445 0.046 Uiso 1 1 calc R U . . .
C66 C 0.8144(3) 0.4282(3) 0.56317(17) 0.0314(7) Uani 1 1 d . . . . .
C68 C 0.9126(3) 0.5108(3) 0.66476(18) 0.0341(8) Uani 1 1 d . . . . .
C70 C 0.5925(3) 0.5532(3) 0.32810(18) 0.0350(8) Uani 1 1 d . . . . .
C72 C 0.9542(3) 0.9110(3) 0.31362(18) 0.0381(8) Uani 1 1 d . . . . .
H72 H 0.992126 0.973129 0.306636 0.046 Uiso 1 1 calc R U . . .
C9 C 0.6242(3) 0.5316(3) 0.45259(19) 0.0360(8) Uani 1 1 d . . . . .
H9 H 0.603068 0.554971 0.494725 0.043 Uiso 1 1 calc R U . . .
C37 C 0.3860(3) 0.8390(3) 0.63807(19) 0.0384(8) Uani 1 1 d . . . . .
H37 H 0.318799 0.897701 0.639040 0.046 Uiso 1 1 calc R U . . .
C19 C 0.5423(3) 0.9061(3) 0.36555(19) 0.0379(8) Uani 1 1 d . . . . .
H19 H 0.624549 0.917921 0.353793 0.046 Uiso 1 1 calc R U . . .
C39 C 0.5623(3) 0.5872(3) 0.3904(2) 0.0392(8) Uani 1 1 d . . . . .
H39 H 0.498651 0.649008 0.390192 0.047 Uiso 1 1 calc R U . . .
C5 C 0.5067(3) 0.8908(3) 0.43463(19) 0.0375(8) Uani 1 1 d . . . . .
H5A H 0.563157 0.893939 0.470018 0.045 Uiso 1 1 calc R U . . .
C41 C 0.4521(4) 0.7850(3) 0.69831(19) 0.0413(9) Uani 1 1 d . . . . .
H41 H 0.430850 0.807506 0.740720 0.050 Uiso 1 1 calc R U . . .
C21 C 0.9133(3) 0.8784(3) 0.25766(19) 0.0398(8) Uani 1 1 d . . . . .
H21 H 0.922401 0.919278 0.211816 0.048 Uiso 1 1 calc R U . . .
C43 C 0.9228(4) 0.7670(3) 0.87540(18) 0.0401(8) Uani 1 1 d . . . . .
H43A H 1.013802 0.755582 0.866241 0.048 Uiso 1 1 calc R U . . .
H43B H 0.911127 0.777413 0.923776 0.048 Uiso 1 1 calc R U . . .
C11 C 0.5208(4) 0.6091(3) 0.2640(2) 0.0451(9) Uani 1 1 d . . . . .
H11 H 0.453895 0.667531 0.266124 0.054 Uiso 1 1 calc R U . . .
C45 C 0.6714(4) 0.8186(3) 0.05451(18) 0.0418(9) Uani 1 1 d . . . . .
H45A H 0.670753 0.897272 0.047660 0.050 Uiso 1 1 calc R U . . .
H45B H 0.662591 0.802750 0.007968 0.050 Uiso 1 1 calc R U . . .
C23 C 0.9720(4) 0.5729(3) 0.88721(19) 0.0455(9) Uani 1 1 d . . . . .
H23A H 0.931791 0.509447 0.904662 0.055 Uiso 1 1 calc R U . . .
H23B H 1.026265 0.579601 0.925189 0.055 Uiso 1 1 calc R U . . .
C47 C 0.8576(4) 0.8685(3) 0.82502(19) 0.0431(9) Uani 1 1 d . . . . .
H47A H 0.765926 0.871212 0.825523 0.052 Uiso 1 1 calc R U . . .
H47B H 0.874148 0.933687 0.839436 0.052 Uiso 1 1 calc R U . . .
C3 C 0.4567(4) 0.8813(3) 0.0797(2) 0.0466(10) Uani 1 1 d . . . . .
H3A H 0.378732 0.852495 0.091398 0.056 Uiso 1 1 calc R U . . .
H3B H 0.454540 0.912806 0.028846 0.056 Uiso 1 1 calc R U . . .
C49 C 0.6771(4) 0.6000(4) 0.8797(2) 0.0505(10) Uani 1 1 d . . . . .
H49A H 0.729014 0.535706 0.866673 0.061 Uiso 1 1 calc R U . . .
H49B H 0.617934 0.574453 0.915869 0.061 Uiso 1 1 calc R U . . .
C25 C 0.7968(4) 0.7556(3) 0.0875(2) 0.0492(10) Uani 1 1 d . . . . .
H25A H 0.790955 0.678566 0.105413 0.059 Uiso 1 1 calc R U . . .
H25B H 0.862530 0.758857 0.051705 0.059 Uiso 1 1 calc R U . . .
C51 C 1.0518(4) 0.5544(3) 0.8251(2) 0.0459(9) Uani 1 1 d . . . . .
H51A H 1.070171 0.624380 0.798503 0.055 Uiso 1 1 calc R U . . .
H51B H 1.132450 0.505951 0.841726 0.055 Uiso 1 1 calc R U . . .
C13 C 0.4612(4) 0.9688(3) 0.11854(19) 0.0496(10) Uani 1 1 d . . . . .
H13A H 0.547795 0.982632 0.118472 0.059 Uiso 1 1 calc R U . . .
H13B H 0.405987 1.036734 0.094509 0.059 Uiso 1 1 calc R U . . .
C53 C 0.7608(4) 0.6621(3) 0.90915(19) 0.0473(10) Uani 1 1 d . . . . .
H53A H 0.713629 0.735867 0.909160 0.057 Uiso 1 1 calc R U . . .
H53B H 0.783870 0.625068 0.958160 0.057 Uiso 1 1 calc R U . . .
C27 C 0.5331(5) 0.6907(3) 0.0863(2) 0.0584(12) Uani 1 1 d . . . . .
H27A H 0.611414 0.640013 0.080538 0.070 Uiso 1 1 calc R U . . .
H27B H 0.482254 0.705886 0.042796 0.070 Uiso 1 1 calc R U . . .
C55 C 0.4619(5) 0.6378(4) 0.1461(2) 0.0685(14) Uani 1 1 d . . . . .
H55A H 0.396276 0.693511 0.159967 0.082 Uiso 1 1 calc R U . . .
H55B H 0.419942 0.584529 0.131077 0.082 Uiso 1 1 calc R U . . .
C7 C 0.2205(10) 0.8369(9) 0.9356(5) 0.0552(16) Uani 0.5 1 d D U P A 1
C57 C 0.1809(10) 0.7169(10) 1.0371(6) 0.0645(16) Uani 0.5 1 d . U P A 1
H57 H 0.180668 0.647533 1.066388 0.077 Uiso 0.5 1 calc R U P A 1
C29 C 0.1809(11) 0.9169(9) 0.9504(6) 0.0629(16) Uani 0.5 1 d . U P A 1
H29 H 0.181759 0.983078 0.917485 0.075 Uiso 0.5 1 calc R U P A 1
C59 C 0.2348(8) 0.7213(4) 0.9702(5) 0.0535(14) Uani 0.5 1 d D U P A 1
C15 C 0.1230(11) 0.8171(7) 1.0650(6) 0.0730(16) Uani 0.5 1 d D U P A 1
H15 H 0.086241 0.808788 1.109783 0.088 Uiso 0.5 1 calc R U P A 1
C61 C 0.1245(11) 0.9194(8) 1.0249(5) 0.0745(17) Uani 0.5 1 d D U P A 1
H61 H 0.094818 0.984313 1.040498 0.089 Uiso 0.5 1 calc R U P A 1
C31 C 0.2559(6) 0.7065(4) 0.93659(17) 0.0605(15) Uani 0.5 1 d D U P B 2
C63 C 0.1493(10) 0.7349(9) 1.0546(6) 0.0617(16) Uani 0.5 1 d . U P B 2
H63 H 0.123097 0.703650 1.099709 0.074 Uiso 0.5 1 calc R U P B 2
C2 C 0.2107(6) 0.6680(7) 1.00294(18) 0.0677(16) Uani 0.5 1 d D U P B 2
H2A H 0.219027 0.591532 1.017680 0.081 Uiso 0.5 1 calc R U P B 2
C65 C 0.1360(11) 0.8456(10) 1.0286(6) 0.0760(16) Uani 0.5 1 d . U P B 2
H65 H 0.096836 0.890737 1.058264 0.091 Uiso 0.5 1 calc R U P B 2
C33 C 0.2389(10) 0.8199(8) 0.9202(4) 0.0493(15) Uani 0.5 1 d D U P B 2
C67 C 0.1681(11) 0.8909(10) 0.9732(6) 0.0696(16) Uani 0.5 1 d . U P B 2
H67 H 0.152246 0.967881 0.960268 0.083 Uiso 0.5 1 calc R U P B 2
Cl17 Cl 0.3173(3) 0.6273(3) 0.89086(18) 0.0997(10) Uani 0.5 1 d D U P B 2
C35 C 0.2861(13) 0.8332(12) 0.8650(6) 0.087(3) Uani 0.5 1 d D U P A 1
H35A H 0.258815 0.778125 0.844716 0.131 Uiso 0.5 1 calc R U P A 1
H35B H 0.377145 0.814924 0.872762 0.131 Uiso 0.5 1 calc R U P A 1
H35C H 0.263952 0.904255 0.832985 0.131 Uiso 0.5 1 calc R U P A 1
C71 C 0.2671(9) 0.8794(8) 0.8466(4) 0.050(2) Uani 0.5 1 d D U P B 2
H71A H 0.356609 0.859408 0.837540 0.075 Uiso 0.5 1 calc R U P B 2
H71B H 0.244950 0.957828 0.842916 0.075 Uiso 0.5 1 calc R U P B 2
H71C H 0.217922 0.858900 0.812191 0.075 Uiso 0.5 1 calc R U P B 2

loop_
_atom_site_aniso_label
_atom_site_aniso_U_11
_atom_site_aniso_U_22
_atom_site_aniso_U_33
_atom_site_aniso_U_23
_atom_site_aniso_U_13
_atom_site_aniso_U_12
O1 0.0217(11) 0.0408(13) 0.0365(13) -0.0092(10) 0.0003(9) -0.0026(10)
O3 0.0274(12) 0.0405(13) 0.0341(12) -0.0022(10) -0.0012(10) -0.0133(10)
O2 0.0515(15) 0.0226(12) 0.0355(13) -0.0033(10) -0.0008(11) -0.0064(10)
N1 0.0345(16) 0.0292(15) 0.0439(17) -0.0015(13) 0.0024(13) -0.0072(12)
N4 0.0445(17) 0.0369(16) 0.0331(15) -0.0030(12) -0.0059(13) -0.0140(13)
N6 0.0489(18) 0.0345(16) 0.0331(15) 0.0015(12) -0.0099(13) -0.0135(14)
N8 0.0358(17) 0.0503(19) 0.0399(18) 0.0062(14) 0.0051(14) 0.0001(14)
N2 0.0514(19) 0.0270(15) 0.051(2) -0.0061(14) -0.0095(15) -0.0060(14)
N5 0.052(2) 0.0454(19) 0.0418(18) -0.0063(15) -0.0034(15) -0.0139(15)
N3 0.0461(19) 0.0381(17) 0.0453(19) -0.0066(14) -0.0058(14) -0.0090(14)
C1 0.0269(17) 0.0210(15) 0.0412(19) -0.0040(13) 0.0023(14) -0.0040(13)
C4 0.0266(17) 0.0229(16) 0.0354(18) -0.0002(13) 0.0008(14) -0.0046(13)
C6 0.0242(16) 0.0302(17) 0.0357(18) -0.0071(14) 0.0015(13) -0.0101(13)
C8 0.0265(17) 0.0262(16) 0.0350(18) -0.0044(13) 0.0021(14) -0.0018(13)
C10 0.0225(16) 0.0289(17) 0.0369(18) -0.0013(14) -0.0024(13) -0.0050(13)
Cl12 0.0943(9) 0.0942(9) 0.0945(9) -0.0209(3) 0.0013(2) -0.0179(3)
C14 0.0215(16) 0.0250(16) 0.0420(19) -0.0051(14) -0.0006(14) -0.0033(13)
C16 0.0311(18) 0.0221(16) 0.048(2) -0.0033(14) 0.0037(16) -0.0069(13)
C18 0.0239(16) 0.0300(17) 0.0412(19) -0.0050(14) -0.0047(14) -0.0047(13)
N7 0.070(2) 0.0400(19) 0.052(2) 0.0058(16) -0.0162(18) -0.0249(17)
C20 0.0323(18) 0.0267(17) 0.0380(18) 0.0001(14) 0.0050(14) -0.0066(14)
C22 0.0205(16) 0.0291(17) 0.0417(19) 0.0004(14) -0.0003(14) -0.0055(13)
C26 0.0324(18) 0.0258(17) 0.043(2) -0.0090(14) 0.0063(15) -0.0071(14)
C28 0.0271(17) 0.0308(17) 0.0422(19) -0.0084(15) 0.0014(14) -0.0075(14)
C30 0.0224(16) 0.0248(16) 0.049(2) -0.0052(14) 0.0010(14) -0.0046(13)
C32 0.0268(17) 0.0272(17) 0.0373(18) -0.0019(14) -0.0038(14) -0.0014(13)
C34 0.0332(18) 0.0246(16) 0.0353(18) -0.0007(13) 0.0021(14) -0.0100(14)
C36 0.0309(18) 0.0256(17) 0.046(2) -0.0027(15) 0.0026(15) -0.0071(14)
C38 0.0271(17) 0.0236(16) 0.0382(18) 0.0012(13) 0.0006(14) -0.0021(13)
C40 0.0285(17) 0.0250(16) 0.045(2) 0.0008(14) 0.0005(15) -0.0038(14)
C42 0.0267(17) 0.0264(16) 0.0375(18) -0.0007(14) -0.0037(14) -0.0049(13)
C44 0.0292(17) 0.0345(18) 0.0347(18) -0.0102(14) 0.0017(14) -0.0053(14)
C46 0.0279(17) 0.0288(17) 0.0373(18) 0.0020(14) -0.0004(14) -0.0062(14)
C48 0.0362(19) 0.0325(18) 0.0364(18) -0.0073(14) 0.0029(15) -0.0146(15)
C50 0.0356(18) 0.0249(17) 0.0402(19) -0.0023(14) 0.0043(15) -0.0071(14)
C52 0.0325(19) 0.0293(18) 0.043(2) 0.0020(15) 0.0050(16) 0.0002(14)
C54 0.0364(19) 0.0272(17) 0.0365(18) -0.0009(14) 0.0020(15) -0.0023(14)
C56 0.0318(18) 0.0327(18) 0.048(2) -0.0082(16) -0.0023(15) -0.0026(15)
C58 0.040(2) 0.0352(19) 0.0361(19) -0.0072(15) 0.0051(15) -0.0162(16)
C60 0.0293(17) 0.0316(18) 0.0394(19) -0.0037(14) -0.0041(14) 0.0000(14)
C62 0.0322(18) 0.0255(17) 0.049(2) -0.0065(15) -0.0017(16) 0.0017(14)
C64 0.044(2) 0.0347(19) 0.038(2) -0.0038(15) -0.0002(16) -0.0153(16)
C66 0.0298(17) 0.0250(16) 0.0373(18) -0.0050(14) 0.0020(14) -0.0023(13)
C68 0.0266(17) 0.0260(17) 0.046(2) -0.0034(14) -0.0002(14) 0.0000(13)
C70 0.0305(18) 0.0290(17) 0.046(2) -0.0020(15) -0.0016(15) -0.0132(14)
C72 0.040(2) 0.0351(19) 0.039(2) 0.0006(15) -0.0004(16) -0.0182(16)
C9 0.0348(19) 0.0300(18) 0.042(2) -0.0073(15) 0.0050(15) -0.0045(15)
C37 0.0344(19) 0.0367(19) 0.045(2) -0.0141(16) 0.0021(16) -0.0035(15)
C19 0.0231(17) 0.0382(19) 0.050(2) -0.0027(16) 0.0043(15) -0.0095(14)
C39 0.0282(18) 0.0290(18) 0.058(2) -0.0058(16) -0.0005(16) -0.0042(14)
C5 0.0259(17) 0.043(2) 0.044(2) -0.0070(16) -0.0051(15) -0.0098(15)
C41 0.046(2) 0.043(2) 0.038(2) -0.0147(16) 0.0012(16) -0.0085(17)
C21 0.045(2) 0.0339(19) 0.0380(19) 0.0027(15) -0.0022(16) -0.0135(16)
C43 0.047(2) 0.042(2) 0.0340(19) -0.0103(16) -0.0035(16) -0.0135(17)
C11 0.044(2) 0.036(2) 0.054(2) 0.0030(18) -0.0054(18) -0.0190(17)
C45 0.050(2) 0.039(2) 0.0339(19) -0.0048(15) -0.0036(16) -0.0067(17)
C23 0.061(3) 0.036(2) 0.038(2) 0.0005(16) -0.0171(18) -0.0121(18)
C47 0.051(2) 0.036(2) 0.044(2) -0.0099(16) 0.0067(17) -0.0120(17)
C3 0.040(2) 0.056(2) 0.037(2) 0.0065(17) -0.0063(16) -0.0108(18)
C49 0.058(3) 0.058(3) 0.036(2) 0.0009(18) -0.0061(18) -0.025(2)
C25 0.053(2) 0.047(2) 0.045(2) -0.0122(18) -0.0052(18) -0.0004(19)
C51 0.047(2) 0.0331(19) 0.054(2) -0.0043(17) -0.0171(18) -0.0008(16)
C13 0.054(2) 0.044(2) 0.036(2) 0.0101(17) 0.0055(18) 0.0033(19)
C53 0.061(3) 0.053(2) 0.0314(19) -0.0050(17) -0.0054(17) -0.023(2)
C27 0.088(3) 0.049(2) 0.043(2) 0.0006(18) -0.022(2) -0.034(2)
C55 0.087(4) 0.065(3) 0.058(3) 0.009(2) -0.030(2) -0.047(3)
C7 0.0552(16) 0.0552(16) 0.0552(16) -0.0122(4) 0.00101(11) -0.0104(3)
C57 0.0645(16) 0.0645(16) 0.0645(16) -0.0142(4) 0.00117(11) -0.0121(3)
C29 0.0629(16) 0.0629(16) 0.0629(16) -0.0138(4) 0.00115(11) -0.0119(3)
C59 0.0535(14) 0.0535(14) 0.0535(14) -0.0118(3) 0.00098(11) -0.0101(3)
C15 0.0729(16) 0.0730(16) 0.0729(16) -0.0160(4) 0.00135(11) -0.0137(3)
C61 0.0745(17) 0.0745(17) 0.0745(17) -0.0164(4) 0.00137(11) -0.0140(3)
C31 0.0605(15) 0.0605(15) 0.0605(15) -0.0133(4) 0.00111(11) -0.0114(3)
C63 0.0617(16) 0.0617(16) 0.0616(16) -0.0136(4) 0.00112(11) -0.0116(3)
C2 0.0677(16) 0.0677(16) 0.0677(16) -0.0149(4) 0.00124(11) -0.0127(3)
C65 0.0760(16) 0.0760(16) 0.0760(16) -0.0167(4) 0.00140(11) -0.0143(3)
C33 0.0493(15) 0.0493(15) 0.0493(15) -0.0109(3) 0.00090(11) -0.0093(3)
C67 0.0696(16) 0.0696(16) 0.0696(16) -0.0153(4) 0.00127(11) -0.0131(3)
Cl17 0.0995(10) 0.0996(10) 0.1001(10) -0.0218(3) 0.0018(2) -0.0189(3)
C35 0.087(3) 0.087(3) 0.087(3) -0.0192(7) 0.0016(2) -0.0164(6)
C71 0.050(2) 0.050(2) 0.050(2) -0.0109(5) 0.0010(2) -0.0094(4)

_geom_special_details            
;
 All esds (except the esd in the dihedral angle between two l.s. planes)
 are estimated using the full covariance matrix.  The cell esds are taken
 into account individually in the estimation of esds in distances, angles
 and torsion angles; correlations between esds in cell parameters are only
 used when they are defined by crystal symmetry.  An approximate (isotropic)
 treatment of cell esds is used for estimating esds involving l.s. planes.
;

loop_
_geom_bond_atom_site_label_1
_geom_bond_atom_site_label_2
_geom_bond_distance
_geom_bond_site_symmetry_2
_geom_bond_publ_flag
O1 C6 1.388(4) . ?
O1 C8 1.391(4) . ?
O3 C10 1.383(4) . ?
O3 C4 1.384(4) . ?
O2 C34 1.386(4) . ?
O2 C66 1.394(4) . ?
N1 C16 1.262(4) . ?
N1 C47 1.443(5) . ?
N1 H1 0.8800 . ?
N4 C43 1.460(4) . ?
N4 C53 1.461(5) . ?
N4 C23 1.464(5) . ?
N6 C45 1.459(5) . ?
N6 C3 1.462(5) . ?
N6 C27 1.469(5) . ?
N8 C52 1.251(5) . ?
N8 C13 1.454(5) . ?
N8 H8 0.8800 . ?
N2 C62 1.256(5) . ?
N2 C51 1.452(5) . ?
N2 H2 0.8800 . ?
N5 C64 1.257(5) . ?
N5 C49 1.450(5) . ?
N5 H5 0.8800 . ?
N3 C56 1.266(5) . ?
N3 C25 1.442(5) . ?
N3 H3 0.8800 . ?
C1 C30 1.391(5) . ?
C1 C42 1.402(5) . ?
C1 C16 1.470(5) . ?
C4 C18 1.380(4) . ?
C4 C22 1.384(5) . ?
C6 C44 1.377(5) . ?
C6 C37 1.383(5) . ?
C8 C5 1.382(5) . ?
C8 C14 1.383(5) . ?
C10 C72 1.387(5) . ?
C10 C46 1.389(4) . ?
Cl12 C59 1.5514(10) . ?
C14 C32 1.377(5) . ?
C14 H14 0.9500 . ?
C16 H16 0.9500 . ?
C18 C30 1.387(5) . ?
C18 H18 0.9500 . ?
N7 C11 1.262(5) . ?
N7 C55 1.455(5) . ?
N7 H7 0.8800 . ?
C20 C66 1.380(5) . ?
C20 C40 1.384(5) . ?
C20 H20 0.9500 . ?
C22 C42 1.381(5) . ?
C22 H22 0.9500 . ?
C26 C34 1.383(5) . ?
C26 C58 1.384(5) . ?
C26 H26 0.9500 . ?
C28 C44 1.389(5) . ?
C28 C48 1.393(5) . ?
C28 H28 0.9500 . ?
C30 H30 0.9500 . ?
C32 C38 1.396(5) . ?
C32 H32 0.9500 . ?
C34 C9 1.382(5) . ?
C36 C46 1.379(5) . ?
C36 C60 1.393(5) . ?
C36 H36 0.9500 . ?
C38 C19 1.394(5) . ?
C38 C52 1.467(5) . ?
C40 C68 1.394(5) . ?
C40 H40 0.9500 . ?
C42 H42 0.9500 . ?
C44 H44 0.9500 . ?
C46 H46 0.9500 . ?
C48 C41 1.388(5) . ?
C48 C64 1.472(5) . ?
C50 C54 1.383(5) . ?
C50 C66 1.384(5) . ?
C50 H50 0.9500 . ?
C52 H52 0.9500 . ?
C54 C68 1.401(5) . ?
C54 H54 0.9500 . ?
C56 C60 1.463(5) . ?
C56 H56 0.9500 . ?
C58 C70 1.390(5) . ?
C58 H58 0.9500 . ?
C60 C21 1.397(5) . ?
C62 C68 1.469(5) . ?
C62 H62 0.9500 . ?
C64 H64 0.9500 . ?
C70 C39 1.400(5) . ?
C70 C11 1.465(5) . ?
C72 C21 1.370(5) . ?
C72 H72 0.9500 . ?
C9 C39 1.388(5) . ?
C9 H9 0.9500 . ?
C37 C41 1.374(5) . ?
C37 H37 0.9500 . ?
C19 C5 1.383(5) . ?
C19 H19 0.9500 . ?
C39 H39 0.9500 . ?
C5 H5A 0.9500 . ?
C41 H41 0.9500 . ?
C21 H21 0.9500 . ?
C43 C47 1.517(5) . ?
C43 H43A 0.9900 . ?
C43 H43B 0.9900 . ?
C11 H11 0.9500 . ?
C45 C25 1.527(5) . ?
C45 H45A 0.9900 . ?
C45 H45B 0.9900 . ?
C23 C51 1.515(6) . ?
C23 H23A 0.9900 . ?
C23 H23B 0.9900 . ?
C47 H47A 0.9900 . ?
C47 H47B 0.9900 . ?
C3 C13 1.502(6) . ?
C3 H3A 0.9900 . ?
C3 H3B 0.9900 . ?
C49 C53 1.518(5) . ?
C49 H49A 0.9900 . ?
C49 H49B 0.9900 . ?
C25 H25A 0.9900 . ?
C25 H25B 0.9900 . ?
C51 H51A 0.9900 . ?
C51 H51B 0.9900 . ?
C13 H13A 0.9900 . ?
C13 H13B 0.9900 . ?
C53 H53A 0.9900 . ?
C53 H53B 0.9900 . ?
C27 C55 1.499(6) . ?
C27 H27A 0.9900 . ?
C27 H27B 0.9900 . ?
C55 H55A 0.9900 . ?
C55 H55B 0.9900 . ?
C7 C29 1.135(14) . ?
C7 C59 1.474(12) . ?
C7 C35 1.548(9) . ?
C57 C59 1.418(14) . ?
C57 C15 1.532(15) . ?
C57 H57 0.9500 . ?
C29 C61 1.578(15) . ?
C29 H29 0.9500 . ?
C15 C61 1.3800(10) . ?
C15 H15 0.9500 . ?
C61 H61 0.9500 . ?
C31 C2 1.40001(11) . ?
C31 C33 1.401(11) . ?
C31 Cl17 1.5514(10) . ?
C63 C65 1.385(17) . ?
C63 C2 1.533(13) . ?
C63 H63 0.9500 . ?
C2 H2A 0.9500 . ?
C65 C67 1.192(15) . ?
C65 H65 0.9500 . ?
C33 C71 1.532(8) . ?
C33 C67 1.621(15) . ?
C67 H67 0.9500 . ?
C35 H35A 0.9800 . ?
C35 H35B 0.9800 . ?
C35 H35C 0.9800 . ?
C71 H71A 0.9800 . ?
C71 H71B 0.9800 . ?
C71 H71C 0.9800 . ?

loop_
_geom_angle_atom_site_label_1
_geom_angle_atom_site_label_2
_geom_angle_atom_site_label_3
_geom_angle
_geom_angle_site_symmetry_1
_geom_angle_site_symmetry_3
_geom_angle_publ_flag
C6 O1 C8 120.4(2) . . ?
C10 O3 C4 122.2(2) . . ?
C34 O2 C66 119.0(2) . . ?
C16 N1 C47 119.0(3) . . ?
C16 N1 H1 120.5 . . ?
C47 N1 H1 120.5 . . ?
C43 N4 C53 111.2(3) . . ?
C43 N4 C23 111.3(3) . . ?
C53 N4 C23 112.9(3) . . ?
C45 N6 C3 110.3(3) . . ?
C45 N6 C27 110.6(3) . . ?
C3 N6 C27 110.8(3) . . ?
C52 N8 C13 119.7(3) . . ?
C52 N8 H8 120.2 . . ?
C13 N8 H8 120.2 . . ?
C62 N2 C51 118.1(3) . . ?
C62 N2 H2 121.0 . . ?
C51 N2 H2 121.0 . . ?
C64 N5 C49 118.3(4) . . ?
C64 N5 H5 120.8 . . ?
C49 N5 H5 120.8 . . ?
C56 N3 C25 118.9(3) . . ?
C56 N3 H3 120.5 . . ?
C25 N3 H3 120.5 . . ?
C30 C1 C42 118.4(3) . . ?
C30 C1 C16 120.7(3) . . ?
C42 C1 C16 120.8(3) . . ?
C18 C4 O3 123.5(3) . . ?
C18 C4 C22 121.2(3) . . ?
O3 C4 C22 115.1(3) . . ?
C44 C6 C37 120.5(3) . . ?
C44 C6 O1 123.7(3) . . ?
C37 C6 O1 115.6(3) . . ?
C5 C8 C14 121.3(3) . . ?
C5 C8 O1 122.3(3) . . ?
C14 C8 O1 116.1(3) . . ?
O3 C10 C72 115.3(3) . . ?
O3 C10 C46 123.8(3) . . ?
C72 C10 C46 120.7(3) . . ?
C32 C14 C8 119.1(3) . . ?
C32 C14 H14 120.5 . . ?
C8 C14 H14 120.5 . . ?
N1 C16 C1 121.4(3) . . ?
N1 C16 H16 119.3 . . ?
C1 C16 H16 119.3 . . ?
C4 C18 C30 119.0(3) . . ?
C4 C18 H18 120.5 . . ?
C30 C18 H18 120.5 . . ?
C11 N7 C55 119.3(4) . . ?
C11 N7 H7 120.4 . . ?
C55 N7 H7 120.4 . . ?
C66 C20 C40 118.9(3) . . ?
C66 C20 H20 120.5 . . ?
C40 C20 H20 120.5 . . ?
C42 C22 C4 119.4(3) . . ?
C42 C22 H22 120.3 . . ?
C4 C22 H22 120.3 . . ?
C34 C26 C58 119.8(3) . . ?
C34 C26 H26 120.1 . . ?
C58 C26 H26 120.1 . . ?
C44 C28 C48 120.4(3) . . ?
C44 C28 H28 119.8 . . ?
C48 C28 H28 119.8 . . ?
C18 C30 C1 121.2(3) . . ?
C18 C30 H30 119.4 . . ?
C1 C30 H30 119.4 . . ?
C14 C32 C38 121.2(3) . . ?
C14 C32 H32 119.4 . . ?
C38 C32 H32 119.4 . . ?
C9 C34 C26 120.7(3) . . ?
C9 C34 O2 121.6(3) . . ?
C26 C34 O2 117.5(3) . . ?
C46 C36 C60 121.1(3) . . ?
C46 C36 H36 119.4 . . ?
C60 C36 H36 119.4 . . ?
C19 C38 C32 118.3(3) . . ?
C19 C38 C52 120.0(3) . . ?
C32 C38 C52 121.6(3) . . ?
C20 C40 C68 121.4(3) . . ?
C20 C40 H40 119.3 . . ?
C68 C40 H40 119.3 . . ?
C22 C42 C1 120.7(3) . . ?
C22 C42 H42 119.6 . . ?
C1 C42 H42 119.6 . . ?
C6 C44 C28 119.6(3) . . ?
C6 C44 H44 120.2 . . ?
C28 C44 H44 120.2 . . ?
C36 C46 C10 119.2(3) . . ?
C36 C46 H46 120.4 . . ?
C10 C46 H46 120.4 . . ?
C41 C48 C28 118.8(3) . . ?
C41 C48 C64 122.0(3) . . ?
C28 C48 C64 119.2(3) . . ?
C54 C50 C66 119.2(3) . . ?
C54 C50 H50 120.4 . . ?
C66 C50 H50 120.4 . . ?
N8 C52 C38 122.3(3) . . ?
N8 C52 H52 118.8 . . ?
C38 C52 H52 118.8 . . ?
C50 C54 C68 120.8(3) . . ?
C50 C54 H54 119.6 . . ?
C68 C54 H54 119.6 . . ?
N3 C56 C60 122.4(3) . . ?
N3 C56 H56 118.8 . . ?
C60 C56 H56 118.8 . . ?
C26 C58 C70 120.7(3) . . ?
C26 C58 H58 119.7 . . ?
C70 C58 H58 119.7 . . ?
C36 C60 C21 118.1(3) . . ?
C36 C60 C56 120.7(3) . . ?
C21 C60 C56 121.1(3) . . ?
N2 C62 C68 123.7(3) . . ?
N2 C62 H62 118.2 . . ?
C68 C62 H62 118.2 . . ?
N5 C64 C48 122.7(4) . . ?
N5 C64 H64 118.6 . . ?
C48 C64 H64 118.6 . . ?
C20 C66 C50 121.4(3) . . ?
C20 C66 O2 121.7(3) . . ?
C50 C66 O2 116.8(3) . . ?
C40 C68 C54 118.2(3) . . ?
C40 C68 C62 119.6(3) . . ?
C54 C68 C62 122.1(3) . . ?
C58 C70 C39 118.7(3) . . ?
C58 C70 C11 121.4(3) . . ?
C39 C70 C11 119.8(3) . . ?
C21 C72 C10 119.2(3) . . ?
C21 C72 H72 120.4 . . ?
C10 C72 H72 120.4 . . ?
C34 C9 C39 119.3(3) . . ?
C34 C9 H9 120.3 . . ?
C39 C9 H9 120.3 . . ?
C41 C37 C6 119.8(3) . . ?
C41 C37 H37 120.1 . . ?
C6 C37 H37 120.1 . . ?
C5 C19 C38 121.1(3) . . ?
C5 C19 H19 119.4 . . ?
C38 C19 H19 119.4 . . ?
C9 C39 C70 120.8(3) . . ?
C9 C39 H39 119.6 . . ?
C70 C39 H39 119.6 . . ?
C8 C5 C19 118.9(3) . . ?
C8 C5 H5A 120.5 . . ?
C19 C5 H5A 120.5 . . ?
C37 C41 C48 120.9(3) . . ?
C37 C41 H41 119.5 . . ?
C48 C41 H41 119.5 . . ?
C72 C21 C60 121.5(3) . . ?
C72 C21 H21 119.2 . . ?
C60 C21 H21 119.2 . . ?
N4 C43 C47 112.3(3) . . ?
N4 C43 H43A 109.1 . . ?
C47 C43 H43A 109.1 . . ?
N4 C43 H43B 109.1 . . ?
C47 C43 H43B 109.1 . . ?
H43A C43 H43B 107.9 . . ?
N7 C11 C70 123.0(4) . . ?
N7 C11 H11 118.5 . . ?
C70 C11 H11 118.5 . . ?
N6 C45 C25 113.0(3) . . ?
N6 C45 H45A 109.0 . . ?
C25 C45 H45A 109.0 . . ?
N6 C45 H45B 109.0 . . ?
C25 C45 H45B 109.0 . . ?
H45A C45 H45B 107.8 . . ?
N4 C23 C51 111.9(3) . . ?
N4 C23 H23A 109.2 . . ?
C51 C23 H23A 109.2 . . ?
N4 C23 H23B 109.2 . . ?
C51 C23 H23B 109.2 . . ?
H23A C23 H23B 107.9 . . ?
N1 C47 C43 109.2(3) . . ?
N1 C47 H47A 109.8 . . ?
C43 C47 H47A 109.8 . . ?
N1 C47 H47B 109.8 . . ?
C43 C47 H47B 109.8 . . ?
H47A C47 H47B 108.3 . . ?
N6 C3 C13 112.2(3) . . ?
N6 C3 H3A 109.2 . . ?
C13 C3 H3A 109.2 . . ?
N6 C3 H3B 109.2 . . ?
C13 C3 H3B 109.2 . . ?
H3A C3 H3B 107.9 . . ?
N5 C49 C53 110.7(3) . . ?
N5 C49 H49A 109.5 . . ?
C53 C49 H49A 109.5 . . ?
N5 C49 H49B 109.5 . . ?
C53 C49 H49B 109.5 . . ?
H49A C49 H49B 108.1 . . ?
N3 C25 C45 110.6(3) . . ?
N3 C25 H25A 109.5 . . ?
C45 C25 H25A 109.5 . . ?
N3 C25 H25B 109.5 . . ?
C45 C25 H25B 109.5 . . ?
H25A C25 H25B 108.1 . . ?
N2 C51 C23 110.5(3) . . ?
N2 C51 H51A 109.6 . . ?
C23 C51 H51A 109.6 . . ?
N2 C51 H51B 109.6 . . ?
C23 C51 H51B 109.6 . . ?
H51A C51 H51B 108.1 . . ?
N8 C13 C3 111.1(3) . . ?
N8 C13 H13A 109.4 . . ?
C3 C13 H13A 109.4 . . ?
N8 C13 H13B 109.4 . . ?
C3 C13 H13B 109.4 . . ?
H13A C13 H13B 108.0 . . ?
N4 C53 C49 112.5(3) . . ?
N4 C53 H53A 109.1 . . ?
C49 C53 H53A 109.1 . . ?
N4 C53 H53B 109.1 . . ?
C49 C53 H53B 109.1 . . ?
H53A C53 H53B 107.8 . . ?
N6 C27 C55 112.3(4) . . ?
N6 C27 H27A 109.1 . . ?
C55 C27 H27A 109.1 . . ?
N6 C27 H27B 109.1 . . ?
C55 C27 H27B 109.1 . . ?
H27A C27 H27B 107.9 . . ?
N7 C55 C27 111.7(4) . . ?
N7 C55 H55A 109.3 . . ?
C27 C55 H55A 109.3 . . ?
N7 C55 H55B 109.3 . . ?
C27 C55 H55B 109.3 . . ?
H55A C55 H55B 107.9 . . ?
C29 C7 C59 135.7(10) . . ?
C29 C7 C35 121.3(11) . . ?
C59 C7 C35 102.9(9) . . ?
C59 C57 C15 124.1(9) . . ?
C59 C57 H57 118.0 . . ?
C15 C57 H57 118.0 . . ?
C7 C29 C61 120.7(10) . . ?
C7 C29 H29 119.6 . . ?
C61 C29 H29 119.6 . . ?
C57 C59 C7 106.8(7) . . ?
C57 C59 Cl12 113.9(7) . . ?
C7 C59 Cl12 139.2(7) . . ?
C61 C15 C57 119.8(11) . . ?
C61 C15 H15 120.1 . . ?
C57 C15 H15 120.1 . . ?
C15 C61 C29 112.7(11) . . ?
C15 C61 H61 123.7 . . ?
C29 C61 H61 123.7 . . ?
C2 C31 C33 111.4(6) . . ?
C2 C31 Cl17 121.2(5) . . ?
C33 C31 Cl17 127.4(4) . . ?
C65 C63 C2 113.0(9) . . ?
C65 C63 H63 123.5 . . ?
C2 C63 H63 123.5 . . ?
C31 C2 C63 127.5(8) . . ?
C31 C2 H2A 116.2 . . ?
C63 C2 H2A 116.2 . . ?
C67 C65 C63 127.5(12) . . ?
C67 C65 H65 116.3 . . ?
C63 C65 H65 116.3 . . ?
C31 C33 C71 119.9(7) . . ?
C31 C33 C67 121.0(7) . . ?
C71 C33 C67 118.4(8) . . ?
C65 C67 C33 119.4(11) . . ?
C65 C67 H67 120.3 . . ?
C33 C67 H67 120.3 . . ?
C7 C35 H35A 109.5 . . ?
C7 C35 H35B 109.5 . . ?
H35A C35 H35B 109.5 . . ?
C7 C35 H35C 109.5 . . ?
H35A C35 H35C 109.5 . . ?
H35B C35 H35C 109.5 . . ?
C33 C71 H71A 109.5 . . ?
C33 C71 H71B 109.5 . . ?
H71A C71 H71B 109.5 . . ?
C33 C71 H71C 109.5 . . ?
H71A C71 H71C 109.5 . . ?
H71B C71 H71C 109.5 . . ?

loop_
_geom_torsion_atom_site_label_1
_geom_torsion_atom_site_label_2
_geom_torsion_atom_site_label_3
_geom_torsion_atom_site_label_4
_geom_torsion
_geom_torsion_site_symmetry_1
_geom_torsion_site_symmetry_2
_geom_torsion_site_symmetry_3
_geom_torsion_site_symmetry_4
_geom_torsion_publ_flag
C10 O3 C4 C18 -35.0(4) . . . . ?
C10 O3 C4 C22 150.1(3) . . . . ?
C8 O1 C6 C44 -29.7(4) . . . . ?
C8 O1 C6 C37 154.9(3) . . . . ?
C6 O1 C8 C5 -41.8(4) . . . . ?
C6 O1 C8 C14 143.6(3) . . . . ?
C4 O3 C10 C72 152.6(3) . . . . ?
C4 O3 C10 C46 -33.0(5) . . . . ?
C5 C8 C14 C32 -0.5(5) . . . . ?
O1 C8 C14 C32 174.1(3) . . . . ?
C47 N1 C16 C1 179.4(3) . . . . ?
C30 C1 C16 N1 -166.0(3) . . . . ?
C42 C1 C16 N1 10.1(5) . . . . ?
O3 C4 C18 C30 -174.6(3) . . . . ?
C22 C4 C18 C30 0.0(5) . . . . ?
C18 C4 C22 C42 -0.9(5) . . . . ?
O3 C4 C22 C42 174.1(3) . . . . ?
C4 C18 C30 C1 1.0(5) . . . . ?
C42 C1 C30 C18 -1.0(5) . . . . ?
C16 C1 C30 C18 175.2(3) . . . . ?
C8 C14 C32 C38 0.8(5) . . . . ?
C58 C26 C34 C9 -1.0(5) . . . . ?
C58 C26 C34 O2 174.2(3) . . . . ?
C66 O2 C34 C9 -46.6(4) . . . . ?
C66 O2 C34 C26 138.3(3) . . . . ?
C14 C32 C38 C19 0.0(5) . . . . ?
C14 C32 C38 C52 -176.0(3) . . . . ?
C66 C20 C40 C68 1.2(5) . . . . ?
C4 C22 C42 C1 0.9(5) . . . . ?
C30 C1 C42 C22 0.1(5) . . . . ?
C16 C1 C42 C22 -176.2(3) . . . . ?
C37 C6 C44 C28 -0.5(5) . . . . ?
O1 C6 C44 C28 -175.7(3) . . . . ?
C48 C28 C44 C6 -0.8(5) . . . . ?
C60 C36 C46 C10 0.2(5) . . . . ?
O3 C10 C46 C36 -173.7(3) . . . . ?
C72 C10 C46 C36 0.4(5) . . . . ?
C44 C28 C48 C41 1.2(5) . . . . ?
C44 C28 C48 C64 179.8(3) . . . . ?
C13 N8 C52 C38 176.9(3) . . . . ?
C19 C38 C52 N8 -173.9(3) . . . . ?
C32 C38 C52 N8 2.0(5) . . . . ?
C66 C50 C54 C68 0.5(5) . . . . ?
C25 N3 C56 C60 177.9(3) . . . . ?
C34 C26 C58 C70 0.3(5) . . . . ?
C46 C36 C60 C21 -1.1(5) . . . . ?
C46 C36 C60 C56 176.7(3) . . . . ?
N3 C56 C60 C36 178.1(3) . . . . ?
N3 C56 C60 C21 -4.2(5) . . . . ?
C51 N2 C62 C68 177.1(3) . . . . ?
C49 N5 C64 C48 177.0(3) . . . . ?
C41 C48 C64 N5 -8.4(5) . . . . ?
C28 C48 C64 N5 173.0(3) . . . . ?
C40 C20 C66 C50 0.0(5) . . . . ?
C40 C20 C66 O2 -175.0(3) . . . . ?
C54 C50 C66 C20 -0.8(5) . . . . ?
C54 C50 C66 O2 174.3(3) . . . . ?
C34 O2 C66 C20 -35.9(4) . . . . ?
C34 O2 C66 C50 149.0(3) . . . . ?
C20 C40 C68 C54 -1.5(5) . . . . ?
C20 C40 C68 C62 176.2(3) . . . . ?
C50 C54 C68 C40 0.6(5) . . . . ?
C50 C54 C68 C62 -177.1(3) . . . . ?
N2 C62 C68 C40 -172.6(3) . . . . ?
N2 C62 C68 C54 5.0(5) . . . . ?
C26 C58 C70 C39 0.6(5) . . . . ?
C26 C58 C70 C11 -176.4(3) . . . . ?
O3 C10 C72 C21 174.4(3) . . . . ?
C46 C10 C72 C21 -0.1(5) . . . . ?
C26 C34 C9 C39 0.8(5) . . . . ?
O2 C34 C9 C39 -174.3(3) . . . . ?
C44 C6 C37 C41 1.4(5) . . . . ?
O1 C6 C37 C41 176.9(3) . . . . ?
C32 C38 C19 C5 -1.2(5) . . . . ?
C52 C38 C19 C5 174.9(3) . . . . ?
C34 C9 C39 C70 0.2(5) . . . . ?
C58 C70 C39 C9 -0.8(5) . . . . ?
C11 C70 C39 C9 176.3(3) . . . . ?
C14 C8 C5 C19 -0.7(5) . . . . ?
O1 C8 C5 C19 -174.9(3) . . . . ?
C38 C19 C5 C8 1.5(5) . . . . ?
C6 C37 C41 C48 -0.9(5) . . . . ?
C28 C48 C41 C37 -0.4(5) . . . . ?
C64 C48 C41 C37 -179.0(3) . . . . ?
C10 C72 C21 C60 -0.8(6) . . . . ?
C36 C60 C21 C72 1.4(5) . . . . ?
C56 C60 C21 C72 -176.4(3) . . . . ?
C53 N4 C43 C47 -82.9(4) . . . . ?
C23 N4 C43 C47 150.3(3) . . . . ?
C55 N7 C11 C70 175.6(3) . . . . ?
C58 C70 C11 N7 -3.5(5) . . . . ?
C39 C70 C11 N7 179.5(3) . . . . ?
C3 N6 C45 C25 156.7(3) . . . . ?
C27 N6 C45 C25 -80.2(4) . . . . ?
C43 N4 C23 C51 -86.0(4) . . . . ?
C53 N4 C23 C51 148.1(3) . . . . ?
C16 N1 C47 C43 112.4(4) . . . . ?
N4 C43 C47 N1 -75.5(4) . . . . ?
C45 N6 C3 C13 -83.4(4) . . . . ?
C27 N6 C3 C13 153.7(3) . . . . ?
C64 N5 C49 C53 121.6(4) . . . . ?
C56 N3 C25 C45 106.0(4) . . . . ?
N6 C45 C25 N3 -76.3(4) . . . . ?
C62 N2 C51 C23 124.2(4) . . . . ?
N4 C23 C51 N2 -79.7(4) . . . . ?
C52 N8 C13 C3 118.7(4) . . . . ?
N6 C3 C13 N8 -78.7(4) . . . . ?
C43 N4 C53 C49 153.4(3) . . . . ?
C23 N4 C53 C49 -80.6(4) . . . . ?
N5 C49 C53 N4 -78.4(4) . . . . ?
C45 N6 C27 C55 157.4(4) . . . . ?
C3 N6 C27 C55 -79.8(4) . . . . ?
C11 N7 C55 C27 122.9(4) . . . . ?
N6 C27 C55 N7 -76.9(5) . . . . ?
C59 C7 C29 C61 1(2) . . . . ?
C35 C7 C29 C61 -174.8(10) . . . . ?
C15 C57 C59 C7 -1.2(14) . . . . ?
C15 C57 C59 Cl12 176.7(8) . . . . ?
C29 C7 C59 C57 1.8(19) . . . . ?
C35 C7 C59 C57 177.9(9) . . . . ?
C29 C7 C59 Cl12 -175.3(13) . . . . ?
C35 C7 C59 Cl12 0.8(15) . . . . ?
C59 C57 C15 C61 -1.8(16) . . . . ?
C57 C15 C61 C29 4.0(14) . . . . ?
C7 C29 C61 C15 -3.7(16) . . . . ?
C33 C31 C2 C63 0.0(11) . . . . ?
Cl17 C31 C2 C63 179.3(7) . . . . ?
C65 C63 C2 C31 2.3(13) . . . . ?
C2 C63 C65 C67 -1.2(18) . . . . ?
C2 C31 C33 C71 -172.5(8) . . . . ?
Cl17 C31 C33 C71 8.2(13) . . . . ?
C2 C31 C33 C67 -2.9(12) . . . . ?
Cl17 C31 C33 C67 177.8(7) . . . . ?
C63 C65 C67 C33 -2(2) . . . . ?
C31 C33 C67 C65 4.1(17) . . . . ?
C71 C33 C67 C65 173.8(12) . . . . ?

_refine_diff_density_max         0.849
_refine_diff_density_min         -0.979
_refine_diff_density_rms         0.067

_shelx_res_file                  
;
TITL 1_a.res in P-1
    C:\Users\ALIMILO\Desktop\Lukman\Oba\202104~1\20210428\work1\work1\work1\1.res
    created by SHELXL-2018/3 at 11:44:59 on 08-Jun-2021
CELL 0.71073 10.8687 12.8732 19.6339 77.248 88.622 79.110
ZERR 2.0000 0.0004 0.0005 0.0008 0.001 0.001 0.001
LATT 1
SFAC C H N O CL
UNIT 122 134 16 6 2
OMIT 0 50
SIMU 0.01 5 CL17 C31 C2 C33 C63 C67 C71 C65 CL12 C59 C7 C57 C29  C35 C15 C61
ISOR 0.0001 CL17 C31 C2 C33 C63 C67 C71 C65 CL12 C59 C7 C57  C29 C35 C15 C61
CONF
BOND
BOND $H
ABIN
DFIX 1.38 0.001 C61 C15
DFIX 1.4 0.0001 C2 C31
DFIX 1.55 0.001 C59 Cl12
DFIX 1.55 0.001 C31 Cl17
DFIX 1.55 0.01 C33 C71
DFIX 1.55 0.01 C35 C7
OMIT -1 4 6
OMIT 0 2 2
OMIT -1 4 5
OMIT 3 1 3
OMIT -6 6 6
OMIT 0 0 2
OMIT -1 1 4
OMIT -2 -2 3
OMIT -3 3 6
OMIT -3 0 1
OMIT 3 -2 1
OMIT -2 3 4
OMIT 1 1 1
OMIT 0 -6 3
OMIT 4 1 2
OMIT -1 -1 1
OMIT 1 -1 1
OMIT -2 -2 2
OMIT -2 3 5
OMIT 2 -2 2
OMIT -6 0 6
OMIT -3 -9 3
OMIT -6 3 0
OMIT -7 7 7
OMIT -1 1 5
OMIT -1 -5 1
OMIT 9 6 0
OMIT 6 9 3
OMIT -7 0 7
OMIT -1 2 0
ACTA 56
FMAP 2 53 53
PLAN 20 0 0
LIST 4 1
MORE -1
SIZE 0.35 0.35 0.33
TEMP -173.14
L.S. 99
WGHT    0.116200    2.796400
FVAR       0.49983
O1    4    0.341827    0.863228    0.518673    11.00000    0.02171    0.04077 =
         0.03645   -0.00919    0.00033   -0.00260
O3    4    0.993463    0.884837    0.433420    11.00000    0.02740    0.04052 =
         0.03406   -0.00225   -0.00116   -0.01326
O2    4    0.773862    0.377988    0.514046    11.00000    0.05154    0.02255 =
         0.03552   -0.00333   -0.00082   -0.00636
N1    3    0.903726    0.867344    0.755604    11.00000    0.03454    0.02924 =
         0.04394   -0.00154    0.00237   -0.00717
AFIX  43
H1    2    0.981670    0.873665    0.745515    11.00000   -1.20000
AFIX   0
N4    3    0.875005    0.670800    0.869175    11.00000    0.04455    0.03694 =
         0.03308   -0.00300   -0.00593   -0.01399
N6    3    0.564416    0.792336    0.096620    11.00000    0.04890    0.03452 =
         0.03314    0.00147   -0.00994   -0.01352
N8    3    0.421257    0.938109    0.190199    11.00000    0.03581    0.05026 =
         0.03989    0.00623    0.00508    0.00010
AFIX  43
H8    2    0.344982    0.925488    0.198838    11.00000   -1.20000
AFIX   0
N2    3    0.987447    0.505832    0.779898    11.00000    0.05142    0.02699 =
         0.05131   -0.00611   -0.00954   -0.00598
AFIX  43
H2    2    0.960702    0.444847    0.796252    11.00000   -1.20000
AFIX   0
N5    3    0.607331    0.668212    0.818873    11.00000    0.05161    0.04535 =
         0.04180   -0.00632   -0.00337   -0.01388
AFIX  43
H5    2    0.557199    0.729350    0.821607    11.00000   -1.20000
AFIX   0
N3    3    0.830976    0.800236    0.144038    11.00000    0.04606    0.03809 =
         0.04528   -0.00659   -0.00582   -0.00897
AFIX  43
H3    2    0.857661    0.862195    0.135390    11.00000   -1.20000
AFIX   0
C1    1    0.871996    0.856435    0.637850    11.00000    0.02695    0.02098 =
         0.04123   -0.00398    0.00233   -0.00399
C4    1    0.947939    0.869632    0.500621    11.00000    0.02659    0.02289 =
         0.03541   -0.00016    0.00083   -0.00456
C6    1    0.417678    0.807514    0.575986    11.00000    0.02425    0.03021 =
         0.03570   -0.00710    0.00148   -0.01009
C8    1    0.387831    0.871073    0.451346    11.00000    0.02653    0.02623 =
         0.03499   -0.00441    0.00209   -0.00181
C10   1    0.939604    0.852114    0.380559    11.00000    0.02248    0.02892 =
         0.03689   -0.00129   -0.00237   -0.00504
PART 1
CL12  5    0.293592    0.608545    0.956330    10.50000    0.09430    0.09415 =
         0.09451   -0.02086    0.00129   -0.01792
PART 0
C14   1    0.303956    0.867430    0.400432    11.00000    0.02146    0.02504 =
         0.04198   -0.00511   -0.00057   -0.00330
AFIX  43
H14   2    0.222711    0.853220    0.412692    11.00000   -1.20000
AFIX   0
C16   1    0.830572    0.857090    0.709613    11.00000    0.03112    0.02208 =
         0.04772   -0.00329    0.00375   -0.00694
AFIX  43
H16   2    0.746992    0.849639    0.721604    11.00000   -1.20000
AFIX   0
C18   1    0.822378    0.876083    0.515614    11.00000    0.02395    0.02996 =
         0.04121   -0.00496   -0.00475   -0.00468
AFIX  43
H18   2    0.762209    0.885495    0.479392    11.00000   -1.20000
AFIX   0
N7    3    0.543668    0.583061    0.206017    11.00000    0.07038    0.04001 =
         0.05222    0.00581   -0.01617   -0.02491
AFIX  43
H7    2    0.608384    0.532382    0.201859    11.00000   -1.20000
AFIX   0
C20   1    0.863608    0.521438    0.543383    11.00000    0.03235    0.02666 =
         0.03796    0.00010    0.00498   -0.00658
AFIX  43
H20   2    0.864756    0.556783    0.495538    11.00000   -1.20000
AFIX   0
C22   1    1.036731    0.855902    0.552817    11.00000    0.02053    0.02910 =
         0.04171    0.00041   -0.00031   -0.00546
AFIX  43
H22   2    1.122987    0.850536    0.541838    11.00000   -1.20000
AFIX   0
C26   1    0.749273    0.408015    0.391352    11.00000    0.03243    0.02585 =
         0.04279   -0.00904    0.00625   -0.00715
AFIX  43
H26   2    0.814017    0.346902    0.391754    11.00000   -1.20000
AFIX   0
C28   1    0.578869    0.665751    0.635521    11.00000    0.02712    0.03080 =
         0.04221   -0.00844    0.00138   -0.00749
AFIX  43
H28   2    0.644201    0.605527    0.634695    11.00000   -1.20000
AFIX   0
C30   1    0.785340    0.868625    0.584323    11.00000    0.02236    0.02480 =
         0.04924   -0.00516    0.00105   -0.00462
AFIX  43
H30   2    0.699182    0.871901    0.595045    11.00000   -1.20000
AFIX   0
C32   1    0.339835    0.884681    0.331743    11.00000    0.02676    0.02723 =
         0.03733   -0.00193   -0.00376   -0.00145
AFIX  43
H32   2    0.282163    0.883209    0.296525    11.00000   -1.20000
AFIX   0
C34   1    0.716897    0.441868    0.452571    11.00000    0.03324    0.02460 =
         0.03530   -0.00068    0.00214   -0.01000
C36   1    0.843911    0.729473    0.334241    11.00000    0.03091    0.02560 =
         0.04619   -0.00268    0.00256   -0.00712
AFIX  43
H36   2    0.805606    0.667515    0.341354    11.00000   -1.20000
AFIX   0
C38   1    0.459405    0.904299    0.312878    11.00000    0.02714    0.02356 =
         0.03821    0.00118    0.00057   -0.00210
C40   1    0.911273    0.562607    0.594402    11.00000    0.02855    0.02505 =
         0.04536    0.00082    0.00054   -0.00377
AFIX  43
H40   2    0.943799    0.627542    0.581206    11.00000   -1.20000
AFIX   0
C42   1    0.998889    0.850072    0.620970    11.00000    0.02671    0.02637 =
         0.03749   -0.00071   -0.00374   -0.00494
AFIX  43
H42   2    1.059484    0.841658    0.656816    11.00000   -1.20000
AFIX   0
C44   1    0.513250    0.721063    0.574337    11.00000    0.02920    0.03451 =
         0.03470   -0.01023    0.00171   -0.00525
AFIX  43
H44   2    0.534184    0.699379    0.531642    11.00000   -1.20000
AFIX   0
C46   1    0.884010    0.761293    0.391211    11.00000    0.02788    0.02883 =
         0.03727    0.00202   -0.00043   -0.00624
AFIX  43
H46   2    0.873723    0.721548    0.437203    11.00000   -1.20000
AFIX   0
C48   1    0.549402    0.698107    0.698082    11.00000    0.03624    0.03254 =
         0.03640   -0.00733    0.00294   -0.01462
C50   1    0.811940    0.375511    0.632604    11.00000    0.03560    0.02490 =
         0.04022   -0.00233    0.00426   -0.00713
AFIX  43
H50   2    0.776732    0.311932    0.645446    11.00000   -1.20000
AFIX   0
C52   1    0.495869    0.929708    0.239506    11.00000    0.03254    0.02927 =
         0.04265    0.00195    0.00503    0.00017
AFIX  43
H52   2    0.579066    0.940148    0.229078    11.00000   -1.20000
AFIX   0
C54   1    0.861370    0.416538    0.683079    11.00000    0.03643    0.02719 =
         0.03652   -0.00095    0.00198   -0.00230
AFIX  43
H54   2    0.860605    0.380356    0.730774    11.00000   -1.20000
AFIX   0
C56   1    0.821924    0.748854    0.206265    11.00000    0.03179    0.03268 =
         0.04787   -0.00816   -0.00229   -0.00263
AFIX  43
H56   2    0.790168    0.683411    0.214184    11.00000   -1.20000
AFIX   0
C58   1    0.687104    0.463403    0.329468    11.00000    0.03981    0.03520 =
         0.03610   -0.00719    0.00513   -0.01617
AFIX  43
H58   2    0.709293    0.439800    0.287507    11.00000   -1.20000
AFIX   0
C60   1    0.858614    0.786627    0.266451    11.00000    0.02930    0.03158 =
         0.03942   -0.00367   -0.00411   -0.00004
C62   1    0.971026    0.553402    0.716759    11.00000    0.03217    0.02551 =
         0.04856   -0.00650   -0.00174    0.00169
AFIX  43
H62   2    0.997940    0.620737    0.701795    11.00000   -1.20000
AFIX   0
C64   1    0.620297    0.637764    0.762096    11.00000    0.04370    0.03474 =
         0.03802   -0.00385   -0.00015   -0.01530
AFIX  43
H64   2    0.678239    0.573151    0.760445    11.00000   -1.20000
AFIX   0
C66   1    0.814378    0.428180    0.563166    11.00000    0.02979    0.02504 =
         0.03734   -0.00503    0.00200   -0.00229
C68   1    0.912552    0.510776    0.664761    11.00000    0.02664    0.02602 =
         0.04551   -0.00337   -0.00020   -0.00005
C70   1    0.592516    0.553228    0.328098    11.00000    0.03052    0.02898 =
         0.04568   -0.00202   -0.00156   -0.01316
C72   1    0.954206    0.910966    0.313616    11.00000    0.04028    0.03510 =
         0.03930    0.00064   -0.00042   -0.01818
AFIX  43
H72   2    0.992126    0.973129    0.306636    11.00000   -1.20000
AFIX   0
C9    1    0.624206    0.531581    0.452591    11.00000    0.03483    0.03002 =
         0.04214   -0.00727    0.00499   -0.00455
AFIX  43
H9    2    0.603068    0.554971    0.494725    11.00000   -1.20000
AFIX   0
C37   1    0.386009    0.838977    0.638068    11.00000    0.03444    0.03674 =
         0.04509   -0.01410    0.00208   -0.00352
AFIX  43
H37   2    0.318799    0.897701    0.639040    11.00000   -1.20000
AFIX   0
C19   1    0.542265    0.906063    0.365551    11.00000    0.02313    0.03822 =
         0.05038   -0.00271    0.00426   -0.00946
AFIX  43
H19   2    0.624549    0.917921    0.353793    11.00000   -1.20000
AFIX   0
C39   1    0.562295    0.587177    0.390434    11.00000    0.02818    0.02899 =
         0.05829   -0.00584   -0.00049   -0.00415
AFIX  43
H39   2    0.498651    0.649008    0.390192    11.00000   -1.20000
AFIX   0
C5    1    0.506724    0.890846    0.434629    11.00000    0.02595    0.04250 =
         0.04438   -0.00698   -0.00512   -0.00976
AFIX  43
H5A   2    0.563157    0.893939    0.470018    11.00000   -1.20000
AFIX   0
C41   1    0.452083    0.785012    0.698308    11.00000    0.04557    0.04270 =
         0.03830   -0.01473    0.00124   -0.00849
AFIX  43
H41   2    0.430850    0.807506    0.740720    11.00000   -1.20000
AFIX   0
C21   1    0.913329    0.878447    0.257656    11.00000    0.04525    0.03386 =
         0.03797    0.00269   -0.00223   -0.01353
AFIX  43
H21   2    0.922401    0.919278    0.211816    11.00000   -1.20000
AFIX   0
C43   1    0.922813    0.767029    0.875396    11.00000    0.04705    0.04249 =
         0.03400   -0.01026   -0.00348   -0.01353
AFIX  23
H43A  2    1.013802    0.755582    0.866241    11.00000   -1.20000
H43B  2    0.911127    0.777413    0.923776    11.00000   -1.20000
AFIX   0
C11   1    0.520763    0.609054    0.263972    11.00000    0.04361    0.03633 =
         0.05410    0.00301   -0.00540   -0.01900
AFIX  43
H11   2    0.453895    0.667531    0.266124    11.00000   -1.20000
AFIX   0
C45   1    0.671368    0.818643    0.054510    11.00000    0.05023    0.03940 =
         0.03390   -0.00480   -0.00364   -0.00671
AFIX  23
H45A  2    0.670753    0.897272    0.047660    11.00000   -1.20000
H45B  2    0.662591    0.802750    0.007968    11.00000   -1.20000
AFIX   0
C23   1    0.971986    0.572924    0.887209    11.00000    0.06064    0.03593 =
         0.03800    0.00050   -0.01706   -0.01207
AFIX  23
H23A  2    0.931791    0.509447    0.904662    11.00000   -1.20000
H23B  2    1.026265    0.579601    0.925189    11.00000   -1.20000
AFIX   0
C47   1    0.857568    0.868544    0.825024    11.00000    0.05078    0.03604 =
         0.04433   -0.00986    0.00672   -0.01203
AFIX  23
H47A  2    0.765926    0.871212    0.825523    11.00000   -1.20000
H47B  2    0.874148    0.933687    0.839436    11.00000   -1.20000
AFIX   0
C3    1    0.456693    0.881301    0.079682    11.00000    0.04021    0.05564 =
         0.03724    0.00649   -0.00629   -0.01084
AFIX  23
H3A   2    0.378732    0.852495    0.091398    11.00000   -1.20000
H3B   2    0.454540    0.912806    0.028846    11.00000   -1.20000
AFIX   0
C49   1    0.677072    0.600031    0.879722    11.00000    0.05826    0.05822 =
         0.03586    0.00088   -0.00608   -0.02532
AFIX  23
H49A  2    0.729014    0.535706    0.866673    11.00000   -1.20000
H49B  2    0.617934    0.574453    0.915869    11.00000   -1.20000
AFIX   0
C25   1    0.796850    0.755602    0.087524    11.00000    0.05300    0.04749 =
         0.04487   -0.01219   -0.00516   -0.00041
AFIX  23
H25A  2    0.790955    0.678566    0.105413    11.00000   -1.20000
H25B  2    0.862530    0.758857    0.051705    11.00000   -1.20000
AFIX   0
C51   1    1.051837    0.554370    0.825127    11.00000    0.04683    0.03309 =
         0.05351   -0.00430   -0.01707   -0.00081
AFIX  23
H51A  2    1.070171    0.624380    0.798503    11.00000   -1.20000
H51B  2    1.132450    0.505951    0.841726    11.00000   -1.20000
AFIX   0
C13   1    0.461211    0.968839    0.118535    11.00000    0.05368    0.04444 =
         0.03633    0.01014    0.00551    0.00329
AFIX  23
H13A  2    0.547795    0.982632    0.118472    11.00000   -1.20000
H13B  2    0.405987    1.036734    0.094509    11.00000   -1.20000
AFIX   0
C53   1    0.760806    0.662131    0.909152    11.00000    0.06062    0.05317 =
         0.03141   -0.00496   -0.00535   -0.02295
AFIX  23
H53A  2    0.713629    0.735867    0.909160    11.00000   -1.20000
H53B  2    0.783870    0.625068    0.958160    11.00000   -1.20000
AFIX   0
C27   1    0.533127    0.690685    0.086252    11.00000    0.08803    0.04887 =
         0.04318    0.00062   -0.02159   -0.03447
AFIX  23
H27A  2    0.611414    0.640013    0.080538    11.00000   -1.20000
H27B  2    0.482254    0.705886    0.042796    11.00000   -1.20000
AFIX   0
C55   1    0.461907    0.637799    0.146148    11.00000    0.08722    0.06496 =
         0.05752    0.00866   -0.02950   -0.04678
AFIX  23
H55A  2    0.396276    0.693511    0.159967    11.00000   -1.20000
H55B  2    0.419942    0.584529    0.131077    11.00000   -1.20000
AFIX   0
PART 1
C7    1    0.220536    0.836910    0.935574    10.50000    0.05522    0.05523 =
         0.05524   -0.01216    0.00101   -0.01041
C57   1    0.180902    0.716910    1.037091    10.50000    0.06448    0.06449 =
         0.06448   -0.01420    0.00117   -0.01214
AFIX  43
H57   2    0.180668    0.647533    1.066388    10.50000   -1.20000
AFIX   0
C29   1    0.180934    0.916894    0.950364    10.50000    0.06290    0.06291 =
         0.06290   -0.01384    0.00115   -0.01186
AFIX  43
H29   2    0.181759    0.983078    0.917485    10.50000   -1.20000
AFIX   0
C59   1    0.234785    0.721317    0.970244    10.50000    0.05348    0.05349 =
         0.05350   -0.01176    0.00098   -0.01009
C15   1    0.123047    0.817087    1.064994    10.50000    0.07294    0.07296 =
         0.07295   -0.01605    0.00135   -0.01374
AFIX  43
H15   2    0.086241    0.808788    1.109783    10.50000   -1.20000
AFIX   0
C61   1    0.124534    0.919405    1.024902    10.50000    0.07452    0.07453 =
         0.07454   -0.01641    0.00137   -0.01403
AFIX  43
H61   2    0.094818    0.984313    1.040498    10.50000   -1.20000
AFIX   0
PART 2
C31   1    0.255903    0.706463    0.936588    10.50000    0.06053    0.06052 =
         0.06054   -0.01333    0.00111   -0.01139
C63   1    0.149306    0.734905    1.054561    10.50000    0.06165    0.06166 =
         0.06165   -0.01358    0.00112   -0.01161
AFIX  43
H63   2    0.123097    0.703650    1.099709    10.50000   -1.20000
AFIX   0
C2    1    0.210696    0.667987    1.002935    10.50000    0.06770    0.06771 =
         0.06771   -0.01490    0.00124   -0.01275
AFIX  43
H2A   2    0.219027    0.591532    1.017680    10.50000   -1.20000
AFIX   0
C65   1    0.136013    0.845648    1.028559    10.50000    0.07601    0.07602 =
         0.07601   -0.01674    0.00140   -0.01432
AFIX  43
H65   2    0.096836    0.890737    1.058264    10.50000   -1.20000
AFIX   0
C33   1    0.238915    0.819864    0.920184    10.50000    0.04932    0.04933 =
         0.04933   -0.01087    0.00090   -0.00930
C67   1    0.168068    0.890910    0.973197    10.50000    0.06955    0.06956 =
         0.06956   -0.01531    0.00127   -0.01310
AFIX  43
H67   2    0.152246    0.967881    0.960268    10.50000   -1.20000
AFIX   0
CL17  5    0.317287    0.627335    0.890859    10.50000    0.09947    0.09961 =
         0.10011   -0.02179    0.00177   -0.01894
PART 1
C35   1    0.286132    0.833214    0.865036    10.50000    0.08717    0.08720 =
         0.08719   -0.01918    0.00161   -0.01643
AFIX 137
H35A  2    0.258815    0.778125    0.844716    10.50000   -1.50000
H35B  2    0.377145    0.814924    0.872762    10.50000   -1.50000
H35C  2    0.263952    0.904255    0.832985    10.50000   -1.50000
AFIX   0
PART 2
C71   1    0.267143    0.879362    0.846574    10.50000    0.04993    0.04996 =
         0.05001   -0.01094    0.00099   -0.00941
AFIX 137
H71A  2    0.356609    0.859408    0.837540    10.50000   -1.50000
H71B  2    0.244950    0.957828    0.842916    10.50000   -1.50000
H71C  2    0.217922    0.858900    0.812191    10.50000   -1.50000
AFIX   0
HKLF 4


REM  1_a.res in P-1
REM wR2 = 0.2427, GooF = S = 1.094, Restrained GooF = 1.078 for all data
REM R1 = 0.0804 for 6310 Fo > 4sig(Fo) and 0.1155 for all 9220 data
REM 732 parameters refined using 348 restraints

END

WGHT      0.1162      2.7902

REM Highest difference peak  0.849,  deepest hole -0.979,  1-sigma level  0.067
Q1    1   0.1099  0.9064  1.0848  11.00000  0.05    0.85
Q2    1   0.2144  0.7395  0.9931  11.00000  0.05    0.77
Q3    1   0.3154  0.6211  0.9204  11.00000  0.05    0.61
Q4    1   0.3289  0.6243  0.8627  11.00000  0.05    0.53
Q5    1   0.2415  0.8735  0.8212  11.00000  0.05    0.39
Q6    1   0.2668  0.8888  0.8781  11.00000  0.05    0.32
Q7    1   0.2899  0.7053  0.8343  11.00000  0.05    0.30
Q8    1   0.3564  0.5598  0.8495  11.00000  0.05    0.29
Q9    1   0.1806  0.6867  1.0345  11.00000  0.05    0.25
Q10   1   0.3683  0.6832  0.9380  11.00000  0.05    0.21
Q11   1   0.1190  0.7749  1.0575  11.00000  0.05    0.21
Q12   1   0.3843  0.7670  0.9003  11.00000  0.05    0.21
Q13   1   0.4640  0.5615  0.1209  11.00000  0.05    0.21
Q14   1   0.2344  0.7801  0.8163  11.00000  0.05    0.21
Q15   1   0.2503  0.6393  0.8174  11.00000  0.05    0.20
Q16   1   0.3179  0.7545  0.9049  11.00000  0.05    0.20
Q17   1   0.9853  0.4417  0.9603  11.00000  0.05    0.19
Q18   1   0.2415  0.7575  1.1376  11.00000  0.05    0.19
Q19   1   0.7059  0.9038  0.7823  11.00000  0.05    0.18
Q20   1   0.8766  0.5162  0.8999  11.00000  0.05    0.18
;
_shelx_res_checksum              89413

_shelx_fab_file                  
;
-12 -7 1 0.1690 0.0001
-12 -7 2 0.2789 0.0000
-12 -7 3 -0.0533 -0.0001
-12 -6 1 -0.1757 0.0002
-12 -6 2 0.1382 0.0004
-12 -6 3 0.1563 -0.0002
-12 -6 4 0.0372 -0.0003
-12 -6 5 -0.0378 0.0002
-12 -5 1 -0.2004 0.0001
-12 -5 2 -0.0972 0.0003
-12 -5 3 0.0888 0.0001
-12 -5 4 0.1416 -0.0002
-12 -5 5 0.0179 -0.0003
-12 -5 6 -0.0876 0.0001
-12 -4 1 0.0265 -0.0004
-12 -4 2 -0.1799 -0.0003
-12 -4 3 -0.0540 0.0005
-12 -4 4 0.0486 0.0002
-12 -4 5 -0.0042 -0.0005
-12 -4 6 0.0573 -0.0000
-12 -4 7 0.1107 0.0004
-12 -3 1 -0.0482 -0.0004
-12 -3 2 0.0017 -0.0004
-12 -3 3 0.0868 0.0003
-12 -3 4 -0.0510 0.0003
-12 -3 5 -0.1448 -0.0001
-12 -3 6 0.0447 -0.0003
-12 -3 7 0.1790 -0.0002
-12 -2 1 -0.0986 0.0001
-12 -2 2 -0.0393 0.0001
-12 -2 3 0.0560 -0.0002
-12 -2 4 0.1359 0.0000
-12 -2 5 0.0346 0.0003
-12 -2 6 -0.2123 -0.0002
-12 -2 7 -0.1497 -0.0003
-12 -2 8 0.2379 0.0003
-12 -1 1 0.1579 0.0005
-12 -1 2 -0.1789 0.0001
-12 -1 3 -0.2172 -0.0004
-12 -1 4 0.1528 -0.0001
-12 -1 5 0.2608 0.0003
-12 -1 6 -0.0913 0.0001
-12 -1 7 -0.2661 -0.0002
-12 -1 8 0.0120 -0.0002
-12 0 1 0.2396 0.0001
-12 0 2 0.1233 -0.0001
-12 0 3 -0.2051 -0.0001
-12 0 4 -0.2794 -0.0000
-12 0 5 0.1015 0.0002
-12 0 6 0.3968 0.0002
-12 0 7 0.0391 -0.0002
-12 1 1 -0.0295 -0.0002
-12 1 2 0.2807 0.0001
-12 1 3 0.0804 0.0002
-12 1 4 -0.2652 -0.0001
-12 1 5 -0.1425 -0.0002
-12 1 6 0.1882 0.0001
-12 1 7 0.1793 0.0002
-12 2 1 -0.1395 -0.0002
-12 2 2 -0.0885 0.0001
-12 2 3 0.1755 0.0003
-12 2 4 0.2370 -0.0001
-12 2 5 -0.1646 -0.0003
-11 -9 1 0.0628 -0.0003
-11 -9 2 -0.3880 -0.0003
-11 -9 3 -0.1642 0.0001
-11 -8 1 0.0057 0.0001
-11 -8 2 -0.2017 -0.0003
-11 -8 3 0.0323 -0.0001
-11 -8 4 0.0540 0.0002
-11 -8 5 -0.1610 0.0001
-11 -8 6 0.0146 -0.0001
-11 -7 1 0.2255 0.0001
-11 -7 2 0.1574 -0.0003
-11 -7 3 -0.1085 -0.0001
-11 -7 4 -0.2498 0.0000
-11 -7 5 -0.0046 0.0001
-11 -7 6 0.1921 0.0001
-11 -7 7 0.0161 -0.0000
-11 -6 1 0.1749 0.0002
-11 -6 2 0.2832 0.0001
-11 -6 3 -0.0620 -0.0003
-11 -6 4 -0.1851 -0.0002
-11 -6 5 0.0353 0.0003
-11 -6 6 0.0549 0.0002
-11 -6 7 -0.0766 -0.0003
-11 -6 8 0.0111 -0.0000
-11 -6 9 0.1004 0.0004
-11 -5 1 -0.1554 0.0004
-11 -5 2 0.1516 0.0006
-11 -5 3 0.1430 -0.0003
-11 -5 4 0.0372 -0.0005
-11 -5 5 -0.0383 0.0002
-11 -5 6 -0.1163 0.0002
-11 -5 7 -0.0674 -0.0001
-11 -5 8 0.0863 0.0001
-11 -5 9 0.1117 0.0000
-11 -4 1 -0.1426 0.0000
-11 -4 2 -0.1315 0.0003
-11 -4 3 0.0575 0.0002
-11 -4 4 0.1379 -0.0002
-11 -4 5 0.0130 -0.0004
-11 -4 6 -0.0679 0.0001
-11 -4 7 -0.0296 0.0004
-11 -4 8 -0.0082 -0.0001
-11 -4 9 0.0135 -0.0005
-11 -4 10 0.0404 0.0002
-11 -3 1 0.0106 -0.0006
-11 -3 2 -0.1147 -0.0005
-11 -3 3 -0.0020 0.0006
-11 -3 4 -0.0269 0.0004
-11 -3 5 -0.0756 -0.0004
-11 -3 6 0.1244 -0.0002
-11 -3 7 0.1788 0.0003
-11 -3 8 -0.1442 -0.0000
-11 -3 9 -0.2552 -0.0002
-11 -3 10 0.1045 0.0002
-11 -3 11 0.2847 0.0000
-11 -2 1 -0.0898 -0.0004
-11 -2 2 0.0777 -0.0004
-11 -2 3 0.1282 0.0002
-11 -2 4 -0.0516 0.0003
-11 -2 5 -0.1494 -0.0000
-11 -2 6 -0.0173 -0.0002
-11 -2 7 0.1314 -0.0001
-11 -2 8 0.0925 0.0002
-11 -2 9 -0.0852 0.0002
-11 -2 10 -0.1379 -0.0003
-11 -2 11 0.0427 -0.0002
-11 -1 1 -0.1126 0.0003
-11 -1 2 -0.1022 0.0002
-11 -1 3 0.0474 -0.0004
-11 -1 4 0.2425 -0.0002
-11 -1 5 0.0753 0.0003
-11 -1 6 -0.3281 0.0000
-11 -1 7 -0.2115 -0.0002
-11 -1 8 0.3324 0.0002
-11 -1 9 0.3114 0.0001
-11 -1 10 -0.2688 -0.0003
-11 -1 11 -0.3525 0.0000
-11 0 1 0.1406 0.0004
-11 0 2 -0.2009 0.0002
-11 0 3 -0.2132 -0.0004
-11 0 4 0.1153 -0.0001
-11 0 5 0.2535 0.0003
-11 0 6 0.0231 0.0001
-11 0 7 -0.2339 -0.0002
-11 0 8 -0.1682 -0.0001
-11 0 9 0.1639 0.0001
-11 0 10 0.2692 0.0002
-11 0 11 -0.0827 -0.0001
-11 1 1 0.1969 -0.0001
-11 1 2 0.1339 -0.0001
-11 1 3 -0.1868 0.0000
-11 1 4 -0.3248 0.0002
-11 1 5 0.0940 0.0001
-11 1 6 0.4685 -0.0001
-11 1 7 0.0512 -0.0002
-11 1 8 -0.5084 -0.0000
-11 1 9 -0.1893 0.0002
-11 1 10 0.4375 0.0001
-11 1 11 0.2720 -0.0002
-11 2 1 -0.0541 -0.0003
-11 2 2 0.1803 -0.0000
-11 2 3 0.0884 0.0003
-11 2 4 -0.1285 0.0000
-11 2 5 -0.1478 -0.0002
-11 2 6 0.0021 0.0000
-11 2 7 0.1869 0.0002
-11 2 8 0.1743 -0.0000
-11 2 9 -0.1742 -0.0002
-11 2 10 -0.3358 -0.0000
-11 3 1 -0.0372 -0.0001
-11 3 2 -0.1124 0.0001
-11 3 3 0.0996 0.0001
-11 3 4 0.2452 -0.0002
-11 3 5 -0.1288 -0.0002
-11 3 6 -0.3963 0.0003
-11 3 7 0.0901 0.0003
-11 3 8 0.4901 -0.0003
-11 3 9 0.0033 -0.0003
-11 3 10 -0.4710 0.0002
-11 4 1 0.1395 -0.0000
-11 4 2 -0.0258 -0.0001
-11 4 3 -0.0504 -0.0001
-11 4 4 -0.0213 0.0000
-11 4 5 0.0206 0.0001
-11 4 6 0.0854 0.0000
-11 4 7 -0.0492 -0.0001
-11 4 8 -0.1985 0.0000
-11 5 1 -0.1069 0.0002
-11 5 2 0.2352 -0.0000
-11 5 3 0.0966 -0.0002
-11 5 4 -0.2523 0.0001
-11 5 5 -0.0222 0.0001
-10 -11 1 -0.1439 0.0004
-10 -11 2 0.1367 0.0002
-10 -10 1 -0.2417 0.0000
-10 -10 2 0.3547 0.0004
-10 -10 3 0.1899 0.0001
-10 -10 4 -0.2521 -0.0003
-10 -10 5 -0.0077 -0.0002
-10 -9 1 -0.0082 -0.0004
-10 -9 2 -0.0638 0.0002
-10 -9 3 -0.1554 0.0004
-10 -9 4 0.1365 0.0000
-10 -9 5 0.2945 -0.0003
-10 -9 6 -0.1068 -0.0002
-10 -9 7 -0.2944 0.0001
-10 -8 1 -0.0685 -0.0003
-10 -8 2 -0.3689 -0.0002
-10 -8 3 -0.0163 0.0002
-10 -8 4 0.3162 0.0003
-10 -8 5 -0.0052 -0.0001
-10 -8 6 -0.1847 -0.0003
-10 -8 7 0.1300 0.0001
-10 -8 8 0.0766 0.0002
-10 -8 9 -0.2560 -0.0002
-10 -7 1 -0.0237 -0.0001
-10 -7 2 -0.1822 -0.0004
-10 -7 3 0.0305 -0.0000
-10 -7 4 0.0156 0.0003
-10 -7 5 -0.1147 0.0000
-10 -7 6 0.0766 -0.0001
-10 -7 7 0.1751 0.0000
-10 -7 8 -0.0653 -0.0000
-10 -7 9 -0.1277 -0.0001
-10 -7 10 0.0084 0.0002
-10 -6 1 0.2404 0.0000
-10 -6 2 0.1015 -0.0005
-10 -6 3 -0.1596 -0.0001
-10 -6 4 -0.2094 0.0002
-10 -6 5 0.0672 0.0002
-10 -6 6 0.1797 0.0000
-10 -6 7 -0.0394 -0.0002
-10 -6 8 -0.0869 -0.0001
-10 -6 9 0.0667 0.0002
-10 -6 10 0.0142 0.0001
-10 -6 11 -0.0777 -0.0003
-10 -5 1 0.1702 0.0003
-10 -5 2 0.2637 0.0001
-10 -5 3 -0.0800 -0.0004
-10 -5 4 -0.1617 -0.0003
-10 -5 5 0.0548 0.0004
-10 -5 6 0.0412 0.0002
-10 -5 7 -0.0735 -0.0003
-10 -5 8 0.0192 -0.0001
-10 -5 9 0.0717 0.0003
-10 -5 10 -0.0099 -0.0001
-10 -5 11 -0.0130 -0.0003
-10 -5 12 -0.0252 0.0003
-10 -4 1 -0.1006 0.0005
-10 -4 2 0.1196 0.0008
-10 -4 3 0.0856 -0.0003
-10 -4 4 0.0407 -0.0006
-10 -4 5 -0.0088 0.0001
-10 -4 6 -0.1100 0.0003
-10 -4 7 -0.0652 -0.0000
-10 -4 8 0.0966 -0.0000
-10 -4 9 0.1020 -0.0001
-10 -4 10 -0.0534 -0.0001
-10 -4 11 -0.1179 0.0002
-10 -4 12 0.0237 0.0001
-10 -4 13 0.1480 -0.0002
-10 -3 1 -0.0981 -0.0001
-10 -3 2 -0.1285 0.0002
-10 -3 3 0.0527 0.0003
-10 -3 4 0.0826 -0.0001
-10 -3 5 -0.0366 -0.0004
-10 -3 6 -0.0009 -0.0000
-10 -3 7 0.0549 0.0004
-10 -3 8 -0.0598 -0.0001
-10 -3 9 -0.0753 -0.0003
-10 -3 10 0.0720 0.0002
-10 -3 11 0.0659 0.0003
-10 -3 12 -0.0480 -0.0003
-10 -3 13 -0.0275 -0.0002
-10 -2 1 0.0068 -0.0007
-10 -2 2 -0.0126 -0.0006
-10 -2 3 0.0426 0.0006
-10 -2 4 -0.1066 0.0005
-10 -2 5 -0.1313 -0.0004
-10 -2 6 0.1628 -0.0003
-10 -2 7 0.2115 0.0002
-10 -2 8 -0.1513 0.0001
-10 -2 9 -0.2513 -0.0001
-10 -2 10 0.1038 0.0001
-10 -2 11 0.2553 -0.0000
-10 -2 12 -0.0558 -0.0002
-10 -2 13 -0.2495 0.0001
-10 -2 14 0.0223 0.0002
-10 -1 1 -0.0933 -0.0002
-10 -1 2 0.0925 -0.0003
-10 -1 3 0.1308 0.0000
-10 -1 4 0.0176 0.0002
-10 -1 5 -0.1152 0.0000
-10 -1 6 -0.1490 -0.0001
-10 -1 7 0.0474 -0.0001
-10 -1 8 0.2462 0.0001
-10 -1 9 0.0348 0.0001
-10 -1 10 -0.2775 -0.0002
-10 -1 11 -0.0873 -0.0001
-10 -1 12 0.2499 0.0003
-10 -1 13 0.0948 0.0000
-10 -1 14 -0.1920 -0.0003
-10 0 1 -0.1228 0.0005
-10 0 2 -0.1355 0.0004
-10 0 3 0.0495 -0.0004
-10 0 4 0.2832 -0.0004
-10 0 5 0.0850 0.0003
-10 0 6 -0.3465 0.0002
-10 0 7 -0.2207 -0.0001
-10 0 8 0.3089 -0.0000
-10 0 9 0.3035 0.0001
-10 0 10 -0.2052 -0.0001
-10 0 11 -0.3198 0.0000
-10 0 12 0.0885 0.0002
-10 0 13 0.2944 -0.0001
-10 0 14 0.0047 -0.0001
-10 1 1 0.1047 0.0004
-10 1 2 -0.1462 0.0002
-10 1 3 -0.1862 -0.0002
-10 1 4 0.0069 -0.0001
-10 1 5 0.2286 0.0002
-10 1 6 0.1925 0.0000
-10 1 7 -0.1980 -0.0002
-10 1 8 -0.3808 0.0000
-10 1 9 0.1087 0.0002
-10 1 10 0.4891 0.0001
-10 1 11 -0.0112 -0.0002
-10 1 12 -0.4931 -0.0002
-10 1 13 -0.0491 0.0001
-10 1 14 0.4163 0.0001
-10 2 1 0.1134 -0.0002
-10 2 2 0.0884 -0.0002
-10 2 3 -0.1344 0.0002
-10 2 4 -0.2630 0.0003
-10 2 5 0.0694 -0.0001
-10 2 6 0.3894 -0.0003
-10 2 7 0.0591 -0.0001
-10 2 8 -0.4021 0.0001
-10 2 9 -0.1895 0.0001
-10 2 10 0.2976 -0.0000
-10 2 11 0.2674 -0.0001
-10 2 12 -0.1306 -0.0000
-10 2 13 -0.2802 0.0001
-10 3 1 -0.0747 -0.0003
-10 3 2 0.0500 -0.0001
-10 3 3 0.0981 0.0002
-10 3 4 0.0331 0.0000
-10 3 5 -0.1622 -0.0002
-10 3 6 -0.1884 0.0001
-10 3 7 0.2148 0.0002
-10 3 8 0.3863 -0.0001
-10 3 9 -0.2119 -0.0002
-10 3 10 -0.5499 0.0001
-10 3 11 0.1547 0.0002
-10 3 12 0.6099 -0.0000
-10 3 13 -0.0822 -0.0001
-10 4 1 0.1021 -0.0001
-10 4 2 -0.0888 0.0000
-10 4 3 -0.0241 0.0000
-10 4 4 0.1644 -0.0002
-10 4 5 -0.0375 0.0000
-10 4 6 -0.2691 0.0003
-10 4 7 0.0285 0.0001
-10 4 8 0.3288 -0.0003
-10 4 9 0.0506 -0.0001
-10 4 10 -0.2860 0.0003
-10 4 11 -0.1508 0.0002
-10 4 12 0.1467 -0.0002
-10 5 1 0.1895 0.0000
-10 5 2 0.0615 -0.0001
-10 5 3 -0.1090 -0.0001
-10 5 4 -0.1459 0.0001
-10 5 5 0.0915 0.0001
-10 5 6 0.2290 -0.0001
-10 5 7 -0.1399 -0.0000
-10 5 8 -0.3436 0.0001
-10 5 9 0.2029 0.0000
-10 5 10 0.4686 -0.0001
-10 5 11 -0.2259 -0.0001
-10 6 1 -0.2128 0.0002
-10 6 2 0.2421 -0.0000
-10 6 3 0.2035 -0.0002
-10 6 4 -0.2066 0.0001
-10 6 5 -0.1204 0.0001
-10 6 6 0.2041 -0.0002
-10 6 7 0.0334 -0.0000
-10 6 8 -0.2234 0.0002
-10 6 9 -0.0081 0.0000
-10 7 1 -0.2312 0.0004
-10 7 2 0.0186 0.0002
-10 7 3 0.1577 -0.0002
-10 7 4 0.1234 -0.0002
-10 7 5 -0.0842 0.0001
-10 7 6 -0.2006 0.0001
-9 -12 1 0.2084 -0.0001
-9 -12 2 -0.1595 -0.0002
-9 -11 1 0.1854 0.0002
-9 -11 2 -0.2376 -0.0001
-9 -11 3 -0.0698 -0.0002
-9 -11 4 0.1938 -0.0001
-9 -11 5 -0.0888 0.0001
-9 -10 1 -0.1080 0.0004
-9 -10 2 0.2242 0.0001
-9 -10 3 0.2378 -0.0003
-9 -10 4 -0.2255 -0.0002
-9 -10 5 -0.2702 0.0002
-9 -10 6 0.1780 0.0002
-9 -10 7 0.1729 -0.0001
-9 -9 1 -0.0613 0.0001
-9 -9 2 0.3238 0.0004
-9 -9 3 0.0230 0.0001
-9 -9 4 -0.2261 -0.0003
-9 -9 5 0.1079 -0.0001
-9 -9 6 0.1211 0.0001
-9 -9 7 -0.2540 0.0000
-9 -9 8 -0.0489 -0.0000
-9 -9 9 0.3187 0.0002
-9 -8 1 -0.0201 -0.0003
-9 -8 2 -0.0801 0.0003
-9 -8 3 -0.0831 0.0003
-9 -8 4 0.1871 -0.0001
-9 -8 5 0.1712 -0.0002
-9 -8 6 -0.1933 -0.0001
-9 -8 7 -0.1560 0.0001
-9 -8 8 0.1343 0.0001
-9 -8 9 0.0294 -0.0000
-9 -8 10 -0.0734 -0.0001
-9 -8 11 0.1309 0.0001
-9 -7 1 -0.1585 -0.0003
-9 -7 2 -0.2680 -0.0001
-9 -7 3 0.1037 0.0002
-9 -7 4 0.2458 0.0002
-9 -7 5 -0.1075 -0.0001
-9 -7 6 -0.1464 -0.0002
-9 -7 7 0.1641 0.0001
-9 -7 8 0.0507 0.0001
-9 -7 9 -0.2009 -0.0002
-9 -7 10 0.0039 -0.0000
-9 -7 11 0.1512 0.0003
-9 -7 12 -0.0343 -0.0000
-9 -6 1 -0.0566 -0.0002
-9 -6 2 -0.1701 -0.0005
-9 -6 3 0.0415 0.0001
-9 -6 4 0.0216 0.0004
-9 -6 5 -0.0729 -0.0000
-9 -6 6 0.0696 -0.0002
-9 -6 7 0.0835 0.0000
-9 -6 8 -0.0776 0.0000
-9 -6 9 -0.0260 -0.0000
-9 -6 10 0.0394 0.0001
-9 -6 11 -0.0791 -0.0000
-9 -6 12 -0.0046 -0.0002
-9 -6 13 0.1623 0.0001
-9 -5 1 0.1925 -0.0001
-9 -5 2 0.0387 -0.0005
-9 -5 3 -0.1562 -0.0001
-9 -5 4 -0.1321 0.0003
-9 -5 5 0.1090 0.0002
-9 -5 6 0.1340 -0.0001
-9 -5 7 -0.0854 -0.0002
-9 -5 8 -0.0945 -0.0000
-9 -5 9 0.0674 0.0002
-9 -5 10 0.0642 0.0000
-9 -5 11 -0.0129 -0.0003
-9 -5 12 -0.0570 -0.0000
-9 -5 13 -0.0949 0.0003
-9 -5 14 0.0562 -0.0001
-9 -4 1 0.1737 0.0004
-9 -4 2 0.1979 0.0002
-9 -4 3 -0.1338 -0.0004
-9 -4 4 -0.1121 -0.0003
-9 -4 5 0.1250 0.0003
-9 -4 6 0.0303 0.0003
-9 -4 7 -0.1188 -0.0003
-9 -4 8 0.0071 -0.0001
-9 -4 9 0.0815 0.0002
-9 -4 10 -0.0029 -0.0001
-9 -4 11 -0.0118 -0.0001
-9 -4 12 -0.0144 0.0002
-9 -4 13 -0.0547 -0.0000
-9 -4 14 0.0228 -0.0003
-9 -3 1 -0.0391 0.0005
-9 -3 2 0.0566 0.0008
-9 -3 3 0.0167 -0.0003
-9 -3 4 0.0349 -0.0006
-9 -3 5 0.0158 0.0001
-9 -3 6 -0.0703 0.0003
-9 -3 7 -0.0314 -0.0000
-9 -3 8 0.0729 -0.0001
-9 -3 9 0.0373 -0.0001
-9 -3 10 -0.0741 -0.0000
-9 -3 11 -0.0613 0.0001
-9 -3 12 0.0872 0.0000
-9 -3 13 0.1194 -0.0001
-9 -3 14 -0.1054 -0.0000
-9 -3 15 -0.1965 0.0001
-9 -2 1 -0.0691 -0.0003
-9 -2 2 -0.0646 0.0001
-9 -2 3 0.0739 0.0004
-9 -2 4 -0.0271 0.0001
-9 -2 5 -0.1183 -0.0003
-9 -2 6 0.1025 -0.0001
-9 -2 7 0.1674 0.0003
-9 -2 8 -0.1291 0.0000
-9 -2 9 -0.1798 -0.0002
-9 -2 10 0.1113 0.0001
-9 -2 11 0.1441 0.0001
-9 -2 12 -0.0748 -0.0002
-9 -2 13 -0.0853 -0.0000
-9 -2 14 0.0412 0.0003
-9 -2 15 0.0399 -0.0001
-9 -1 1 0.0257 -0.0007
-9 -1 2 0.0695 -0.0007
-9 -1 3 0.0574 0.0005
-9 -1 4 -0.1345 0.0006
-9 -1 5 -0.1427 -0.0003
-9 -1 6 0.1254 -0.0003
-9 -1 7 0.1827 0.0002
-9 -1 8 -0.0734 0.0001
-9 -1 9 -0.1725 -0.0001
-9 -1 10 0.0235 0.0000
-9 -1 11 0.1447 0.0000
-9 -1 12 -0.0007 -0.0001
-9 -1 13 -0.1336 0.0000
-9 -1 14 0.0025 0.0001
-9 -1 15 0.1465 -0.0001
-9 -1 16 -0.0165 -0.0001
-9 0 1 -0.0748 -0.0000
-9 0 2 0.0511 -0.0003
-9 0 3 0.1104 -0.0001
-9 0 4 0.1210 0.0000
-9 0 5 -0.0693 0.0001
-9 0 6 -0.2873 0.0001
-9 0 7 -0.0269 -0.0000
-9 0 8 0.3815 -0.0000
-9 0 9 0.1202 -0.0000
-9 0 10 -0.3836 -0.0001
-9 0 11 -0.1626 0.0000
-9 0 12 0.3195 0.0002
-9 0 13 0.1484 -0.0000
-9 0 14 -0.2301 -0.0002
-9 0 15 -0.1062 0.0001
-9 0 16 0.1436 0.0002
-9 1 1 -0.1180 0.0006
-9 1 2 -0.0984 0.0005
-9 1 3 0.0520 -0.0005
-9 1 4 0.2152 -0.0005
-9 1 5 0.0735 0.0003
-9 1 6 -0.2328 0.0003
-9 1 7 -0.1911 -0.0001
-9 1 8 0.1505 -0.0001
-9 1 9 0.2489 0.0001
-9 1 10 -0.0218 -0.0001
-9 1 11 -0.2432 -0.0001
-9 1 12 -0.0906 0.0001
-9 1 13 0.2081 0.0000
-9 1 14 0.1530 -0.0000
-9 1 15 -0.1775 0.0001
-9 1 16 -0.1656 0.0000
-9 2 1 0.0542 0.0003
-9 2 2 -0.0664 0.0003
-9 2 3 -0.1409 -0.0001
-9 2 4 -0.0940 -0.0001
-9 2 5 0.1937 0.0000
-9 2 6 0.3102 -0.0001
-9 2 7 -0.1737 -0.0001
-9 2 8 -0.4990 0.0002
-9 2 9 0.0938 0.0002
-9 2 10 0.5868 -0.0001
-9 2 11 -0.0057 -0.0002
-9 2 12 -0.5544 -0.0001
-9 2 13 -0.0448 0.0001
-9 2 14 0.4375 0.0001
-9 2 15 0.0483 -0.0001
-9 2 16 -0.2914 0.0000
-9 3 1 -0.0009 -0.0003
-9 3 2 -0.0102 -0.0001
-9 3 3 -0.0462 0.0003
-9 3 4 -0.1066 0.0003
-9 3 5 0.0122 -0.0002
-9 3 6 0.1858 -0.0004
-9 3 7 0.0906 0.0000
-9 3 8 -0.1655 0.0002
-9 3 9 -0.2055 0.0000
-9 3 10 0.0478 -0.0001
-9 3 11 0.2773 -0.0000
-9 3 12 0.1067 -0.0000
-9 3 13 -0.2911 0.0000
-9 3 14 -0.2274 -0.0001
-9 3 15 0.2686 -0.0001
-9 4 1 -0.0498 -0.0003
-9 4 2 -0.0440 -0.0000
-9 4 3 0.0723 0.0002
-9 4 4 0.1302 0.0000
-9 4 5 -0.1485 -0.0001
-9 4 6 -0.2733 0.0001
-9 4 7 0.2237 0.0001
-9 4 8 0.4467 -0.0002
-9 4 9 -0.2449 -0.0001
-9 4 10 -0.5769 0.0002
-9 4 11 0.2039 0.0001
-9 4 12 0.5995 -0.0001
-9 4 13 -0.1364 -0.0001
-9 4 14 -0.5062 0.0000
-9 4 15 0.0836 -0.0000
-9 5 1 0.2332 -0.0001
-9 5 2 -0.0356 -0.0000
-9 5 3 -0.1582 -0.0001
-9 5 4 0.0388 -0.0001
-9 5 5 0.0872 0.0001
-9 5 6 -0.0807 0.0002
-9 5 7 -0.0822 -0.0001
-9 5 8 0.1018 -0.0003
-9 5 9 0.1516 -0.0000
-9 5 10 -0.0523 0.0002
-9 5 11 -0.2492 0.0000
-9 5 12 -0.0611 -0.0002
-9 5 13 0.3187 -0.0000
-9 5 14 0.1813 0.0002
-9 6 1 0.1243 -0.0000
-9 6 2 0.0976 -0.0002
-9 6 3 -0.0751 -0.0001
-9 6 4 -0.1833 0.0002
-9 6 5 0.0859 0.0001
-9 6 6 0.2496 -0.0001
-9 6 7 -0.1597 -0.0000
-9 6 8 -0.3299 0.0001
-9 6 9 0.2440 -0.0000
-9 6 10 0.4118 -0.0001
-9 6 11 -0.2796 0.0000
-9 6 12 -0.4455 0.0001
-9 6 13 0.2496 -0.0001
-9 7 1 -0.2800 0.0002
-9 7 2 0.2091 -0.0000
-9 7 3 0.2807 -0.0001
-9 7 4 -0.1318 -0.0000
-9 7 5 -0.2142 0.0000
-9 7 6 0.0841 -0.0000
-9 7 7 0.1420 0.0000
-9 7 8 -0.0718 0.0001
-9 7 9 -0.1261 -0.0001
-9 7 10 0.0588 -0.0001
-9 7 11 0.1774 0.0001
-9 8 1 -0.0698 0.0003
-9 8 2 -0.0139 0.0002
-9 8 3 0.0459 -0.0002
-9 8 4 0.1284 -0.0002
-9 8 5 -0.0199 0.0001
-9 8 6 -0.1754 0.0001
-9 8 7 0.0434 -0.0001
-9 8 8 0.1825 -0.0001
-9 8 9 -0.1167 0.0001
-8 -13 1 -0.1029 -0.0001
-8 -12 1 -0.0628 0.0000
-8 -12 2 0.1794 -0.0003
-8 -12 3 0.0280 -0.0001
-8 -12 4 -0.1454 0.0003
-8 -12 5 0.0191 0.0001
-8 -11 1 0.0958 -0.0001
-8 -11 2 -0.2402 -0.0001
-8 -11 3 -0.1400 0.0000
-8 -11 4 0.2591 0.0000
-8 -11 5 0.1228 -0.0000
-8 -11 6 -0.2468 0.0000
-8 -11 7 -0.0495 0.0001
-8 -10 1 0.0223 0.0001
-8 -10 2 -0.2035 -0.0002
-8 -10 3 0.0525 -0.0002
-8 -10 4 0.1379 0.0000
-8 -10 5 -0.1503 0.0001
-8 -10 6 -0.0575 0.0001
-8 -10 7 0.2167 0.0000
-8 -10 8 -0.0294 -0.0001
-8 -10 9 -0.2193 -0.0001
-8 -9 1 -0.0010 0.0003
-8 -9 2 0.2187 -0.0000
-8 -9 3 0.0794 -0.0002
-8 -9 4 -0.2647 -0.0001
-8 -9 5 -0.0974 0.0001
-8 -9 6 0.2461 0.0001
-8 -9 7 0.0333 -0.0001
-8 -9 8 -0.1881 -0.0001
-8 -9 9 0.0763 0.0001
-8 -9 10 0.1114 0.0000
-8 -9 11 -0.1690 -0.0002
-8 -8 1 0.0808 0.0001
-8 -8 2 0.2186 0.0004
-8 -8 3 -0.1050 0.0000
-8 -8 4 -0.1500 -0.0003
-8 -8 5 0.1670 -0.0001
-8 -8 6 0.0554 0.0002
-8 -8 7 -0.2163 -0.0000
-8 -8 8 0.0287 -0.0000
-8 -8 9 0.1985 0.0001
-8 -8 10 -0.0953 -0.0001
-8 -8 11 -0.1032 -0.0002
-8 -8 12 0.1496 0.0001
-8 -7 1 -0.0191 -0.0001
-8 -7 2 -0.0223 0.0003
-8 -7 3 -0.0147 0.0002
-8 -7 4 0.1288 -0.0002
-8 -7 5 0.0346 -0.0002
-8 -7 6 -0.1683 0.0000
-8 -7 7 -0.0015 0.0001
-8 -7 8 0.1502 0.0000
-8 -7 9 -0.0745 -0.0001
-8 -7 10 -0.1040 -0.0000
-8 -7 11 0.1411 0.0002
-8 -7 12 0.0496 0.0001
-8 -7 13 -0.1471 -0.0003
-8 -6 1 -0.1760 -0.0002
-8 -6 2 -0.1274 -0.0001
-8 -6 3 0.1727 0.0002
-8 -6 4 0.1407 0.0002
-8 -6 5 -0.1779 -0.0001
-8 -6 6 -0.1069 -0.0002
-8 -6 7 0.1709 0.0001
-8 -6 8 0.0632 0.0001
-8 -6 9 -0.1150 -0.0002
-8 -6 10 -0.0282 0.0000
-8 -6 11 -0.0030 0.0002
-8 -6 12 0.0015 -0.0001
-8 -6 13 0.1537 -0.0002
-8 -6 14 0.0221 0.0001
-8 -5 1 -0.1264 -0.0002
-8 -5 2 -0.1433 -0.0004
-8 -5 3 0.1132 0.0001
-8 -5 4 0.0587 0.0004
-8 -5 5 -0.0904 -0.0001
-8 -5 6 0.0023 -0.0003
-8 -5 7 0.0355 0.0001
-8 -5 8 -0.0338 0.0001
-8 -5 9 0.0417 -0.0000
-8 -5 10 0.0464 -0.0000
-8 -5 11 -0.1022 -0.0001
-8 -5 12 -0.0492 -0.0001
-8 -5 13 0.1066 0.0002
-8 -5 14 0.0441 0.0002
-8 -5 15 -0.0431 -0.0003
-8 -4 1 0.1022 -0.0000
-8 -4 2 -0.0197 -0.0004
-8 -4 3 -0.1230 -0.0000
-8 -4 4 -0.0335 0.0002
-8 -4 5 0.1503 0.0001
-8 -4 6 0.0697 -0.0000
-8 -4 7 -0.1579 -0.0001
-8 -4 8 -0.1048 0.0000
-8 -4 9 0.1114 0.0001
-8 -4 10 0.1381 -0.0000
-8 -4 11 -0.0027 -0.0002
-8 -4 12 -0.1608 0.0000
-8 -4 13 -0.1389 0.0001
-8 -4 14 0.1691 -0.0001
-8 -4 15 0.2644 -0.0000
-8 -4 16 -0.1662 0.0002
-8 -3 1 0.1889 0.0003
-8 -3 2 0.0657 0.0003
-8 -3 3 -0.2247 -0.0003
-8 -3 4 -0.0247 -0.0004
-8 -3 5 0.2407 0.0002
-8 -3 6 0.0129 0.0003
-8 -3 7 -0.1992 -0.0002
-8 -3 8 -0.0142 -0.0001
-8 -3 9 0.1076 0.0002
-8 -3 10 0.0063 0.0000
-8 -3 11 -0.0128 -0.0001
-8 -3 12 0.0149 0.0001
-8 -3 13 -0.0374 -0.0001
-8 -3 14 -0.0380 -0.0002
-8 -3 15 0.0267 0.0002
-8 -3 16 0.0534 0.0003
-8 -3 17 0.0286 -0.0003
-8 -2 1 0.0079 0.0002
-8 -2 2 0.0024 0.0006
-8 -2 3 -0.0328 -0.0001
-8 -2 4 -0.0062 -0.0004
-8 -2 5 0.0056 0.0001
-8 -2 6 0.0172 0.0002
-8 -2 7 0.0538 -0.0001
-8 -2 8 0.0034 -0.0000
-8 -2 9 -0.0894 0.0001
-8 -2 10 -0.0570 0.0000
-8 -2 11 0.0622 -0.0000
-8 -2 12 0.1179 -0.0000
-8 -2 13 0.0187 -0.0000
-8 -2 14 -0.1643 0.0000
-8 -2 15 -0.1112 -0.0000
-8 -2 16 0.1940 -0.0000
-8 -2 17 0.1766 0.0002
-8 -1 1 -0.0433 -0.0004
-8 -1 2 0.0512 -0.0001
-8 -1 3 0.1023 0.0003
-8 -1 4 -0.1612 0.0003
-8 -1 5 -0.1984 -0.0002
-8 -1 6 0.2014 -0.0002
-8 -1 7 0.2582 0.0001
-8 -1 8 -0.1748 0.0001
-8 -1 9 -0.2398 -0.0001
-8 -1 10 0.1240 0.0001
-8 -1 11 0.1619 0.0001
-8 -1 12 -0.0852 -0.0002
-8 -1 13 -0.0778 -0.0000
-8 -1 14 0.0647 0.0002
-8 -1 15 0.0275 -0.0001
-8 -1 16 -0.0524 -0.0002
-8 -1 17 -0.0150 0.0003
-8 0 1 0.0550 -0.0005
-8 0 2 0.0900 -0.0008
-8 0 3 0.0456 0.0003
-8 0 4 -0.0831 0.0006
-8 0 5 -0.1135 -0.0001
-8 0 6 0.0061 -0.0003
-8 0 7 0.1085 0.0001
-8 0 8 0.0768 0.0000
-8 0 9 -0.0551 -0.0001
-8 0 10 -0.1148 0.0001
-8 0 11 0.0094 0.0001
-8 0 12 0.1017 -0.0001
-8 0 13 -0.0062 -0.0001
-8 0 14 -0.0600 0.0000
-8 0 15 0.0375 0.0000
-8 0 16 0.0101 -0.0001
-8 0 17 -0.0740 -0.0000
-8 1 1 -0.0462 0.0002
-8 1 2 -0.0071 -0.0002
-8 1 3 0.0792 -0.0003
-8 1 4 0.1960 -0.0001
-8 1 5 -0.0298 0.0002
-8 1 6 -0.3517 0.0002
-8 1 7 -0.0646 -0.0000
-8 1 8 0.4122 -0.0001
-8 1 9 0.1373 -0.0001
-8 1 10 -0.3772 -0.0000
-8 1 11 -0.1484 0.0001
-8 1 12 0.2902 0.0001
-8 1 13 0.1082 -0.0000
-8 1 14 -0.1956 -0.0001
-8 1 15 -0.0545 0.0000
-8 1 16 0.1154 0.0001
-8 1 17 0.0146 -0.0002
-8 2 1 -0.0930 0.0006
-8 2 2 -0.0031 0.0005
-8 2 3 0.0438 -0.0005
-8 2 4 0.0672 -0.0006
-8 2 5 0.0603 0.0002
-8 2 6 -0.0384 0.0004
-8 2 7 -0.1543 -0.0001
-8 2 8 -0.0681 -0.0001
-8 2 9 0.1941 0.0001
-8 2 10 0.1896 -0.0001
-8 2 11 -0.1849 -0.0001
-8 2 12 -0.2673 0.0001
-8 2 13 0.1619 0.0001
-8 2 14 0.2806 -0.0000
-8 2 15 -0.1517 0.0000
-8 2 16 -0.2425 -0.0000
-8 2 17 0.1543 -0.0001
-8 3 1 -0.0197 0.0003
-8 3 2 -0.0143 0.0003
-8 3 3 -0.0683 -0.0000
-8 3 4 -0.1225 -0.0001
-8 3 5 0.1361 -0.0001
-8 3 6 0.3023 -0.0001
-8 3 7 -0.1428 0.0000
-8 3 8 -0.4476 0.0002
-8 3 9 0.0964 0.0001
-8 3 10 0.4959 -0.0001
-8 3 11 -0.0400 -0.0001
-8 3 12 -0.4398 0.0000
-8 3 13 0.0106 0.0001
-8 3 14 0.3212 0.0000
-8 3 15 -0.0130 0.0000
-8 3 16 -0.1939 0.0001
-8 3 17 0.0281 -0.0000
-8 4 1 -0.1015 -0.0003
-8 4 2 -0.1164 -0.0000
-8 4 3 0.0433 0.0004
-8 4 4 0.0681 0.0002
-8 4 5 -0.0571 -0.0003
-8 4 6 -0.0367 -0.0003
-8 4 7 0.1399 0.0001
-8 4 8 0.0718 0.0002
-8 4 9 -0.2432 -0.0000
-8 4 10 -0.1677 -0.0000
-8 4 11 0.3161 0.0000
-8 4 12 0.2702 -0.0000
-8 4 13 -0.3417 -0.0000
-8 4 14 -0.3229 -0.0000
-8 4 15 0.3360 -0.0000
-8 4 16 0.3062 0.0001
-8 4 17 -0.3199 0.0002
-8 5 1 0.0424 -0.0003
-8 5 2 -0.0767 0.0001
-8 5 3 -0.0124 0.0002
-8 5 4 0.1326 -0.0000
-8 5 5 -0.0756 -0.0001
-8 5 6 -0.2250 0.0001
-8 5 7 0.1705 -0.0000
-8 5 8 0.3380 -0.0002
-8 5 9 -0.2176 0.0000
-8 5 10 -0.4152 0.0002
-8 5 11 0.2021 0.0000
-8 5 12 0.4083 -0.0001
-8 5 13 -0.1529 0.0000
-8 5 14 -0.3187 0.0000
-8 5 15 0.1073 -0.0001
-8 5 16 0.1936 -0.0001
-8 6 1 0.2844 -0.0001
-8 6 2 0.0209 -0.0001
-8 6 3 -0.2294 -0.0000
-8 6 4 -0.0686 0.0001
-8 6 5 0.1758 0.0001
-8 6 6 0.0704 0.0000
-8 6 7 -0.1794 -0.0001
-8 6 8 -0.0660 -0.0001
-8 6 9 0.2500 0.0001
-8 6 10 0.0939 0.0001
-8 6 11 -0.3460 -0.0000
-8 6 12 -0.1501 -0.0001
-8 6 13 0.4142 -0.0000
-8 6 14 0.1929 0.0001
-8 6 15 -0.4318 0.0000
-8 7 1 -0.0374 -0.0001
-8 7 2 0.1022 -0.0003
-8 7 3 0.0464 0.0000
-8 7 4 -0.1543 0.0002
-8 7 5 -0.0073 0.0000
-8 7 6 0.1780 -0.0002
-8 7 7 -0.0823 0.0000
-8 7 8 -0.2054 0.0001
-8 7 9 0.1755 -0.0001
-8 7 10 0.2364 -0.0001
-8 7 11 -0.2189 0.0001
-8 7 12 -0.2395 0.0001
-8 7 13 0.1977 -0.0001
-8 7 14 0.1910 -0.0000
-8 8 1 -0.2529 0.0002
-8 8 2 0.1336 0.0001
-8 8 3 0.2646 -0.0002
-8 8 4 -0.0506 -0.0001
-8 8 5 -0.2309 0.0001
-8 8 6 -0.0055 0.0001
-8 8 7 0.1934 0.0000
-8 8 8 0.0173 -0.0001
-8 8 9 -0.1995 -0.0001
-8 8 10 -0.0067 -0.0000
-8 8 11 0.2556 0.0001
-8 8 12 0.0009 0.0001
-8 9 1 0.1300 0.0003
-8 9 2 -0.0750 0.0002
-8 9 3 -0.1175 -0.0002
-8 9 4 0.1331 -0.0002
-8 9 5 0.1101 0.0001
-8 9 6 -0.1317 0.0001
-8 9 7 -0.0691 -0.0001
-8 9 8 0.0923 -0.0000
-8 9 9 -0.0074 0.0001
-8 9 10 -0.0507 -0.0000
-8 10 3 -0.2058 0.0001
-8 10 4 0.1067 0.0002
-7 -13 1 0.0550 -0.0004
-7 -13 2 -0.1281 0.0004
-7 -13 3 -0.1140 0.0004
-7 -12 1 0.0286 -0.0001
-7 -12 2 0.2291 -0.0002
-7 -12 3 0.0210 0.0000
-7 -12 4 -0.2711 0.0003
-7 -12 5 -0.0658 0.0001
-7 -12 6 0.2445 -0.0003
-7 -11 1 0.0100 0.0001
-7 -11 2 0.1502 -0.0001
-7 -11 3 -0.0117 -0.0001
-7 -11 4 -0.0822 0.0001
-7 -11 5 0.0276 0.0001
-7 -11 6 -0.0236 -0.0001
-7 -11 7 -0.0538 -0.0001
-7 -11 8 0.1281 0.0001
-7 -11 9 0.0763 0.0001
-7 -10 1 -0.0831 -0.0000
-7 -10 2 -0.2206 -0.0000
-7 -10 3 0.0444 -0.0000
-7 -10 4 0.2683 0.0000
-7 -10 5 -0.0277 0.0000
-7 -10 6 -0.2542 0.0000
-7 -10 7 0.0387 -0.0000
-7 -10 8 0.1714 -0.0001
-7 -10 9 -0.0725 -0.0001
-7 -10 10 -0.0380 0.0001
-7 -10 11 0.1168 0.0001
-7 -9 1 -0.0854 -0.0000
-7 -9 2 -0.1371 -0.0004
-7 -9 3 0.1095 -0.0001
-7 -9 4 0.0749 0.0002
-7 -9 5 -0.1307 0.0001
-7 -9 6 0.0210 -0.0000
-7 -9 7 0.1292 0.0000
-7 -9 8 -0.1229 -0.0001
-7 -9 9 -0.0968 -0.0001
-7 -9 10 0.1985 0.0001
-7 -9 11 0.0405 0.0002
-7 -9 12 -0.2231 -0.0001
-7 -8 1 0.0878 0.0001
-7 -8 2 0.0947 -0.0001
-7 -8 3 -0.0767 -0.0001
-7 -8 4 -0.1723 -0.0000
-7 -8 5 0.0822 0.0001
-7 -8 6 0.2021 0.0001
-7 -8 7 -0.0996 -0.0000
-7 -8 8 -0.1728 -0.0000
-7 -8 9 0.1094 0.0001
-7 -8 10 0.0891 -0.0000
-7 -8 11 -0.0938 -0.0002
-7 -8 12 0.0266 0.0000
-7 -8 13 0.0479 0.0003
-7 -7 1 0.1593 0.0001
-7 -7 2 0.0920 0.0004
-7 -7 3 -0.1878 -0.0000
-7 -7 4 -0.0861 -0.0004
-7 -7 5 0.1862 -0.0000
-7 -7 6 0.0426 0.0002
-7 -7 7 -0.1351 -0.0000
-7 -7 8 0.0267 -0.0001
-7 -7 9 0.0393 0.0001
-7 -7 10 -0.0987 -0.0000
-7 -7 11 0.0736 -0.0001
-7 -7 12 0.1456 0.0001
-7 -7 13 -0.1683 0.0001
-7 -7 14 -0.1503 -0.0001
-7 -7 15 0.2161 0.0000
-7 -6 1 0.0590 -0.0000
-7 -6 2 0.0766 0.0002
-7 -6 3 -0.0269 0.0001
-7 -6 4 -0.0128 -0.0001
-7 -6 5 -0.0398 -0.0000
-7 -6 6 -0.0552 0.0001
-7 -6 7 0.1088 0.0000
-7 -6 8 0.1105 -0.0001
-7 -6 9 -0.1354 -0.0001
-7 -6 10 -0.1295 0.0001
-7 -6 11 0.0953 0.0002
-7 -6 12 0.1018 -0.0001
-7 -6 13 0.0026 -0.0003
-7 -6 14 -0.0421 -0.0000
-7 -6 15 -0.1275 0.0004
-7 -6 16 -0.0209 0.0001
-7 -5 1 -0.1393 -0.0001
-7 -5 2 0.0256 -0.0002
-7 -5 3 0.2198 0.0000
-7 -5 4 0.0309 0.0002
-7 -5 5 -0.2580 -0.0000
-7 -5 6 -0.0919 -0.0001
-7 -5 7 0.2055 0.0000
-7 -5 8 0.1273 0.0000
-7 -5 9 -0.0671 -0.0001
-7 -5 10 -0.1197 0.0000
-7 -5 11 -0.1027 0.0001
-7 -5 12 0.0854 -0.0000
-7 -5 13 0.2406 -0.0001
-7 -5 14 -0.0581 0.0001
-7 -5 15 -0.3095 -0.0001
-7 -5 16 0.0564 -0.0002
-7 -4 1 -0.2443 -0.0000
-7 -4 2 -0.0641 -0.0003
-7 -4 3 0.2590 0.0000
-7 -4 4 0.0887 0.0002
-7 -4 5 -0.1785 -0.0001
-7 -4 6 -0.0872 -0.0001
-7 -4 7 0.0356 0.0002
-7 -4 8 0.0309 0.0001
-7 -4 9 0.0849 -0.0001
-7 -4 10 0.0580 -0.0001
-7 -4 11 -0.1154 -0.0000
-7 -4 12 -0.1297 0.0001
-7 -4 13 0.0505 0.0002
-7 -4 14 0.1558 0.0000
-7 -4 15 0.0659 -0.0003
-7 -4 16 -0.1476 -0.0001
-7 -4 17 -0.1831 0.0003
-7 -3 1 0.0010 0.0001
-7 -3 2 -0.0923 -0.0001
-7 -3 3 -0.0970 -0.0000
-7 -3 4 0.0931 -0.0001
-7 -3 5 0.2234 -0.0001
-7 -3 6 -0.0182 0.0001
-7 -3 7 -0.2810 0.0001
-7 -3 8 -0.1024 -0.0000
-7 -3 9 0.2152 -0.0000
-7 -3 10 0.2017 -0.0000
-7 -3 11 -0.0597 -0.0001
-7 -3 12 -0.2427 0.0000
-7 -3 13 -0.1013 0.0000
-7 -3 14 0.2430 -0.0000
-7 -3 15 0.2032 0.0001
-7 -3 16 -0.2398 0.0001
-7 -3 17 -0.2335 -0.0003
-7 -3 18 0.2453 -0.0003
-7 -2 1 0.2023 0.0001
-7 -2 2 -0.1302 0.0004
-7 -2 3 -0.3278 -0.0000
-7 -2 4 0.0948 -0.0003
-7 -2 5 0.3657 0.0000
-7 -2 6 -0.0080 0.0001
-7 -2 7 -0.2718 -0.0001
-7 -2 8 -0.0448 -0.0000
-7 -2 9 0.1057 0.0002
-7 -2 10 0.0210 -0.0000
-7 -2 11 0.0289 -0.0002
-7 -2 12 0.0504 0.0000
-7 -2 13 -0.0713 -0.0000
-7 -2 14 -0.1131 -0.0001
-7 -2 15 0.0360 0.0002
-7 -2 16 0.1424 0.0002
-7 -2 17 0.0256 -0.0002
-7 -2 18 -0.1548 -0.0003
-7 -1 1 0.0403 -0.0001
-7 -1 2 -0.0040 0.0005
-7 -1 3 -0.0550 0.0001
-7 -1 4 -0.0995 -0.0002
-7 -1 5 -0.0394 -0.0000
-7 -1 6 0.1505 -0.0000
-7 -1 7 0.1708 -0.0001
-7 -1 8 -0.1029 0.0001
-7 -1 9 -0.2361 0.0002
-7 -1 10 -0.0047 -0.0000
-7 -1 11 0.1932 -0.0001
-7 -1 12 0.1034 0.0000
-7 -1 13 -0.0854 0.0001
-7 -1 14 -0.1612 -0.0000
-7 -1 15 -0.0142 -0.0001
-7 -1 16 0.1954 0.0000
-7 -1 17 0.0683 0.0002
-7 -1 18 -0.2297 0.0000
-7 -1 19 -0.0873 -0.0004
-7 0 1 -0.0100 -0.0004
-7 0 2 0.1856 -0.0002
-7 0 3 0.1192 0.0003
-7 0 4 -0.2758 0.0003
-7 0 5 -0.2485 -0.0001
-7 0 6 0.2504 -0.0003
-7 0 8 -0.1575 0.0001
-7 0 9 -0.2265 -0.0000
-7 0 10 0.0776 0.0001
-7 0 11 0.0996 0.0001
-7 0 12 -0.0499 -0.0001
-7 0 13 0.0044 -0.0001
-7 0 14 0.0557 0.0001
-7 0 15 -0.0485 -0.0001
-7 0 16 -0.0621 -0.0001
-7 0 17 0.0511 0.0002
-7 0 18 0.0641 0.0002
-7 0 19 -0.0437 -0.0002
-7 1 1 0.0762 -0.0003
-7 1 2 0.0502 -0.0008
-7 1 3 0.0252 0.0001
-7 1 4 0.0243 0.0006
-7 1 5 -0.0685 0.0001
-7 1 6 -0.1470 -0.0002
-7 1 7 0.0289 -0.0000
-7 1 8 0.2322 -0.0001
-7 1 9 0.0421 -0.0001
-7 1 10 -0.2377 0.0001
-7 1 11 -0.0757 0.0002
-7 1 12 0.1843 -0.0001
-7 1 13 0.0492 -0.0001
-7 1 14 -0.1145 0.0000
-7 1 15 0.0062 0.0000
-7 1 16 0.0487 -0.0001
-7 1 17 -0.0495 -0.0000
-7 1 18 0.0178 0.0001
-7 1 19 0.0703 0.0001
-7 2 1 -0.0123 0.0002
-7 2 2 -0.0481 -0.0003
-7 2 3 0.0414 -0.0003
-7 2 4 0.2056 -0.0001
-7 2 5 0.0029 0.0003
-7 2 6 -0.3080 0.0003
-7 2 7 -0.0727 -0.0001
-7 2 8 0.3131 -0.0002
-7 2 9 0.1044 -0.0000
-7 2 10 -0.2455 -0.0000
-7 2 11 -0.0758 0.0000
-7 2 12 0.1599 0.0001
-7 2 13 0.0163 0.0001
-7 2 14 -0.0927 -0.0001
-7 2 15 0.0316 -0.0001
-7 2 16 0.0485 0.0000
-7 2 17 -0.0517 -0.0001
-7 2 18 -0.0208 0.0001
-7 2 19 0.0557 0.0002
-7 3 1 -0.0659 0.0006
-7 3 2 0.0997 0.0005
-7 3 3 0.0342 -0.0005
-7 3 4 -0.0841 -0.0006
-7 3 5 0.0475 0.0002
-7 3 6 0.1359 0.0004
-7 3 7 -0.1236 -0.0000
-7 3 8 -0.2291 -0.0001
-7 3 9 0.1623 0.0000
-7 3 10 0.3062 -0.0001
-7 3 11 -0.1737 -0.0001
-7 3 12 -0.3272 0.0001
-7 3 13 0.1854 0.0001
-7 3 14 0.2916 -0.0000
-7 3 15 -0.2083 0.0000
-7 3 16 -0.2242 -0.0000
-7 3 17 0.2291 -0.0001
-7 3 18 0.1476 -0.0000
-7 3 19 -0.2313 0.0002
-7 4 1 -0.1100 0.0003
-7 4 2 -0.0018 0.0003
-7 4 3 0.0253 -0.0001
-7 4 4 -0.0777 -0.0002
-7 4 5 0.0521 -0.0001
-7 4 6 0.1853 -0.0000
-7 4 7 -0.0854 0.0001
-7 4 8 -0.2636 0.0002
-7 4 9 0.0776 -0.0000
-7 4 10 0.2723 -0.0001
-7 4 11 -0.0586 -0.0000
-7 4 12 -0.2171 -0.0000
-7 4 13 0.0521 -0.0000
-7 4 14 0.1383 0.0001
-7 4 15 -0.0563 0.0001
-7 4 16 -0.0747 0.0000
-7 4 17 0.0553 -0.0001
-7 4 18 0.0402 -0.0002
-7 5 1 -0.1300 -0.0002
-7 5 2 -0.1875 0.0001
-7 5 3 0.0780 0.0004
-7 5 4 0.1853 0.0000
-7 5 5 -0.0890 -0.0003
-7 5 6 -0.1759 -0.0001
-7 5 7 0.1639 0.0002
-7 5 8 0.1946 0.0001
-7 5 9 -0.2639 -0.0000
-7 5 10 -0.2366 0.0000
-7 5 11 0.3450 0.0000
-7 5 12 0.2646 -0.0001
-7 5 13 -0.3899 -0.0000
-7 5 14 -0.2460 0.0000
-7 5 15 0.4081 -0.0000
-7 5 16 0.1829 0.0001
-7 5 17 -0.4115 0.0002
-7 5 18 -0.1066 -0.0001
-7 6 1 0.1645 -0.0002
-7 6 2 -0.0684 0.0002
-7 6 3 -0.1234 0.0002
-7 6 4 0.0776 -0.0001
-7 6 5 0.0333 -0.0001
-7 6 6 -0.1077 0.0000
-7 6 7 0.0641 0.0000
-7 6 8 0.1547 -0.0001
-7 6 9 -0.1216 0.0000
-7 6 10 -0.1846 0.0001
-7 6 11 0.1248 -0.0000
-7 6 12 0.1690 -0.0001
-7 6 13 -0.0970 0.0000
-7 6 14 -0.1165 0.0000
-7 6 15 0.0684 -0.0001
-7 6 16 0.0657 -0.0000
-7 6 17 -0.0482 0.0001
-7 7 1 0.2138 -0.0002
-7 7 2 0.0776 -0.0002
-7 7 3 -0.1855 0.0001
-7 7 4 -0.1308 0.0002
-7 7 5 0.1663 0.0000
-7 7 6 0.1369 -0.0002
-7 7 8 -0.1187 0.0001
-7 7 9 0.2741 0.0001
-7 7 10 0.1042 -0.0000
-7 7 11 -0.3676 -0.0000
-7 7 12 -0.0943 0.0000
-7 7 13 0.4302 -0.0000
-7 7 14 0.0656 0.0000
-7 7 15 -0.4462 0.0001
-7 7 16 -0.0050 -0.0001
-7 8 1 -0.2017 -0.0002
-7 8 2 0.0976 -0.0003
-7 8 3 0.1746 0.0001
-7 8 4 -0.1051 0.0003
-7 8 5 -0.1187 -0.0000
-7 8 6 0.0894 -0.0002
-7 8 7 0.0334 -0.0000
-7 8 8 -0.0775 0.0001
-7 8 9 0.0463 -0.0000
-7 8 10 0.0768 -0.0000
-7 8 11 -0.0815 0.0001
-7 8 12 -0.0708 0.0000
-7 8 13 0.0664 -0.0001
-7 8 14 0.0478 -0.0000
-7 8 15 -0.0297 0.0001
-7 9 1 -0.1374 0.0001
-7 9 2 0.0072 0.0001
-7 9 3 0.1507 -0.0002
-7 9 4 0.0410 -0.0002
-7 9 5 -0.1481 0.0001
-7 9 6 -0.0648 0.0002
-7 9 7 0.1483 -0.0001
-7 9 8 0.0461 -0.0002
-7 9 9 -0.1782 0.0000
-7 9 10 0.0019 0.0001
-7 9 11 0.2365 0.0000
-7 9 12 -0.0558 0.0000
-7 9 13 -0.2901 0.0000
-7 10 1 0.2588 0.0002
-7 10 2 -0.1364 0.0001
-7 10 3 -0.2298 -0.0002
-7 10 4 0.1408 -0.0001
-7 10 5 0.2094 0.0001
-7 10 6 -0.1047 0.0000
-7 10 7 -0.1715 -0.0000
-7 10 8 0.0425 0.0000
-7 10 9 0.1119 0.0000
-7 10 10 0.0131 -0.0001
-7 10 11 -0.0567 -0.0000
-7 11 2 -0.0056 -0.0003
-7 11 3 -0.1286 0.0000
-7 11 4 -0.0221 0.0002
-7 11 5 0.1399 -0.0000
-7 11 6 0.0626 -0.0002
-6 -14 1 -0.0889 0.0006
-6 -13 1 -0.0656 -0.0000
-6 -13 2 -0.1719 0.0005
-6 -13 3 -0.0526 0.0002
-6 -13 4 0.1784 -0.0005
-6 -13 5 0.1640 -0.0002
-6 -12 1 0.0721 -0.0004
-6 -12 2 -0.1053 0.0001
-6 -12 3 -0.1225 0.0003
-6 -12 4 0.0129 -0.0000
-6 -12 5 0.1120 -0.0003
-6 -12 6 0.0886 0.0000
-6 -12 7 -0.0473 0.0002
-6 -12 8 -0.1364 0.0000
-6 -11 1 0.1786 -0.0001
-6 -11 2 0.2019 -0.0002
-6 -11 3 -0.0968 0.0000
-6 -11 4 -0.2363 0.0002
-6 -11 5 0.0068 -0.0000
-6 -11 6 0.1812 -0.0002
-6 -11 7 0.0457 -0.0000
-6 -11 8 -0.0467 0.0002
-6 -11 9 -0.0296 0.0000
-6 -11 10 -0.1051 -0.0003
-6 -10 1 0.0188 0.0002
-6 -10 2 0.1253 0.0003
-6 -10 3 0.0138 -0.0001
-6 -10 4 -0.0420 -0.0002
-6 -10 5 -0.0260 0.0001
-6 -10 6 -0.0735 0.0000
-6 -10 7 0.0088 -0.0001
-6 -10 8 0.1621 0.0000
-6 -10 9 0.0203 0.0002
-6 -10 10 -0.1751 -0.0000
-6 -10 11 -0.0265 -0.0002
-6 -10 12 0.1126 0.0000
-6 -9 1 -0.2260 0.0000
-6 -9 2 -0.0881 -0.0001
-6 -9 3 0.2053 -0.0000
-6 -9 4 0.1686 0.0001
-6 -9 5 -0.1568 0.0000
-6 -9 6 -0.1793 -0.0001
-6 -9 7 0.0922 -0.0000
-6 -9 8 0.0984 -0.0000
-6 -9 9 -0.0369 0.0000
-6 -9 10 0.0448 0.0001
-6 -9 11 0.0067 0.0000
-6 -9 12 -0.1847 -0.0002
-6 -9 13 0.0079 -0.0001
-6 -8 1 -0.1478 -0.0002
-6 -8 2 -0.0948 -0.0005
-6 -8 3 0.1299 0.0001
-6 -8 4 0.0734 0.0004
-6 -8 5 -0.0736 -0.0000
-6 -8 6 0.0112 -0.0002
-6 -8 7 0.0071 0.0000
-6 -8 8 -0.1212 0.0001
-6 -8 9 0.0397 -0.0001
-6 -8 10 0.1940 0.0000
-6 -8 11 -0.0599 0.0001
-6 -8 12 -0.1891 -0.0001
-6 -8 13 0.0663 -0.0001
-6 -8 14 0.1171 0.0001
-6 -7 1 0.0721 0.0001
-6 -7 2 -0.1028 0.0000
-6 -7 3 -0.1452 -0.0001
-6 -7 4 0.0098 -0.0001
-6 -7 5 0.1990 0.0000
-6 -7 6 0.0902 0.0001
-6 -7 7 -0.1832 0.0000
-6 -7 8 -0.1364 0.0000
-6 -7 9 0.0925 0.0000
-6 -7 10 0.0961 -0.0001
-6 -7 11 0.0351 -0.0001
-6 -7 12 0.0050 0.0001
-6 -7 13 -0.1561 0.0002
-6 -7 14 -0.1051 -0.0001
-6 -7 15 0.2492 -0.0002
-6 -7 16 0.1581 0.0000
-6 -6 1 0.2092 0.0001
-6 -6 2 -0.0308 0.0004
-6 -6 3 -0.2781 -0.0000
-6 -6 4 -0.0617 -0.0003
-6 -6 5 0.2328 0.0000
-6 -6 6 0.1045 0.0002
-6 -6 7 -0.0876 -0.0000
-6 -6 8 -0.0624 -0.0001
-6 -6 9 -0.0771 0.0001
-6 -6 10 -0.0307 0.0001
-6 -6 11 0.1827 -0.0001
-6 -6 12 0.1007 -0.0000
-6 -6 13 -0.2047 -0.0000
-6 -6 14 -0.1003 -0.0000
-6 -6 15 0.1656 0.0001
-6 -6 16 0.0430 0.0001
-6 -6 17 -0.0946 -0.0002
-6 -5 1 0.2364 -0.0002
-6 -5 2 0.1542 -0.0001
-6 -5 3 -0.1436 0.0001
-6 -5 4 -0.1742 0.0001
-6 -5 5 -0.0331 0.0001
-6 -5 6 0.0875 -0.0000
-6 -5 7 0.1706 -0.0001
-6 -5 8 0.0630 -0.0001
-6 -5 9 -0.1741 0.0001
-6 -5 10 -0.1817 0.0002
-6 -5 11 0.0471 0.0001
-6 -5 12 0.2088 -0.0002
-6 -5 13 0.1315 -0.0002
-6 -5 14 -0.1639 0.0001
-6 -5 15 -0.2832 0.0003
-6 -5 16 0.1091 0.0000
-6 -5 17 0.3754 -0.0002
-6 -4 1 -0.0898 -0.0000
-6 -4 2 0.2028 -0.0004
-6 -4 3 0.2909 -0.0001
-6 -4 4 -0.0937 0.0002
-6 -4 5 -0.3921 0.0002
-6 -4 6 -0.0834 -0.0001
-6 -4 7 0.3084 -0.0001
-6 -4 8 0.2097 -0.0000
-6 -4 9 -0.0921 -0.0001
-6 -4 10 -0.2186 -0.0000
-6 -4 11 -0.1213 0.0001
-6 -4 12 0.1486 0.0001
-6 -4 13 0.2283 0.0000
-6 -4 14 -0.0893 -0.0000
-6 -4 15 -0.2203 -0.0002
-6 -4 16 0.0900 -0.0001
-6 -4 17 0.1508 0.0003
-6 -4 18 -0.1284 0.0002
-6 -3 1 -0.3875 0.0004
-6 -3 2 0.0850 0.0000
-6 -3 3 0.4461 -0.0003
-6 -3 4 0.0852 -0.0002
-6 -3 5 -0.3013 0.0000
-6 -3 6 -0.1691 0.0002
-6 -3 7 0.0486 0.0002
-6 -3 8 0.0950 -0.0000
-6 -3 9 0.1401 -0.0003
-6 -3 10 0.0754 -0.0001
-6 -3 11 -0.1628 0.0002
-6 -3 12 -0.2206 0.0002
-6 -3 13 0.0515 0.0001
-6 -3 14 0.2743 -0.0001
-6 -3 15 0.0891 -0.0002
-6 -3 16 -0.2640 -0.0001
-6 -3 17 -0.1833 0.0002
-6 -3 18 0.2507 0.0001
-6 -3 19 0.2232 -0.0001
-6 -2 1 -0.0937 0.0003
-6 -2 2 -0.2129 0.0002
-6 -2 3 -0.0946 -0.0000
-6 -2 4 0.2653 -0.0003
-6 -2 5 0.3308 -0.0002
-6 -2 6 -0.1418 0.0002
-6 -2 7 -0.4377 0.0003
-6 -2 8 -0.0694 -0.0000
-6 -2 9 0.3447 -0.0001
-6 -2 10 0.2257 -0.0000
-6 -2 11 -0.1365 0.0000
-6 -2 12 -0.2632 -0.0000
-6 -2 13 -0.0409 -0.0000
-6 -2 14 0.2315 0.0001
-6 -2 15 0.1079 0.0002
-6 -2 16 -0.2156 -0.0000
-6 -2 17 -0.0891 -0.0003
-6 -2 18 0.2425 -0.0002
-6 -2 19 0.0508 0.0004
-6 -1 1 0.1958 -0.0002
-6 -1 2 -0.3583 0.0004
-6 -1 3 -0.4096 0.0004
-6 -1 4 0.2210 -0.0002
-6 -1 5 0.4600 -0.0003
-6 -1 6 -0.0177 -0.0001
-6 -1 7 -0.3033 0.0000
-6 -1 8 -0.0945 0.0002
-6 -1 9 0.0564 0.0002
-6 -1 10 0.0570 -0.0001
-6 -1 11 0.1194 -0.0003
-6 -1 12 0.0601 0.0000
-6 -1 13 -0.1550 0.0001
-6 -1 14 -0.1520 -0.0000
-6 -1 15 0.1013 0.0001
-6 -1 16 0.1810 0.0001
-6 -1 17 -0.0463 -0.0002
-6 -1 18 -0.1861 -0.0002
-6 -1 19 0.0255 0.0001
-6 -1 20 0.2109 0.0002
-6 0 1 0.0737 -0.0004
-6 0 2 0.0509 0.0005
-6 0 3 -0.0653 0.0004
-6 0 4 -0.2357 -0.0001
-6 0 5 -0.0920 -0.0002
-6 0 7 0.2743 -0.0001
-6 0 8 -0.2101 0.0002
-6 0 9 -0.3408 0.0002
-6 0 10 0.0481 -0.0001
-6 0 11 0.2589 -0.0001
-6 0 12 0.0730 0.0000
-6 0 13 -0.1147 0.0001
-6 0 14 -0.1195 -0.0001
-6 0 15 0.0133 -0.0001
-6 0 16 0.1389 0.0001
-6 0 17 0.0139 0.0002
-6 0 18 -0.1808 -0.0000
-6 0 19 -0.0092 -0.0003
-6 0 20 0.2367 -0.0001
-6 1 1 0.0342 -0.0003
-6 1 2 0.3061 -0.0002
-6 1 3 0.1158 0.0001
-6 1 4 -0.3442 0.0004
-6 1 5 -0.2613 0.0001
-6 1 6 0.2363 -0.0003
-6 1 7 0.2814 -0.0001
-6 1 8 -0.0778 0.0000
-6 1 9 -0.1632 0.0000
-6 1 10 -0.0201 0.0002
-6 1 11 0.0003 0.0001
-6 1 12 0.0261 -0.0002
-6 1 13 0.1051 -0.0002
-6 1 14 0.0101 0.0001
-6 1 15 -0.1275 0.0001
-6 1 16 -0.0325 -0.0001
-6 1 17 0.1130 0.0001
-6 1 18 0.0376 0.0001
-6 1 19 -0.1080 -0.0002
-6 1 20 -0.0584 -0.0001
-6 2 1 0.0808 -0.0003
-6 2 2 -0.0172 -0.0009
-6 2 3 0.0100 -0.0000
-6 2 4 0.1348 0.0007
-6 2 5 -0.0298 0.0002
-6 2 6 -0.2642 -0.0003
-6 2 7 -0.0259 -0.0002
-6 2 8 0.3150 -0.0000
-6 2 9 0.0847 0.0000
-6 2 10 -0.2686 0.0001
-6 2 11 -0.0773 0.0001
-6 2 12 0.1775 -0.0001
-6 2 13 0.0043 -0.0001
-6 2 14 -0.0999 0.0000
-6 2 15 0.0760 -0.0000
-6 2 16 0.0470 -0.0000
-6 2 17 -0.1138 0.0000
-6 2 18 0.0055 0.0001
-6 2 19 0.1113 0.0001
-6 2 20 -0.0687 -0.0001
-6 3 1 0.0140 0.0001
-6 3 2 -0.0683 -0.0004
-6 3 3 0.0080 -0.0003
-6 3 4 0.1652 0.0000
-6 3 5 0.0289 0.0003
-6 3 6 -0.1956 0.0002
-6 3 7 -0.0707 -0.0001
-6 3 8 0.1459 -0.0002
-6 3 9 0.0641 -0.0000
-6 3 10 -0.0633 -0.0000
-6 3 11 -0.0080 0.0000
-6 3 12 0.0044 0.0002
-6 3 13 -0.0531 0.0001
-6 3 14 0.0128 -0.0002
-6 3 15 0.0789 -0.0001
-6 3 16 -0.0073 0.0000
-6 3 17 -0.0690 0.0000
-6 3 18 -0.0007 0.0001
-6 3 19 0.0513 0.0001
-6 3 20 0.0128 -0.0001
-6 4 1 -0.0638 0.0006
-6 4 2 0.1674 0.0003
-6 4 3 0.0437 -0.0005
-6 4 4 -0.1757 -0.0005
-6 4 5 0.0209 0.0003
-6 4 6 0.2161 0.0004
-6 4 7 -0.0876 -0.0000
-6 4 8 -0.2604 -0.0002
-6 4 9 0.1379 -0.0000
-6 4 10 0.2687 -0.0000
-6 4 11 -0.1835 -0.0000
-6 4 12 -0.2284 0.0001
-6 4 13 0.2392 0.0000
-6 4 14 0.1609 -0.0000
-6 4 15 -0.2974 0.0000
-6 4 16 -0.0971 -0.0000
-6 4 17 0.3324 -0.0002
-6 4 18 0.0508 0.0000
-6 4 19 -0.3267 0.0002
-6 4 20 -0.0181 0.0001
-6 5 1 -0.1750 0.0004
-6 5 2 -0.0068 0.0003
-6 5 3 0.0987 -0.0002
-6 5 4 -0.0107 -0.0003
-6 5 5 -0.0257 -0.0000
-6 5 6 0.0458 0.0001
-6 5 7 -0.0172 0.0001
-6 5 8 -0.0653 0.0000
-6 5 9 0.0315 -0.0000
-6 5 10 0.0527 -0.0000
-6 5 11 -0.0362 -0.0000
-6 5 12 -0.0230 -0.0001
-6 5 13 0.0430 -0.0000
-6 5 14 0.0072 0.0001
-6 5 15 -0.0454 0.0001
-6 5 16 -0.0225 -0.0000
-6 5 17 0.0307 -0.0001
-6 5 18 0.0594 -0.0001
-6 5 19 0.0011 -0.0000
-6 6 1 -0.0672 -0.0000
-6 6 2 -0.2192 0.0003
-6 6 3 0.0330 0.0002
-6 6 4 0.2251 -0.0002
-6 6 5 -0.0537 -0.0003
-6 6 7 0.1285 0.0002
-6 6 8 0.1858 0.0000
-6 6 9 -0.2266 -0.0001
-6 6 10 -0.1638 0.0000
-6 6 11 0.3128 -0.0000
-6 6 12 0.1225 -0.0001
-6 6 13 -0.3724 0.0000
-6 6 14 -0.0536 0.0000
-6 6 15 0.4114 -0.0001
-6 6 16 -0.0236 0.0001
-6 6 17 -0.4356 0.0002
-6 6 18 0.0729 -0.0001
-6 6 19 0.4355 -0.0003
-6 7 1 0.2339 -0.0001
-6 7 2 -0.0443 0.0003
-6 7 3 -0.1820 0.0002
-6 7 4 0.0194 -0.0001
-6 7 5 0.1034 -0.0002
-6 7 6 -0.0099 0.0000
-6 7 7 -0.0274 0.0001
-6 7 8 0.0181 0.0000
-6 7 9 -0.0143 -0.0000
-6 7 10 -0.0268 -0.0000
-6 7 11 0.0159 0.0000
-6 7 12 0.0229 0.0000
-6 7 13 -0.0002 -0.0000
-6 7 14 -0.0188 -0.0000
-6 7 15 -0.0083 -0.0000
-6 7 16 0.0420 -0.0000
-6 7 17 0.0089 0.0000
-6 7 18 -0.1025 0.0001
-6 8 1 0.0603 -0.0003
-6 8 2 0.1483 -0.0002
-6 8 3 -0.0529 0.0003
-6 8 4 -0.1654 0.0003
-6 8 5 0.0686 -0.0001
-6 8 6 0.1437 -0.0003
-6 8 7 -0.1231 0.0000
-6 8 8 -0.0970 0.0002
-6 8 9 0.2093 -0.0000
-6 8 10 0.0446 -0.0001
-6 8 11 -0.2927 0.0000
-6 8 12 0.0108 0.0001
-6 8 13 0.3397 -0.0001
-6 8 14 -0.0801 -0.0000
-6 8 15 -0.3471 0.0001
-6 8 16 0.1609 -0.0000
-6 8 17 0.3378 -0.0002
-6 9 1 -0.2671 -0.0004
-6 9 2 0.0733 -0.0003
-6 9 3 0.2130 0.0002
-6 9 4 -0.0543 0.0003
-6 9 5 -0.1528 -0.0001
-6 9 6 0.0312 -0.0002
-6 9 7 0.0896 -0.0000
-6 9 8 -0.0186 0.0001
-6 9 9 -0.0451 0.0001
-6 9 10 0.0209 -0.0000
-6 9 11 0.0385 -0.0000
-6 9 12 -0.0275 0.0000
-6 9 13 -0.0607 -0.0000
-6 9 14 0.0327 -0.0001
-6 9 15 0.0794 0.0000
-6 10 1 -0.0107 -0.0000
-6 10 2 -0.1511 0.0001
-6 10 3 0.0109 -0.0001
-6 10 4 0.1435 -0.0001
-6 10 5 -0.0238 0.0001
-6 10 6 -0.1172 0.0001
-6 10 7 0.0504 -0.0001
-6 10 8 0.0623 -0.0001
-6 10 9 -0.0973 0.0000
-6 10 10 0.0104 0.0001
-6 10 11 0.1523 -0.0000
-6 10 12 -0.0833 -0.0000
-6 10 13 -0.1862 0.0000
-6 10 14 0.1507 -0.0000
-6 11 1 0.2624 0.0001
-6 11 2 -0.1395 -0.0000
-6 11 3 -0.2308 -0.0001
-6 11 4 0.1178 0.0000
-6 11 5 0.2086 0.0001
-6 11 6 -0.0814 -0.0000
-6 11 7 -0.1822 -0.0000
-6 11 8 0.0364 0.0000
-6 11 9 0.1488 -0.0000
-6 11 10 -0.0046 -0.0000
-6 11 11 -0.1237 0.0000
-5 -14 1 0.0084 0.0003
-5 -14 2 0.0245 -0.0004
-5 -14 3 0.1511 -0.0003
-5 -13 1 -0.1192 0.0005
-5 -13 2 0.0738 0.0000
-5 -13 3 0.1473 -0.0004
-5 -13 4 -0.0077 -0.0001
-5 -13 5 -0.0873 0.0003
-5 -13 6 -0.0204 0.0001
-5 -12 1 -0.1063 -0.0000
-5 -12 2 -0.1252 0.0003
-5 -12 3 -0.0365 0.0001
-5 -12 4 0.1028 -0.0002
-5 -12 5 0.1583 -0.0002
-5 -12 6 -0.0027 0.0002
-5 -12 7 -0.1889 0.0001
-5 -12 8 -0.1192 -0.0002
-5 -12 9 0.1184 -0.0000
-5 -11 1 0.1230 -0.0004
-5 -11 2 -0.1065 -0.0002
-5 -11 3 -0.1530 0.0004
-5 -11 4 0.0158 0.0002
-5 -11 5 0.1149 -0.0003
-5 -11 6 0.0592 -0.0001
-5 -11 7 -0.0270 0.0002
-5 -11 8 -0.0569 0.0001
-5 -11 9 -0.0442 -0.0002
-5 -11 10 -0.0269 -0.0001
-5 -11 11 0.0384 0.0003
-5 -10 1 0.2709 -0.0000
-5 -10 2 0.0998 0.0001
-5 -10 3 -0.1704 -0.0000
-5 -10 4 -0.1370 -0.0001
-5 -10 5 0.0452 -0.0000
-5 -10 6 0.0790 0.0000
-5 -10 7 0.0479 0.0000
-5 -10 8 0.0535 0.0001
-5 -10 9 -0.0677 -0.0000
-5 -10 10 -0.1829 -0.0002
-5 -10 11 0.0306 0.0000
-5 -10 12 0.2355 0.0002
-5 -9 1 0.0155 0.0003
-5 -9 2 0.1537 0.0005
-5 -9 3 0.0490 -0.0002
-5 -9 4 -0.0801 -0.0004
-5 -9 5 -0.0889 0.0001
-5 -9 6 -0.0356 0.0002
-5 -9 7 0.0718 -0.0001
-5 -9 8 0.1155 -0.0001
-5 -9 9 -0.0130 0.0002
-5 -9 10 -0.1013 -0.0000
-5 -9 11 -0.0351 -0.0002
-5 -9 12 0.0059 0.0000
-5 -9 13 0.0362 0.0002
-5 -9 14 0.0994 -0.0000
-5 -8 1 -0.2600 -0.0001
-5 -8 2 0.1048 -0.0002
-5 -8 3 0.2842 0.0001
-5 -8 4 0.0176 0.0003
-5 -8 5 -0.2283 -0.0000
-5 -8 6 -0.0862 -0.0002
-5 -8 7 0.1021 -0.0000
-5 -8 8 0.0499 0.0001
-5 -8 9 0.0340 0.0000
-5 -8 10 0.0643 0.0001
-5 -8 11 -0.1263 -0.0000
-5 -8 12 -0.1726 -0.0001
-5 -8 13 0.1724 -0.0000
-5 -8 14 0.2086 0.0002
-5 -8 15 -0.2051 0.0000
-5 -7 1 -0.2304 -0.0003
-5 -7 2 -0.0861 -0.0006
-5 -7 3 0.1915 0.0002
-5 -7 4 0.1458 0.0005
-5 -7 5 -0.0602 -0.0001
-5 -7 6 -0.0925 -0.0003
-5 -7 7 -0.0736 0.0001
-5 -7 8 -0.0365 0.0002
-5 -7 9 0.1257 -0.0001
-5 -7 10 0.1411 -0.0001
-5 -7 11 -0.0850 0.0001
-5 -7 12 -0.1474 0.0000
-5 -7 13 0.0038 -0.0000
-5 -7 14 0.0678 0.0000
-5 -7 15 0.0687 0.0000
-5 -7 16 0.0264 -0.0001
-5 -6 1 -0.0689 0.0002
-5 -6 2 -0.2989 0.0003
-5 -6 3 -0.1106 -0.0001
-5 -6 4 0.2078 -0.0003
-5 -6 5 0.2498 -0.0000
-5 -6 6 -0.0244 0.0001
-5 -6 7 -0.2358 0.0001
-5 -6 8 -0.1277 0.0000
-5 -6 9 0.0723 -0.0000
-5 -6 10 0.1585 -0.0001
-5 -6 11 0.1390 -0.0000
-5 -6 12 -0.0867 0.0001
-5 -6 13 -0.2976 0.0001
-5 -6 14 0.0040 -0.0001
-5 -6 15 0.3750 -0.0001
-5 -6 16 0.0215 0.0001
-5 -6 17 -0.3962 0.0000
-5 -5 1 0.2834 -0.0000
-5 -5 2 -0.1758 0.0004
-5 -5 3 -0.4330 0.0001
-5 -5 4 -0.0461 -0.0002
-5 -5 5 0.3631 -0.0001
-5 -5 6 0.2016 0.0001
-5 -5 7 -0.1239 -0.0001
-5 -5 8 -0.1875 -0.0001
-5 -5 9 -0.1143 0.0001
-5 -5 10 0.0467 0.0001
-5 -5 11 0.2095 -0.0001
-5 -5 12 0.0856 -0.0002
-5 -5 13 -0.1486 -0.0000
-5 -5 14 -0.1127 0.0001
-5 -5 15 0.0168 0.0001
-5 -5 16 0.0480 0.0000
-5 -5 17 0.1036 -0.0002
-5 -5 18 0.0308 -0.0001
-5 -4 1 0.4765 -0.0006
-5 -4 2 0.1710 -0.0005
-5 -4 3 -0.3234 0.0003
-5 -4 4 -0.3077 0.0005
-5 -4 5 0.0149 0.0001
-5 -4 6 0.2181 -0.0002
-5 -4 7 0.2225 -0.0003
-5 -4 8 0.0270 -0.0000
-5 -4 9 -0.2348 0.0002
-5 -4 10 -0.2473 0.0002
-5 -4 11 0.0532 -0.0001
-5 -4 12 0.3226 -0.0002
-5 -4 13 0.1680 -0.0001
-5 -4 14 -0.2779 0.0001
-5 -4 15 -0.3021 0.0001
-5 -4 16 0.2195 -0.0000
-5 -4 17 0.3312 -0.0001
-5 -4 18 -0.2126 0.0000
-5 -4 19 -0.3058 0.0000
-5 -3 1 -0.0531 0.0001
-5 -3 2 0.4397 -0.0004
-5 -3 3 0.4022 -0.0004
-5 -3 4 -0.2666 0.0002
-5 -3 5 -0.5821 0.0004
-5 -3 6 -0.0421 0.0001
-5 -3 7 0.4680 -0.0002
-5 -3 8 0.2639 -0.0001
-5 -3 9 -0.1656 -0.0000
-5 -3 10 -0.2766 0.0000
-5 -3 11 -0.0994 0.0001
-5 -3 12 0.1474 0.0001
-5 -3 13 0.1798 -0.0000
-5 -3 14 -0.0353 -0.0002
-5 -3 15 -0.0983 -0.0002
-5 -3 16 0.0316 0.0000
-5 -3 17 -0.0255 0.0003
-5 -3 18 -0.1014 0.0001
-5 -3 19 0.1051 -0.0003
-5 -2 1 -0.5150 0.0011
-5 -2 2 0.2791 0.0002
-5 -2 3 0.6201 -0.0008
-5 -2 4 0.0560 -0.0005
-5 -2 5 -0.4082 0.0003
-5 -2 6 -0.2410 0.0005
-5 -2 7 0.0407 0.0002
-5 -2 8 0.1626 -0.0002
-5 -2 9 0.2226 -0.0004
-5 -2 10 0.0728 -0.0000
-5 -2 11 -0.2481 0.0003
-5 -2 12 -0.2683 0.0001
-5 -2 13 0.1085 -0.0001
-5 -2 14 0.3226 -0.0001
-5 -2 15 0.0301 -0.0001
-5 -2 16 -0.2873 -0.0001
-5 -2 17 -0.0721 0.0001
-5 -2 18 0.2680 0.0001
-5 -2 19 0.0442 0.0000
-5 -2 20 -0.3015 -0.0000
-5 -1 1 -0.1873 0.0004
-5 -1 2 -0.3994 0.0003
-5 -1 3 -0.1004 0.0000
-5 -1 4 0.4862 -0.0003
-5 -1 5 0.4392 -0.0003
-5 -1 6 -0.2984 0.0001
-5 -1 7 -0.5792 0.0004
-5 -1 8 -0.0082 0.0000
-5 -1 9 0.4421 -0.0002
-5 -1 10 0.2145 -0.0001
-5 -1 11 -0.1697 -0.0000
-5 -1 12 -0.2351 -0.0000
-5 -1 13 -0.0294 0.0000
-5 -1 14 0.1598 0.0001
-5 -1 15 0.0629 0.0001
-5 -1 16 -0.1264 -0.0001
-5 -1 17 0.0044 -0.0003
-5 -1 18 0.1791 -0.0001
-5 -1 19 -0.0591 0.0004
-5 -1 20 -0.2535 0.0002
-5 0 1 0.1601 -0.0006
-5 0 2 -0.5712 0.0004
-5 0 3 -0.4488 0.0008
-5 0 4 0.3237 -0.0001
-5 0 5 0.5054 -0.0006
-5 0 6 -0.0064 -0.0002
-5 0 7 -0.2942 0.0003
-5 0 8 -0.1612 0.0003
-5 0 9 -0.0137 0.0001
-5 0 10 0.1151 -0.0003
-5 0 11 0.2102 -0.0002
-5 0 12 0.0313 0.0001
-5 0 13 -0.2277 0.0002
-5 0 14 -0.1291 -0.0001
-5 0 15 0.1572 -0.0000
-5 0 16 0.1364 0.0001
-5 0 17 -0.1195 -0.0001
-5 0 18 -0.1215 -0.0001
-5 0 19 0.1445 0.0000
-5 0 20 0.1555 0.0001
-5 0 21 -0.1727 0.0000
-5 1 1 0.1252 -0.0004
-5 1 2 0.1511 0.0006
-5 1 3 -0.0875 0.0004
-5 1 4 -0.3828 -0.0002
-5 1 5 -0.1195 -0.0002
-5 1 6 0.4302 -0.0000
-5 1 7 0.3263 -0.0000
-5 1 8 -0.2769 0.0001
-5 1 9 -0.3682 0.0001
-5 1 10 0.0606 -0.0000
-5 1 11 0.2330 -0.0001
-5 1 12 0.0723 0.0000
-5 1 13 -0.0502 -0.0000
-5 1 14 -0.0945 -0.0001
-5 1 15 -0.0482 0.0000
-5 1 16 0.0878 0.0001
-5 1 17 0.0414 0.0001
-5 1 18 -0.1282 -0.0001
-5 1 19 -0.0041 -0.0003
-5 1 20 0.2057 -0.0000
-5 1 21 0.0042 0.0003
-5 2 1 0.0908 -0.0001
-5 2 2 0.3950 -0.0002
-5 2 3 0.0895 -0.0000
-5 2 4 -0.3704 0.0004
-5 2 5 -0.2433 0.0002
-5 2 6 0.1891 -0.0003
-5 2 7 0.2436 -0.0003
-5 2 8 0.0142 0.0000
-5 2 9 -0.0995 0.0002
-5 2 10 -0.1124 0.0002
-5 2 11 -0.0674 0.0000
-5 2 12 0.0915 -0.0002
-5 2 13 0.1481 -0.0001
-5 2 14 -0.0319 0.0002
-5 2 15 -0.1371 0.0001
-5 2 16 0.0058 -0.0001
-5 2 17 0.1069 0.0000
-5 2 18 -0.0087 0.0000
-5 2 19 -0.1125 -0.0001
-5 2 20 -0.0101 -0.0001
-5 2 21 0.1379 0.0001
-5 3 1 0.0692 -0.0005
-5 3 2 -0.0794 -0.0010
-5 3 3 0.0066 0.0001
-5 3 4 0.2071 0.0009
-5 3 5 -0.0071 0.0001
-5 3 6 -0.3054 -0.0005
-5 3 7 -0.0506 -0.0002
-5 3 8 0.2956 0.0001
-5 3 9 0.0811 0.0001
-5 3 10 -0.1904 0.0000
-5 3 11 -0.0250 -0.0000
-5 3 12 0.0715 -0.0000
-5 3 13 -0.0913 0.0000
-5 3 14 -0.0040 -0.0000
-5 3 15 0.1876 -0.0001
-5 3 16 -0.0160 -0.0000
-5 3 17 -0.2117 0.0001
-5 3 18 0.0343 0.0001
-5 3 19 0.1807 -0.0000
-5 3 20 -0.0741 -0.0001
-5 3 21 -0.1461 -0.0001
-5 4 1 0.0075 -0.0001
-5 4 2 -0.0814 -0.0005
-5 4 3 0.0035 -0.0002
-5 4 4 0.1191 0.0002
-5 4 5 0.0332 0.0002
-5 4 6 -0.0920 0.0001
-5 4 7 -0.0609 -0.0001
-5 4 8 0.0125 -0.0001
-5 4 9 0.0386 -0.0000
-5 4 10 0.0591 -0.0000
-5 4 11 0.0184 0.0000
-5 4 12 -0.0754 0.0002
-5 4 13 -0.0600 0.0000
-5 4 14 0.0410 -0.0002
-5 4 15 0.0553 -0.0001
-5 4 16 0.0050 0.0001
-5 4 17 -0.0201 0.0001
-5 4 18 -0.0345 0.0001
-5 4 19 -0.0080 0.0001
-5 4 20 0.0510 -0.0001
-5 4 21 0.0120 -0.0002
-5 5 1 -0.0871 0.0006
-5 5 2 0.1948 0.0002
-5 5 3 0.0721 -0.0006
-5 5 4 -0.1997 -0.0004
-5 5 5 -0.0210 0.0004
-5 5 6 0.2047 0.0004
-5 5 7 -0.0375 -0.0001
-5 5 8 -0.1865 -0.0003
-5 5 9 0.0971 -0.0000
-5 5 10 0.1278 0.0001
-5 5 11 -0.1689 0.0001
-5 5 12 -0.0423 0.0000
-5 5 13 0.2558 -0.0000
-5 5 14 -0.0334 0.0000
-5 5 15 -0.3368 0.0001
-5 5 16 0.0699 -0.0001
-5 5 17 0.3804 -0.0002
-5 5 18 -0.0655 0.0000
-5 5 19 -0.3709 0.0002
-5 5 20 0.0400 0.0001
-5 6 1 -0.1624 0.0005
-5 6 2 -0.0122 0.0002
-5 6 3 0.0984 -0.0003
-5 6 4 0.0317 -0.0003
-5 6 5 -0.0447 0.0001
-5 6 6 -0.0374 0.0002
-5 6 7 0.0155 0.0000
-5 6 8 0.0440 -0.0001
-5 6 9 -0.0054 -0.0000
-5 6 10 -0.0521 0.0001
-5 6 11 0.0005 -0.0000
-5 6 12 0.0446 -0.0001
-5 6 13 0.0054 0.0000
-5 6 14 -0.0030 0.0002
-5 6 15 -0.0047 0.0000
-5 6 16 -0.0716 -0.0001
-5 6 17 -0.0133 -0.0001
-5 6 18 0.1531 -0.0001
-5 6 19 0.0481 0.0000
-5 6 20 -0.2056 0.0002
-5 7 1 0.0337 0.0002
-5 7 2 -0.2332 0.0004
-5 7 3 -0.0486 0.0001
-5 7 4 0.2198 -0.0003
-5 7 5 0.0166 -0.0002
-5 7 6 -0.1781 0.0002
-5 7 7 0.0550 0.0002
-5 7 8 0.1228 -0.0001
-5 7 9 -0.1411 -0.0001
-5 7 10 -0.0571 0.0001
-5 7 11 0.2158 0.0000
-5 7 12 -0.0228 -0.0001
-5 7 13 -0.2710 0.0000
-5 7 14 0.1102 0.0000
-5 7 15 0.3152 -0.0001
-5 7 16 -0.1772 0.0000
-5 7 17 -0.3545 0.0001
-5 7 18 0.1884 -0.0000
-5 7 19 0.3767 -0.0002
-5 8 1 0.1903 0.0001
-5 8 2 -0.0018 0.0004
-5 8 3 -0.1294 0.0001
-5 8 4 -0.0239 -0.0003
-5 8 5 0.0713 -0.0002
-5 8 6 0.0302 0.0001
-5 8 7 -0.0342 0.0002
-5 8 8 -0.0196 0.0000
-5 8 9 0.0312 -0.0002
-5 8 10 0.0040 -0.0000
-5 8 11 -0.0534 0.0001
-5 8 12 0.0110 0.0000
-5 8 13 0.0718 -0.0001
-5 8 14 -0.0392 -0.0000
-5 8 15 -0.0642 0.0001
-5 8 16 0.1025 -0.0000
-5 8 17 0.0389 -0.0001
-5 8 18 -0.2001 0.0001
-5 9 1 -0.0704 -0.0003
-5 9 2 0.2240 -0.0001
-5 9 3 0.0696 0.0004
-5 9 4 -0.1915 0.0002
-5 9 5 -0.0308 -0.0003
-5 9 6 0.1399 -0.0003
-5 9 7 -0.0399 0.0002
-5 9 8 -0.0800 0.0003
-5 9 9 0.1221 -0.0001
-5 9 10 0.0222 -0.0002
-5 9 11 -0.1820 0.0000
-5 9 12 0.0368 0.0001
-5 9 13 0.1981 -0.0001
-5 9 14 -0.1077 -0.0001
-5 9 15 -0.1831 0.0001
-5 9 16 0.1837 0.0000
-5 9 17 0.1724 -0.0002
-5 10 1 -0.2054 -0.0005
-5 10 2 -0.0027 -0.0002
-5 10 3 0.1322 0.0004
-5 10 4 0.0155 0.0003
-5 10 5 -0.0720 -0.0002
-5 10 6 -0.0068 -0.0002
-5 10 7 0.0363 -0.0000
-5 10 8 -0.0193 0.0002
-5 10 9 -0.0373 0.0001
-5 10 10 0.0532 -0.0001
-5 10 11 0.0743 -0.0001
-5 10 12 -0.0799 0.0001
-5 10 13 -0.1200 0.0001
-5 10 14 0.0968 -0.0001
-5 10 15 0.1341 -0.0001
-5 10 16 -0.1228 0.0002
-5 11 1 0.0379 -0.0002
-5 11 2 -0.2755 -0.0000
-5 11 3 -0.0612 0.0000
-5 11 4 0.2225 0.0000
-5 11 5 0.0492 0.0001
-5 11 6 -0.1607 0.0000
-5 11 7 -0.0097 -0.0001
-5 11 8 0.0937 -0.0001
-5 11 9 -0.0465 0.0001
-5 11 10 -0.0319 0.0001
-5 11 11 0.0946 -0.0000
-5 11 12 -0.0172 -0.0000
-5 11 13 -0.1051 0.0000
-5 11 14 0.0596 0.0000
-5 12 1 0.1805 0.0001
-5 12 2 -0.0505 -0.0002
-5 12 3 -0.1489 -0.0001
-5 12 4 0.0338 0.0002
-5 12 5 0.1212 0.0001
-5 12 6 -0.0278 -0.0001
-5 12 7 -0.0984 -0.0001
-5 12 8 0.0304 0.0000
-5 12 9 0.0860 -0.0000
-5 12 10 -0.0470 0.0000
-5 12 11 -0.0943 0.0000
-4 -14 1 0.0541 -0.0004
-4 -14 2 -0.1571 0.0000
-4 -14 3 -0.0352 0.0002
-4 -13 1 -0.0424 0.0003
-4 -13 2 -0.0375 -0.0002
-4 -13 3 0.1889 -0.0004
-4 -13 4 0.0908 0.0001
-4 -13 5 -0.2645 0.0003
-4 -13 6 -0.1633 -0.0001
-4 -13 7 0.2231 -0.0002
-4 -12 1 -0.1310 0.0005
-4 -12 2 0.1110 0.0003
-4 -12 3 0.1022 -0.0004
-4 -12 4 -0.0804 -0.0003
-4 -12 5 -0.0017 0.0002
-4 -12 6 0.1050 0.0002
-4 -12 7 -0.1030 -0.0002
-4 -12 8 -0.1990 -0.0001
-4 -12 9 0.1253 0.0002
-4 -11 1 -0.0940 -0.0001
-4 -11 2 -0.0537 -0.0001
-4 -11 3 -0.0518 0.0002
-4 -11 4 0.0157 0.0001
-4 -11 5 0.1631 -0.0002
-4 -11 6 0.0820 -0.0001
-4 -11 7 -0.1780 0.0001
-4 -11 8 -0.1723 -0.0000
-4 -11 9 0.1018 -0.0001
-4 -11 10 0.1788 0.0001
-4 -11 11 -0.0134 0.0001
-4 -10 1 0.1416 -0.0005
-4 -10 2 -0.1595 -0.0005
-4 -10 3 -0.1545 0.0004
-4 -10 4 0.0798 0.0003
-4 -10 5 0.0931 -0.0003
-4 -10 6 -0.0269 -0.0002
-4 -10 7 0.0194 0.0002
-4 -10 8 0.0608 0.0001
-4 -10 9 -0.1080 -0.0003
-4 -10 10 -0.1708 -0.0000
-4 -10 11 0.1099 0.0003
-4 -10 12 0.2749 0.0001
-4 -10 13 -0.0370 -0.0004
-4 -9 1 0.2815 0.0002
-4 -9 2 -0.0219 0.0004
-4 -9 3 -0.1906 -0.0002
-4 -9 4 -0.0385 -0.0005
-4 -9 5 0.0526 0.0001
-4 -9 6 0.0074 0.0003
-4 -9 7 0.0648 0.0000
-4 -9 8 0.0940 -0.0001
-4 -9 9 -0.1063 -0.0001
-4 -9 10 -0.1792 -0.0000
-4 -9 11 0.0849 0.0000
-4 -9 12 0.1742 0.0002
-4 -9 13 -0.0691 -0.0000
-4 -9 14 -0.0864 -0.0002
-4 -8 1 0.0799 0.0004
-4 -8 2 0.2265 0.0007
-4 -8 3 0.0179 -0.0002
-4 -8 4 -0.1864 -0.0005
-4 -8 5 -0.0991 0.0001
-4 -8 6 0.0678 0.0003
-4 -8 7 0.0923 -0.0001
-4 -8 8 0.0322 -0.0001
-4 -8 9 -0.0009 0.0001
-4 -8 10 -0.0335 0.0000
-4 -8 11 -0.1037 -0.0002
-4 -8 12 -0.0522 -0.0000
-4 -8 13 0.1594 0.0002
-4 -8 14 0.1391 0.0000
-4 -8 15 -0.1729 -0.0003
-4 -8 16 -0.1560 -0.0000
-4 -7 1 -0.1901 -0.0004
-4 -7 2 0.2910 -0.0004
-4 -7 3 0.2962 0.0003
-4 -7 4 -0.1189 0.0005
-4 -7 5 -0.2694 -0.0002
-4 -7 6 -0.0313 -0.0004
-4 -7 7 0.1101 0.0000
-4 -7 8 0.0623 0.0002
-4 -7 9 0.0812 0.0001
-4 -7 10 0.0131 -0.0000
-4 -7 11 -0.2038 -0.0001
-4 -7 12 -0.0933 -0.0001
-4 -7 13 0.2412 0.0000
-4 -7 14 0.0946 0.0001
-4 -7 15 -0.2454 -0.0000
-4 -7 16 -0.0275 -0.0001
-4 -7 17 0.2545 0.0000
-4 -6 1 -0.3897 -0.0002
-4 -6 2 -0.0643 -0.0004
-4 -6 3 0.3512 0.0001
-4 -6 4 0.2403 0.0004
-4 -6 5 -0.1403 -0.0001
-4 -6 6 -0.2329 -0.0003
-4 -6 7 -0.0789 0.0001
-4 -6 8 0.0690 0.0002
-4 -6 9 0.1518 -0.0001
-4 -6 10 0.1047 -0.0002
-4 -6 11 -0.0573 0.0001
-4 -6 12 -0.1632 0.0001
-4 -6 13 -0.1072 -0.0001
-4 -6 14 0.1055 -0.0001
-4 -6 15 0.2409 0.0000
-4 -6 16 -0.0229 0.0000
-4 -6 17 -0.3205 -0.0000
-4 -6 18 -0.0121 0.0001
-4 -5 1 -0.2818 0.0005
-4 -5 2 -0.4490 0.0005
-4 -5 3 -0.0263 -0.0003
-4 -5 4 0.3772 -0.0004
-4 -5 5 0.2845 0.0000
-4 -5 6 -0.1118 0.0002
-4 -5 7 -0.3058 0.0001
-4 -5 8 -0.1482 -0.0000
-4 -5 9 0.1007 -0.0001
-4 -5 10 0.2425 -0.0001
-4 -5 11 0.1596 0.0000
-4 -5 12 -0.1797 0.0001
-4 -5 13 -0.3136 0.0000
-4 -5 14 0.0903 -0.0001
-4 -5 15 0.3306 -0.0000
-4 -5 16 -0.0778 0.0000
-4 -5 17 -0.2812 0.0000
-4 -5 18 0.1309 -0.0000
-4 -5 19 0.2265 -0.0000
-4 -4 1 0.3992 -0.0004
-4 -4 2 -0.3903 0.0001
-4 -4 3 -0.6582 0.0004
-4 -4 4 0.0167 0.0001
-4 -4 5 0.5730 -0.0002
-4 -4 6 0.2711 -0.0001
-4 -4 7 -0.2307 -0.0000
-4 -4 8 -0.2887 -0.0000
-4 -4 9 -0.0998 0.0002
-4 -4 10 0.0869 0.0002
-4 -4 11 0.2056 -0.0002
-4 -4 12 0.1275 -0.0003
-4 -4 13 -0.0835 0.0001
-4 -4 14 -0.1960 0.0002
-4 -4 15 -0.1157 0.0001
-4 -4 16 0.1261 -0.0001
-4 -4 17 0.2553 -0.0001
-4 -4 18 -0.0298 -0.0000
-4 -4 19 -0.3090 0.0001
-4 -3 1 0.7102 -0.0011
-4 -3 2 0.1422 -0.0008
-4 -3 3 -0.4959 0.0005
-4 -3 4 -0.4129 0.0007
-4 -3 5 0.0497 0.0000
-4 -3 6 0.3362 -0.0004
-4 -3 7 0.2969 -0.0003
-4 -3 8 -0.0153 0.0000
-4 -3 9 -0.3315 0.0003
-4 -3 10 -0.2805 0.0001
-4 -3 11 0.1156 -0.0002
-4 -3 12 0.3709 -0.0001
-4 -3 13 0.1205 0.0000
-4 -3 14 -0.2935 0.0000
-4 -3 15 -0.2055 0.0000
-4 -3 16 0.2093 0.0000
-4 -3 17 0.1451 -0.0000
-4 -3 18 -0.2195 0.0000
-4 -3 19 -0.0501 0.0000
-4 -3 20 0.2900 -0.0001
-4 -2 1 -0.0197 0.0004
-4 -2 2 0.7513 -0.0003
-4 -2 3 0.5234 -0.0008
-4 -2 4 -0.5029 -0.0000
-4 -2 5 -0.7812 0.0007
-4 -2 6 0.0524 0.0003
-4 -2 7 0.6311 -0.0004
-4 -2 8 0.2703 -0.0003
-4 -2 9 -0.2339 -0.0000
-4 -2 10 -0.2896 0.0001
-4 -2 11 -0.0958 0.0002
-4 -2 12 0.1039 0.0002
-4 -2 13 0.1682 -0.0001
-4 -2 14 0.0559 -0.0002
-4 -2 15 -0.0375 -0.0001
-4 -2 16 -0.0563 0.0001
-4 -2 17 -0.1154 0.0002
-4 -2 18 -0.0535 0.0001
-4 -2 19 0.1725 -0.0002
-4 -2 20 0.1462 -0.0002
-4 -2 21 -0.1485 0.0001
-4 -1 1 -0.5941 0.0016
-4 -1 2 0.4589 0.0003
-4 -1 3 0.7396 -0.0012
-4 -1 4 0.0342 -0.0006
-4 -1 5 -0.4710 0.0006
-4 -1 6 -0.3160 0.0006
-4 -1 7 0.0116 0.0000
-4 -1 8 0.2429 -0.0004
-4 -1 9 0.3039 -0.0003
-4 -1 10 0.0320 0.0001
-4 -1 11 -0.3216 0.0003
-4 -1 12 -0.2441 0.0000
-4 -1 13 0.1577 -0.0001
-4 -1 14 0.2679 0.0000
-4 -1 15 -0.0336 0.0000
-4 -1 16 -0.1874 -0.0001
-4 -1 17 0.0564 -0.0000
-4 -1 18 0.1561 0.0001
-4 -1 19 -0.1602 0.0000
-4 -1 20 -0.2266 0.0001
-4 -1 21 0.2233 -0.0000
-4 0 1 -0.2973 0.0002
-4 0 2 -0.6318 0.0001
-4 0 3 -0.0817 0.0002
-4 0 4 0.7276 -0.0001
-4 0 5 0.5038 -0.0005
-4 0 6 -0.4624 -0.0000
-4 0 7 -0.6602 0.0005
-4 0 8 0.0590 0.0002
-4 0 9 0.4738 -0.0002
-4 0 10 0.1970 -0.0002
-4 0 11 -0.1399 -0.0000
-4 0 12 -0.2071 0.0000
-4 0 13 -0.0808 0.0001
-4 0 14 0.1006 0.0001
-4 0 15 0.0904 0.0000
-4 0 16 -0.0605 -0.0001
-4 0 17 0.0100 -0.0002
-4 0 18 0.1415 -0.0000
-4 0 19 -0.0704 0.0003
-4 0 20 -0.2546 0.0002
-4 0 21 0.0431 -0.0002
-4 1 1 0.0992 -0.0008
-4 1 2 -0.7238 0.0005
-4 1 3 -0.4434 0.0010
-4 1 4 0.3839 -0.0002
-4 1 5 0.5084 -0.0008
-4 1 6 0.0170 -0.0001
-4 1 7 -0.2714 0.0005
-4 1 8 -0.2189 0.0003
-4 1 9 -0.0551 -0.0001
-4 1 10 0.1647 -0.0003
-4 1 11 0.2369 -0.0001
-4 1 12 -0.0075 0.0002
-4 1 13 -0.2204 0.0001
-4 1 14 -0.0745 -0.0001
-4 1 15 0.1339 -0.0000
-4 1 16 0.0460 0.0001
-4 1 17 -0.1204 -0.0000
-4 1 18 -0.0069 -0.0001
-4 1 19 0.1959 -0.0000
-4 1 20 0.0504 0.0001
-4 1 21 -0.2668 0.0001
-4 2 1 0.2031 -0.0001
-4 2 2 0.2620 0.0009
-4 2 3 -0.1374 0.0002
-4 2 4 -0.5036 -0.0005
-4 2 5 -0.1037 -0.0001
-4 2 6 0.5082 0.0002
-4 2 7 0.3176 0.0000
-4 2 8 -0.2887 -0.0001
-4 2 9 -0.3309 0.0000
-4 2 10 0.0254 0.0000
-4 2 11 0.1545 0.0000
-4 2 12 0.1146 -0.0000
-4 2 13 0.0494 -0.0001
-4 2 14 -0.1171 -0.0000
-4 2 15 -0.1366 0.0001
-4 2 16 0.0915 0.0001
-4 2 17 0.1017 0.0000
-4 2 18 -0.1295 -0.0001
-4 2 19 -0.0436 -0.0002
-4 2 20 0.2147 0.0000
-4 2 21 0.0394 0.0003
-4 2 22 -0.2652 0.0001
-4 3 1 0.1593 -0.0001
-4 3 2 0.4442 -0.0001
-4 3 3 0.0401 0.0000
-4 3 4 -0.3733 0.0004
-4 3 5 -0.2010 0.0001
-4 3 6 0.1549 -0.0004
-4 3 7 0.2010 -0.0003
-4 3 8 0.0550 0.0002
-4 3 9 -0.0672 0.0002
-4 3 10 -0.1322 0.0001
-4 3 11 -0.0675 -0.0001
-4 3 12 0.0856 -0.0002
-4 3 13 0.1036 -0.0000
-4 3 14 -0.0174 0.0002
-4 3 15 -0.0597 0.0000
-4 3 16 0.0023 -0.0001
-4 3 17 0.0256 -0.0000
-4 3 18 -0.0214 0.0000
-4 3 19 -0.0528 -0.0000
-4 3 20 0.0095 -0.0000
-4 3 21 0.1066 0.0001
-4 4 1 0.0374 -0.0008
-4 4 2 -0.1214 -0.0010
-4 4 3 0.0222 0.0004
-4 4 4 0.2330 0.0010
-4 4 5 -0.0057 -0.0001
-4 4 6 -0.2828 -0.0007
-4 4 7 -0.0518 -0.0002
-4 4 8 0.2124 0.0004
-4 4 9 0.0610 0.0002
-4 4 10 -0.0635 -0.0001
-4 4 11 0.0237 -0.0001
-4 4 12 -0.0655 0.0001
-4 4 13 -0.1564 0.0001
-4 4 14 0.1140 -0.0001
-4 4 15 0.2491 -0.0001
-4 4 16 -0.1027 0.0001
-4 4 17 -0.2579 0.0001
-4 4 18 0.0901 0.0000
-4 4 19 0.2133 -0.0001
-4 4 20 -0.1026 -0.0001
-4 4 21 -0.1720 -0.0000
-4 5 1 -0.0479 -0.0002
-4 5 2 -0.0890 -0.0005
-4 5 3 0.0466 -0.0001
-4 5 4 0.0940 0.0002
-4 5 5 -0.0029 0.0002
-4 5 6 -0.0467 0.0000
-4 5 7 -0.0280 -0.0001
-4 5 8 -0.0251 -0.0001
-4 5 9 0.0156 -0.0000
-4 5 10 0.0626 0.0000
-4 5 11 0.0174 0.0001
-4 5 12 -0.0358 0.0001
-4 5 13 -0.0265 -0.0000
-4 5 14 -0.0315 -0.0002
-4 5 15 -0.0039 -0.0001
-4 5 16 0.0921 0.0001
-4 5 17 0.0473 0.0001
-4 5 18 -0.1209 0.0000
-4 5 19 -0.0680 -0.0000
-4 5 20 0.1277 -0.0001
-4 5 21 0.0599 -0.0001
-4 6 1 -0.0961 0.0006
-4 6 2 0.1988 -0.0001
-4 6 3 0.0847 -0.0007
-4 6 4 -0.1881 -0.0002
-4 6 5 -0.0492 0.0005
-4 6 6 0.1591 0.0004
-4 6 7 0.0069 -0.0002
-4 6 8 -0.0960 -0.0003
-4 6 9 0.0449 0.0000
-4 6 10 -0.0002 0.0002
-4 6 11 -0.1166 0.0000
-4 6 12 0.1002 -0.0001
-4 6 13 0.2044 -0.0000
-4 6 14 -0.1645 0.0001
-4 6 15 -0.2843 0.0000
-4 6 16 0.1716 -0.0001
-4 6 17 0.3292 -0.0001
-4 6 18 -0.1291 0.0000
-4 6 19 -0.3283 0.0002
-4 6 20 0.0627 0.0001
-4 6 21 0.2913 -0.0002
-4 7 1 -0.0624 0.0004
-4 7 2 -0.0280 0.0000
-4 7 3 0.0113 -0.0003
-4 7 4 0.0478 -0.0002
-4 7 5 0.0165 0.0002
-4 7 6 -0.0529 0.0002
-4 7 7 -0.0181 -0.0001
-4 7 8 0.0512 -0.0001
-4 7 9 0.0051 0.0001
-4 7 10 -0.0384 0.0001
-4 7 11 0.0072 -0.0001
-4 7 12 0.0015 -0.0001
-4 7 13 -0.0113 0.0001
-4 7 14 0.0682 0.0002
-4 7 15 0.0119 -0.0000
-4 7 16 -0.1619 -0.0001
-4 7 17 -0.0199 -0.0000
-4 7 18 0.2508 -0.0000
-4 7 19 0.0420 -0.0000
-4 7 20 -0.2982 0.0001
-4 8 1 0.0780 0.0003
-4 8 2 -0.2356 0.0004
-4 8 3 -0.0803 -0.0002
-4 8 4 0.2026 -0.0004
-4 8 5 0.0449 0.0000
-4 8 6 -0.1534 0.0003
-4 8 7 0.0130 0.0001
-4 8 8 0.0953 -0.0002
-4 8 9 -0.0704 -0.0001
-4 8 10 -0.0283 0.0001
-4 8 11 0.1105 0.0001
-4 8 12 -0.0494 -0.0001
-4 8 13 -0.1352 -0.0000
-4 8 14 0.1286 0.0001
-4 8 15 0.1620 -0.0000
-4 8 16 -0.1813 -0.0000
-4 8 17 -0.2038 0.0001
-4 8 18 0.1739 0.0001
-4 8 19 0.2501 -0.0002
-4 9 1 0.0551 0.0004
-4 9 2 0.0762 0.0005
-4 9 3 0.0131 -0.0001
-4 9 4 -0.0707 -0.0004
-4 9 5 -0.0514 -0.0001
-4 9 6 0.0389 0.0002
-4 9 7 0.0468 0.0002
-4 9 8 0.0019 -0.0001
-4 9 9 -0.0026 -0.0003
-4 9 10 -0.0348 -0.0000
-4 9 11 -0.0547 0.0002
-4 9 12 0.0561 0.0000
-4 9 13 0.0861 -0.0002
-4 9 14 -0.0833 -0.0000
-4 9 15 -0.0682 0.0001
-4 9 16 0.1416 -0.0000
-4 9 17 0.0169 -0.0001
-4 9 18 -0.2326 0.0001
-4 10 1 -0.0852 -0.0002
-4 10 2 0.2543 0.0001
-4 10 3 0.0869 0.0004
-4 10 4 -0.1922 0.0000
-4 10 5 -0.0388 -0.0005
-4 10 6 0.1386 -0.0002
-4 10 7 -0.0364 0.0003
-4 10 8 -0.1040 0.0003
-4 10 9 0.1038 -0.0001
-4 10 10 0.0855 -0.0003
-4 10 11 -0.1282 0.0000
-4 10 12 -0.0649 0.0002
-4 10 13 0.0992 -0.0000
-4 10 14 0.0213 -0.0001
-4 10 15 -0.0461 0.0001
-4 10 16 0.0427 0.0001
-4 10 17 0.0190 -0.0002
-4 11 1 -0.0825 -0.0007
-4 11 2 -0.1353 -0.0000
-4 11 3 -0.0054 0.0006
-4 11 4 0.1177 0.0002
-4 11 5 0.0699 -0.0004
-4 11 6 -0.0566 -0.0003
-4 11 7 -0.0855 0.0001
-4 11 8 -0.0232 0.0003
-4 11 9 0.0426 0.0001
-4 11 10 0.0925 -0.0002
-4 11 11 0.0418 -0.0001
-4 11 12 -0.1279 0.0001
-4 11 13 -0.1212 0.0001
-4 11 14 0.1300 -0.0002
-4 11 15 0.1445 -0.0001
-4 12 1 -0.0148 -0.0003
-4 12 2 -0.2867 -0.0001
-4 12 3 -0.0314 0.0002
-4 12 4 0.2206 0.0002
-4 12 5 0.0265 0.0000
-4 12 6 -0.1588 -0.0001
-4 12 7 0.0215 -0.0001
-4 12 8 0.1173 0.0000
-4 12 9 -0.0867 0.0000
-4 12 10 -0.1044 0.0001
-4 12 11 0.1295 0.0000
-4 12 12 0.1134 -0.0001
-4 12 13 -0.1170 -0.0000
-4 13 1 0.1046 0.0001
-4 13 2 0.0960 -0.0003
-4 13 3 -0.0675 -0.0002
-4 13 4 -0.0933 0.0002
-4 13 5 0.0221 0.0002
-4 13 6 0.0621 -0.0001
-4 13 7 0.0127 -0.0001
-4 13 8 -0.0097 -0.0000
-4 13 9 -0.0164 0.0000
-3 -14 1 0.0875 -0.0004
-3 -14 2 0.1383 0.0000
-3 -14 3 -0.1998 0.0004
-3 -14 4 -0.1713 0.0000
-3 -13 1 -0.0172 -0.0004
-3 -13 2 -0.2466 -0.0002
-3 -13 3 0.0850 0.0002
-3 -13 4 0.2884 0.0001
-3 -13 5 -0.1886 -0.0000
-3 -13 6 -0.3770 -0.0000
-3 -13 7 0.2335 0.0000
-3 -12 1 -0.1109 0.0004
-3 -12 2 -0.0692 0.0001
-3 -12 3 0.2213 -0.0005
-3 -12 4 0.1250 -0.0002
-3 -12 5 -0.2466 0.0004
-3 -12 6 -0.1713 0.0002
-3 -12 7 0.1642 -0.0003
-3 -12 8 0.1391 -0.0001
-3 -12 9 -0.0408 0.0002
-3 -12 10 -0.0091 0.0000
-3 -11 1 -0.0827 0.0006
-3 -11 2 0.1719 0.0004
-3 -11 3 0.0103 -0.0004
-3 -11 4 -0.1706 -0.0003
-3 -11 5 0.1153 0.0002
-3 -11 6 0.2299 0.0002
-3 -11 7 -0.2194 -0.0002
-3 -11 8 -0.3471 -0.0001
-3 -11 9 0.2211 0.0002
-3 -11 10 0.4465 0.0001
-3 -11 11 -0.1124 -0.0002
-3 -11 12 -0.4381 -0.0001
-3 -10 1 -0.0591 -0.0003
-3 -10 2 -0.0082 -0.0005
-3 -10 3 -0.0685 0.0003
-3 -10 4 -0.0266 0.0005
-3 -10 5 0.1552 -0.0002
-3 -10 6 0.1049 -0.0004
-3 -10 7 -0.1467 0.0002
-3 -10 8 -0.1544 0.0002
-3 -10 9 0.0591 -0.0001
-3 -10 10 0.1048 -0.0000
-3 -10 11 0.0204 0.0001
-3 -10 12 0.0360 -0.0001
-3 -10 13 -0.0088 -0.0001
-3 -9 1 0.0735 -0.0004
-3 -9 2 -0.2360 -0.0005
-3 -9 4 0.1679 0.0003
-3 -9 5 0.0312 -0.0002
-3 -9 6 -0.1158 -0.0001
-3 -9 7 0.0886 0.0002
-3 -9 8 0.1444 0.0000
-3 -9 9 -0.1910 -0.0002
-3 -9 10 -0.2397 -0.0000
-3 -9 11 0.2090 0.0003
-3 -9 12 0.3120 0.0001
-3 -9 13 -0.1565 -0.0003
-3 -9 14 -0.2813 -0.0001
-3 -9 15 0.1161 0.0004
-3 -8 1 0.2525 0.0006
-3 -8 2 -0.1183 0.0008
-3 -8 3 -0.2028 -0.0005
-3 -8 4 0.0151 -0.0008
-3 -8 5 0.0735 0.0002
-3 -8 6 -0.0021 0.0006
-3 -8 7 0.0549 -0.0000
-3 -8 8 0.0686 -0.0003
-3 -8 9 -0.1031 -0.0001
-3 -8 10 -0.1220 0.0001
-3 -8 11 0.0740 0.0001
-3 -8 12 0.0820 0.0001
-3 -8 13 -0.0436 -0.0000
-3 -8 14 0.0348 -0.0001
-3 -8 15 0.0710 -0.0000
-3 -8 16 -0.1327 0.0001
-3 -7 1 0.2489 0.0003
-3 -7 2 0.2855 0.0006
-3 -7 3 -0.1091 -0.0001
-3 -7 4 -0.2995 -0.0004
-3 -7 5 -0.0408 -0.0001
-3 -7 6 0.1729 0.0002
-3 -7 7 0.0746 0.0000
-3 -7 8 -0.0246 -0.0001
-3 -7 9 0.0273 0.0001
-3 -7 10 -0.0297 0.0000
-3 -7 11 -0.1743 -0.0002
-3 -7 12 -0.0144 -0.0001
-3 -7 13 0.2719 0.0002
-3 -7 14 0.0648 0.0001
-3 -7 15 -0.3111 -0.0003
-3 -7 16 -0.0439 -0.0000
-3 -7 17 0.3484 0.0003
-3 -6 1 -0.0838 -0.0008
-3 -6 2 0.4435 -0.0005
-3 -6 3 0.3042 0.0006
-3 -6 4 -0.2193 0.0006
-3 -6 5 -0.3346 -0.0004
-3 -6 6 -0.0187 -0.0005
-3 -6 7 0.1625 0.0001
-3 -6 8 0.1122 0.0004
-3 -6 9 0.0653 0.0000
-3 -6 10 -0.0532 -0.0002
-3 -6 11 -0.1928 -0.0001
-3 -6 12 -0.0326 0.0000
-3 -6 13 0.1881 0.0001
-3 -6 14 0.0311 0.0000
-3 -6 15 -0.1315 -0.0000
-3 -6 16 0.0513 -0.0000
-3 -6 17 0.0972 -0.0000
-3 -6 18 -0.1204 0.0000
-3 -5 1 -0.6194 0.0001
-3 -5 2 0.0290 -0.0002
-3 -5 3 0.5942 -0.0001
-3 -5 4 0.2893 0.0002
-3 -5 5 -0.2940 0.0001
-3 -5 6 -0.3435 -0.0002
-3 -5 7 -0.0356 0.0000
-3 -5 8 0.1435 0.0002
-3 -5 9 0.1607 -0.0001
-3 -5 10 0.1115 -0.0002
-3 -5 11 -0.0451 0.0001
-3 -5 12 -0.2341 0.0002
-3 -5 13 -0.1677 -0.0001
-3 -5 14 0.2024 -0.0002
-3 -5 15 0.3242 0.0001
-3 -5 16 -0.1281 0.0001
-3 -5 17 -0.3878 -0.0001
-3 -5 18 0.1059 -0.0000
-3 -5 19 0.4103 0.0000
-3 -4 1 -0.4839 0.0008
-3 -4 2 -0.5665 0.0006
-3 -4 3 0.0374 -0.0004
-3 -4 4 0.5249 -0.0004
-3 -4 5 0.3506 0.0001
-3 -4 6 -0.1893 0.0002
-3 -4 7 -0.4172 0.0000
-3 -4 8 -0.1595 -0.0001
-3 -4 9 0.1824 -0.0001
-3 -4 10 0.2874 0.0000
-3 -4 11 0.1103 0.0000
-3 -4 12 -0.1963 -0.0000
-3 -4 13 -0.2387 -0.0000
-3 -4 14 0.0663 0.0000
-3 -4 15 0.1753 0.0000
-3 -4 16 -0.0474 -0.0000
-3 -4 17 -0.0439 0.0001
-3 -4 18 0.1313 0.0000
-3 -4 19 -0.0446 -0.0001
-3 -4 20 -0.2102 -0.0000
-3 -3 1 0.5213 -0.0010
-3 -3 2 -0.6882 -0.0002
-3 -3 3 -0.8976 0.0009
-3 -3 4 0.1530 0.0004
-3 -3 5 0.8003 -0.0005
-3 -3 6 0.2800 -0.0004
-3 -3 7 -0.3513 0.0000
-3 -3 8 -0.3440 0.0001
-3 -3 9 -0.0848 0.0002
-3 -3 10 0.0977 0.0002
-3 -3 11 0.2271 -0.0003
-3 -3 12 0.1812 -0.0003
-3 -3 13 -0.0814 0.0001
-3 -3 14 -0.2741 0.0003
-3 -3 15 -0.1419 -0.0000
-3 -3 16 0.1858 -0.0001
-3 -3 17 0.2614 -0.0000
-3 -3 18 -0.0649 0.0000
-3 -3 19 -0.2586 0.0001
-3 -3 20 0.0179 -0.0000
-3 -2 1 0.8814 -0.0014
-3 -2 2 0.1239 -0.0008
-3 -2 3 -0.6110 0.0007
-3 -2 4 -0.5204 0.0007
-3 -2 5 0.0470 -0.0000
-3 -2 6 0.4612 -0.0004
-3 -2 7 0.3862 -0.0003
-3 -2 8 -0.0861 0.0000
-3 -2 9 -0.4295 0.0003
-3 -2 10 -0.2528 0.0001
-3 -2 11 0.1783 -0.0001
-3 -2 12 0.3258 -0.0000
-3 -2 13 0.0668 0.0000
-3 -2 14 -0.1915 -0.0001
-3 -2 15 -0.0988 0.0000
-3 -2 16 0.0692 0.0001
-3 -2 17 -0.0485 -0.0000
-3 -2 18 -0.0959 0.0000
-3 -2 19 0.2057 0.0001
-3 -2 20 0.2250 -0.0001
-3 -2 21 -0.2615 -0.0002
-3 -1 1 0.0412 0.0009
-3 -1 2 1.0995 -0.0001
-3 -1 3 0.6000 -0.0012
-3 -1 4 -0.7709 -0.0003
-3 -1 5 -0.9256 0.0010
-3 -1 6 0.1814 0.0005
-3 -1 7 0.7443 -0.0005
-3 -1 8 0.2452 -0.0005
-3 -1 9 -0.2654 -0.0000
-3 -1 10 -0.2898 0.0002
-3 -1 11 -0.1241 0.0003
-3 -1 12 0.0802 0.0001
-3 -1 13 0.2038 -0.0002
-3 -1 14 0.0945 -0.0002
-3 -1 15 -0.0557 0.0000
-3 -1 16 -0.0721 0.0001
-3 -1 17 -0.0925 0.0001
-3 -1 18 -0.0785 0.0000
-3 -1 19 0.1084 -0.0001
-3 -1 20 0.1942 -0.0001
-3 -1 21 -0.0335 0.0001
-3 0 2 0.5645 0.0001
-3 0 3 0.7951 -0.0013
-3 0 4 0.0480 -0.0004
-3 0 5 -0.4945 0.0007
-3 0 6 -0.3963 0.0005
-3 0 7 -0.0110 -0.0001
-3 0 8 0.3242 -0.0003
-3 0 9 0.3365 -0.0002
-3 0 10 -0.0284 0.0001
-3 0 11 -0.3245 0.0002
-3 0 12 -0.1768 -0.0001
-3 0 13 0.1326 -0.0000
-3 0 14 0.1577 0.0001
-3 0 15 -0.0231 -0.0000
-3 0 16 -0.0335 -0.0001
-3 0 17 0.1029 -0.0000
-3 0 18 -0.0036 0.0001
-3 0 19 -0.2679 0.0001
-3 0 20 -0.1057 0.0001
-3 0 21 0.3588 -0.0000
-3 0 22 0.2620 -0.0002
-3 1 1 -0.4326 -0.0002
-3 1 2 -0.8520 -0.0002
-3 1 3 -0.0155 0.0005
-3 1 4 0.9360 0.0001
-3 1 5 0.4973 -0.0007
-3 1 6 -0.5973 -0.0002
-3 1 7 -0.6667 0.0005
-3 1 8 0.1121 0.0003
-3 1 9 0.4532 -0.0002
-3 1 10 0.1907 -0.0002
-3 1 11 -0.0894 -0.0001
-3 1 12 -0.2103 0.0001
-3 1 13 -0.1360 0.0001
-3 1 14 0.1048 0.0000
-3 1 15 0.1312 -0.0000
-3 1 16 -0.0813 -0.0001
-3 1 17 -0.0249 -0.0001
-3 1 18 0.1896 -0.0000
-3 1 19 -0.0176 0.0002
-3 1 20 -0.3176 0.0001
-3 1 21 -0.0383 -0.0002
-3 1 22 0.3482 -0.0001
-3 2 1 0.0292 -0.0006
-3 2 2 -0.7879 0.0007
-3 2 3 -0.4057 0.0008
-3 2 4 0.3993 -0.0005
-3 2 5 0.4848 -0.0007
-3 2 6 0.0310 0.0002
-3 2 7 -0.2583 0.0005
-3 2 8 -0.2313 0.0000
-3 2 9 -0.0405 -0.0003
-3 2 10 0.1634 -0.0001
-3 2 11 0.1766 0.0001
-3 2 12 -0.0078 0.0002
-3 2 13 -0.1203 -0.0001
-3 2 14 -0.0486 -0.0002
-3 2 15 0.0264 0.0000
-3 2 16 -0.0112 0.0002
-3 2 17 -0.0415 0.0000
-3 2 18 0.0625 -0.0001
-3 2 19 0.1590 -0.0001
-3 2 20 -0.0049 0.0000
-3 2 21 -0.2581 0.0001
-3 2 22 -0.1306 0.0001
-3 3 1 0.3020 0.0004
-3 3 2 0.3431 0.0011
-3 3 3 -0.2149 -0.0002
-3 3 4 -0.5692 -0.0008
-3 3 5 -0.0461 0.0000
-3 3 7 0.2633 0.0000
-3 3 8 -0.2673 -0.0002
-3 3 9 -0.2683 -0.0000
-3 3 10 -0.0189 0.0001
-3 3 11 0.0902 0.0001
-3 3 12 0.1606 -0.0001
-3 3 13 0.0983 -0.0001
-3 3 14 -0.1601 0.0001
-3 3 15 -0.1621 0.0001
-3 3 16 0.1393 -0.0000
-3 3 17 0.1158 -0.0000
-3 3 18 -0.1852 -0.0000
-3 3 19 -0.0681 -0.0001
-3 3 20 0.2659 0.0000
-3 3 21 0.0843 0.0002
-3 3 22 -0.2924 -0.0000
-3 4 1 0.2290 -0.0003
-3 4 2 0.4447 -0.0001
-3 4 3 -0.0251 0.0003
-3 4 4 -0.3616 0.0004
-3 4 5 -0.1389 -0.0001
-3 4 6 0.1560 -0.0005
-3 4 7 0.1543 -0.0001
-3 4 8 0.0185 0.0004
-3 4 9 -0.0588 0.0003
-3 4 10 -0.0579 -0.0001
-3 4 11 -0.0218 -0.0002
-3 4 12 -0.0061 -0.0001
-3 4 13 0.0117 0.0001
-3 4 14 0.0658 0.0001
-3 4 15 0.0485 -0.0000
-3 4 16 -0.0604 -0.0001
-3 4 17 -0.0671 -0.0000
-3 4 18 0.0278 0.0000
-3 4 19 0.0113 0.0000
-3 4 20 -0.0386 0.0000
-3 4 21 0.0619 -0.0000
-3 4 22 0.1042 -0.0000
-3 5 1 -0.0233 -0.0011
-3 5 2 -0.1371 -0.0009
-3 5 3 0.0648 0.0007
-3 5 4 0.2240 0.0010
-3 5 5 -0.0312 -0.0003
-3 5 6 -0.2352 -0.0008
-3 5 7 -0.0321 -0.0001
-3 5 8 0.1338 0.0005
-3 5 9 0.0408 0.0002
-3 5 10 0.0225 -0.0002
-3 5 11 0.0365 -0.0001
-3 5 12 -0.1379 0.0001
-3 5 13 -0.1469 0.0001
-3 5 14 0.1678 -0.0001
-3 5 15 0.2129 -0.0001
-3 5 16 -0.1456 0.0001
-3 5 17 -0.2099 0.0001
-3 5 18 0.1279 -0.0000
-3 5 19 0.1782 -0.0001
-3 5 20 -0.1289 -0.0001
-3 5 21 -0.1646 0.0001
-3 5 22 0.1182 0.0002
-3 6 1 -0.1309 -0.0001
-3 6 2 -0.0742 -0.0005
-3 6 3 0.1221 -0.0002
-3 6 4 0.0780 0.0003
-3 6 5 -0.0739 0.0003
-3 6 6 -0.0473 -0.0000
-3 6 7 0.0349 -0.0002
-3 6 8 0.0118 -0.0001
-3 6 9 -0.0265 0.0000
-3 6 10 -0.0164 0.0001
-3 6 11 0.0271 0.0001
-3 6 12 0.0712 0.0001
-3 6 13 -0.0070 -0.0001
-3 6 14 -0.1425 -0.0001
-3 6 15 -0.0331 -0.0000
-3 6 16 0.1900 0.0001
-3 6 17 0.0632 0.0001
-3 6 18 -0.2034 -0.0000
-3 6 19 -0.0620 -0.0001
-3 6 20 0.1999 -0.0001
-3 6 21 0.0421 -0.0000
-3 7 1 -0.0433 0.0004
-3 7 2 0.1843 -0.0003
-3 7 3 0.0400 -0.0005
-3 7 4 -0.1670 -0.0000
-3 7 5 -0.0255 0.0004
-3 7 6 0.1294 0.0002
-3 7 7 0.0098 -0.0002
-3 7 8 -0.0606 -0.0002
-3 7 9 0.0147 0.0001
-3 7 10 -0.0306 0.0002
-3 7 11 -0.0581 -0.0000
-3 7 12 0.1139 -0.0001
-3 7 13 0.1158 0.0000
-3 7 14 -0.1586 0.0001
-3 7 15 -0.1711 -0.0000
-3 7 16 0.1533 -0.0001
-3 7 17 0.2096 -0.0001
-3 7 18 -0.1073 0.0000
-3 7 19 -0.2279 0.0002
-3 7 20 0.0393 0.0001
-3 7 21 0.2279 -0.0002
-3 8 1 0.0669 0.0001
-3 8 2 -0.0712 -0.0001
-3 8 3 -0.1087 -0.0002
-3 8 4 0.0659 -0.0000
-3 8 5 0.1160 0.0002
-3 8 6 -0.0469 0.0001
-3 8 7 -0.0926 -0.0001
-3 8 8 0.0243 -0.0001
-3 8 9 0.0560 0.0001
-3 8 10 0.0038 0.0001
-3 8 11 -0.0257 -0.0002
-3 8 12 -0.0459 -0.0001
-3 8 13 0.0145 0.0001
-3 8 14 0.1077 0.0001
-3 8 15 -0.0219 -0.0001
-3 8 16 -0.1842 -0.0001
-3 8 17 0.0347 0.0000
-3 8 18 0.2554 0.0001
-3 8 19 -0.0345 -0.0000
-3 8 20 -0.2921 -0.0000
-3 9 1 0.0078 0.0005
-3 9 2 -0.1981 0.0003
-3 9 3 -0.0069 -0.0004
-3 9 4 0.1697 -0.0004
-3 9 5 -0.0230 0.0003
-3 9 6 -0.1474 0.0004
-3 9 7 0.0577 -0.0001
-3 9 8 0.1282 -0.0003
-3 9 9 -0.0741 -0.0000
-3 9 10 -0.1009 0.0002
-3 9 11 0.0634 0.0001
-3 9 12 0.0548 -0.0001
-3 9 13 -0.0388 -0.0001
-3 9 14 0.0061 0.0001
-3 9 15 0.0302 0.0000
-3 9 16 -0.0575 -0.0001
-3 9 17 -0.0605 0.0001
-3 9 18 0.0643 0.0001
-3 9 19 0.1233 -0.0001
-3 10 1 -0.0798 0.0008
-3 10 2 0.1800 0.0005
-3 10 3 0.1542 -0.0004
-3 10 4 -0.1319 -0.0005
-3 10 5 -0.1803 0.0001
-3 10 6 0.0567 0.0004
-3 10 7 0.1438 0.0002
-3 10 8 0.0106 -0.0002
-3 10 9 -0.0601 -0.0003
-3 10 10 -0.0450 0.0000
-3 10 11 -0.0284 0.0002
-3 10 12 0.0458 0.0000
-3 10 13 0.0720 -0.0002
-3 10 14 -0.0398 0.0000
-3 10 15 -0.0458 0.0001
-3 10 16 0.0626 -0.0000
-3 10 17 -0.0282 -0.0001
-3 10 18 -0.1262 0.0001
-3 11 1 0.0184 -0.0001
-3 11 2 0.1809 0.0004
-3 11 3 -0.0111 0.0004
-3 11 4 -0.1267 -0.0002
-3 11 5 0.0625 -0.0005
-3 11 6 0.1098 -0.0001
-3 11 7 -0.1376 0.0004
-3 11 8 -0.1373 0.0003
-3 11 9 0.1869 -0.0002
-3 11 10 0.1896 -0.0003
-3 11 11 -0.1721 0.0000
-3 11 12 -0.2280 0.0002
-3 11 13 0.0925 0.0000
-3 11 14 0.2181 -0.0002
-3 11 15 0.0069 0.0001
-3 11 16 -0.1580 0.0002
-3 11 17 -0.0629 -0.0001
-3 12 1 0.0032 -0.0008
-3 12 2 -0.2734 0.0001
-3 12 3 -0.1036 0.0008
-3 12 4 0.2239 0.0001
-3 12 5 0.1789 -0.0005
-3 12 6 -0.1202 -0.0003
-3 12 7 -0.1859 0.0002
-3 12 8 0.0044 0.0003
-3 12 9 0.1117 -0.0000
-3 12 10 0.0774 -0.0002
-3 12 11 0.0132 -0.0000
-3 12 12 -0.0972 0.0001
-3 12 13 -0.1253 0.0000
-3 12 14 0.0632 -0.0001
-3 12 15 0.1631 0.0000
-3 13 1 -0.1034 -0.0005
-3 13 2 -0.1580 -0.0002
-3 13 3 0.0442 0.0003
-3 13 4 0.1116 0.0003
-3 13 5 -0.0491 -0.0001
-3 13 6 -0.0813 -0.0002
-3 13 7 0.1122 -0.0000
-3 13 8 0.0905 0.0001
-3 13 9 -0.1934 -0.0000
-3 13 10 -0.1438 0.0001
-3 13 11 0.2372 0.0001
-3 13 12 0.2186 -0.0001
-2 -14 1 0.1098 0.0001
-2 -14 2 0.4268 0.0000
-2 -14 3 -0.1923 0.0001
-2 -14 4 -0.4935 0.0001
-2 -13 1 0.1428 -0.0006
-2 -13 2 0.1011 -0.0002
-2 -13 3 -0.2035 0.0006
-2 -13 4 -0.1196 0.0003
-2 -13 5 0.1605 -0.0004
-2 -13 6 0.0823 -0.0003
-2 -13 7 -0.0441 0.0002
-2 -12 1 -0.1407 -0.0005
-2 -12 2 -0.3066 -0.0004
-2 -12 3 0.2369 0.0002
-2 -12 4 0.3751 0.0002
-2 -12 5 -0.3369 0.0000
-2 -12 6 -0.4805 -0.0001
-2 -12 7 0.3515 -0.0001
-2 -12 8 0.5700 -0.0001
-2 -12 9 -0.2403 0.0001
-2 -12 10 -0.5570 0.0000
-2 -11 1 -0.1399 0.0005
-2 -11 2 -0.0401 0.0004
-2 -11 3 0.2085 -0.0006
-2 -11 4 0.0911 -0.0004
-2 -11 5 -0.1878 0.0005
-2 -11 6 -0.1150 0.0004
-2 -11 7 0.0748 -0.0004
-2 -11 8 0.0486 -0.0003
-2 -11 9 0.0523 0.0003
-2 -11 10 0.1131 0.0001
-2 -11 11 -0.0907 -0.0002
-2 -11 12 -0.2883 -0.0000
-2 -10 1 0.0241 0.0005
-2 -10 2 0.2085 0.0003
-2 -10 3 -0.1092 -0.0003
-2 -10 4 -0.2182 -0.0002
-2 -10 5 0.2323 0.0002
-2 -10 6 0.2821 0.0001
-2 -10 7 -0.3216 -0.0001
-2 -10 8 -0.3894 -0.0000
-2 -10 9 0.3057 0.0001
-2 -10 10 0.4601 0.0000
-2 -10 11 -0.1896 -0.0001
-2 -10 12 -0.4100 -0.0001
-2 -10 13 0.0643 0.0002
-2 -9 1 -0.0602 -0.0006
-2 -9 2 -0.0020 -0.0008
-2 -9 3 -0.0382 0.0005
-2 -9 4 -0.0155 0.0008
-2 -9 5 0.1029 -0.0003
-2 -9 6 0.0748 -0.0005
-2 -9 7 -0.0789 0.0002
-2 -9 8 -0.1026 0.0003
-2 -9 9 -0.0181 -0.0001
-2 -9 10 0.0305 -0.0001
-2 -9 11 0.0997 0.0001
-2 -9 12 0.1246 -0.0000
-2 -9 13 -0.0857 -0.0002
-2 -9 14 -0.2603 0.0001
-2 -9 15 -0.0135 0.0001
-2 -8 1 -0.0733 -0.0001
-2 -8 2 -0.2810 -0.0004
-2 -8 3 0.0213 -0.0001
-2 -8 4 0.2228 0.0001
-2 -8 5 -0.0423 0.0001
-2 -8 6 -0.1516 0.0001
-2 -8 7 0.1408 0.0000
-2 -8 8 0.1459 -0.0001
-2 -8 9 -0.2406 -0.0002
-2 -8 10 -0.2014 0.0000
-2 -8 11 0.2662 0.0003
-2 -8 12 0.2299 0.0001
-2 -8 13 -0.2265 -0.0003
-2 -8 14 -0.1553 -0.0001
-2 -8 15 0.2049 0.0003
-2 -8 16 0.0004 0.0001
-2 -7 1 0.2481 0.0010
-2 -7 2 -0.1912 0.0009
-2 -7 3 -0.2601 -0.0008
-2 -7 4 0.0339 -0.0010
-2 -7 5 0.1450 0.0004
-2 -7 6 0.0243 0.0008
-2 -7 7 -0.0023 -0.0000
-2 -7 8 0.0262 -0.0005
-2 -7 9 -0.0532 -0.0001
-2 -7 10 -0.0845 0.0002
-2 -7 11 0.0060 0.0001
-2 -7 12 0.0519 0.0000
-2 -7 13 0.0592 0.0000
-2 -7 14 0.0604 -0.0001
-2 -7 15 -0.0643 -0.0001
-2 -7 16 -0.1479 0.0000
-2 -7 17 0.0268 0.0001
-2 -6 1 0.4833 -0.0001
-2 -6 2 0.2778 0.0005
-2 -6 3 -0.2905 0.0003
-2 -6 4 -0.3626 -0.0003
-2 -6 5 0.0451 -0.0003
-2 -6 6 0.2325 0.0002
-2 -6 7 0.0613 0.0002
-2 -6 8 -0.0306 -0.0000
-2 -6 9 0.0193 0.0000
-2 -6 10 -0.0825 0.0000
-2 -6 11 -0.1774 -0.0002
-2 -6 12 0.0783 -0.0001
-2 -6 13 0.2827 0.0003
-2 -6 14 -0.0550 0.0001
-2 -6 15 -0.3117 -0.0002
-2 -6 16 0.1017 -0.0001
-2 -6 17 0.3326 0.0002
-2 -6 18 -0.1950 -0.0000
-2 -5 1 -0.0113 -0.0010
-2 -5 2 0.5840 -0.0004
-2 -5 3 0.3579 0.0008
-2 -5 4 -0.3093 0.0005
-2 -5 5 -0.4497 -0.0005
-2 -5 6 -0.0099 -0.0005
-2 -5 7 0.2630 0.0002
-2 -5 8 0.1467 0.0004
-2 -5 9 0.0039 0.0000
-2 -5 10 -0.0716 -0.0003
-2 -5 11 -0.1347 -0.0001
-2 -5 12 -0.0582 0.0002
-2 -5 13 0.0822 0.0001
-2 -5 14 0.0852 -0.0001
-2 -5 15 0.0401 0.0000
-2 -5 16 -0.0020 0.0000
-2 -5 17 -0.1155 -0.0001
-2 -5 18 -0.0802 -0.0001
-2 -5 19 0.1381 0.0001
-2 -4 1 -0.8506 0.0007
-2 -4 2 0.2056 0.0001
-2 -4 3 0.8429 -0.0005
-2 -4 4 0.2661 -0.0001
-2 -4 5 -0.4525 0.0003
-2 -4 6 -0.3983 -0.0001
-2 -4 7 0.0034 -0.0001
-2 -4 8 0.1833 0.0002
-2 -4 9 0.1944 -0.0001
-2 -4 10 0.1281 -0.0003
-2 -4 11 -0.0914 0.0001
-2 -4 12 -0.2878 0.0002
-2 -4 13 -0.1261 -0.0002
-2 -4 14 0.2574 -0.0002
-2 -4 15 0.2594 0.0001
-2 -4 16 -0.1737 0.0001
-2 -4 17 -0.2692 -0.0001
-2 -4 18 0.1584 -0.0001
-2 -4 19 0.2412 -0.0000
-2 -4 20 -0.1971 0.0000
-2 -3 1 -0.6192 0.0008
-2 -3 2 -0.6953 0.0004
-2 -3 3 0.0468 -0.0003
-2 -3 4 0.6813 -0.0002
-2 -3 5 0.4507 0.0000
-2 -3 6 -0.2856 0.0000
-2 -3 7 -0.5453 0.0000
-2 -3 8 -0.1304 0.0000
-2 -3 9 0.2711 0.0000
-2 -3 10 0.2664 0.0000
-2 -3 11 0.0595 -0.0000
-2 -3 12 -0.1249 -0.0001
-2 -3 13 -0.1704 0.0000
-2 -3 14 -0.0610 0.0002
-2 -3 15 0.0410 -0.0000
-2 -3 16 0.0934 -0.0001
-2 -3 17 0.1532 0.0001
-2 -3 18 0.0228 0.0000
-2 -3 19 -0.2580 -0.0002
-2 -3 20 -0.1492 -0.0001
-2 -3 21 0.2649 0.0003
-2 -2 1 0.5891 -0.0016
-2 -2 4 0.3316 0.0007
-2 -2 5 0.9690 -0.0008
-2 -2 6 0.2432 -0.0006
-2 -2 7 -0.4351 0.0001
-2 -2 8 -0.3714 0.0002
-2 -2 9 -0.0900 0.0002
-2 -2 10 0.1202 0.0001
-2 -2 11 0.2743 -0.0003
-2 -2 12 0.1753 -0.0003
-2 -2 13 -0.1348 0.0002
-2 -2 14 -0.2544 0.0002
-2 -2 15 -0.0718 -0.0001
-2 -2 16 0.1294 -0.0001
-2 -2 17 0.1383 0.0000
-2 -2 18 0.0139 0.0001
-2 -2 19 -0.0669 0.0001
-2 -2 20 -0.0470 -0.0001
-2 -2 21 -0.0171 -0.0002
-2 -1 1 0.9740 -0.0013
-2 -1 2 0.1652 -0.0006
-2 -1 3 -0.6626 0.0005
-2 -1 4 -0.6500 0.0005
-2 -1 5 0.0229 0.0001
-2 -1 6 0.5950 -0.0001
-2 -1 7 0.4523 -0.0003
-2 -1 8 -0.1773 -0.0001
-2 -1 9 -0.4777 0.0002
-2 -1 10 -0.1856 0.0001
-2 -1 11 0.1825 -0.0000
-2 -1 12 0.2333 0.0000
-2 -1 13 0.0781 -0.0001
-2 -1 14 -0.0496 -0.0002
-2 -1 15 -0.0761 0.0000
-2 -1 16 -0.0979 0.0001
-2 -1 17 -0.1262 -0.0000
-2 -1 18 0.0490 0.0000
-2 -1 19 0.3153 0.0001
-2 -1 20 0.1323 -0.0002
-2 -1 21 -0.3616 -0.0002
-2 -1 22 -0.2848 0.0001
-2 0 1 0.1493 0.0015
-2 0 2 1.3964 0.0000
-2 0 3 0.5924 -0.0017
-2 0 4 -1.0003 -0.0005
-2 0 5 -0.9741 0.0013
-2 0 6 0.3014 0.0007
-2 0 7 0.7875 -0.0006
-2 0 8 0.2135 -0.0005
-2 0 9 -0.2733 0.0000
-2 0 10 -0.3014 0.0002
-2 0 11 -0.1407 0.0002
-2 0 12 0.1122 0.0000
-2 0 13 0.2253 -0.0002
-2 0 14 0.0337 -0.0001
-2 0 15 -0.0866 0.0000
-2 0 16 0.0295 0.0000
-2 0 17 -0.0250 0.0001
-2 0 18 -0.2081 0.0000
-2 0 19 -0.0148 -0.0001
-2 0 20 0.3151 0.0000
-2 0 21 0.1298 0.0001
-2 0 22 -0.2808 -0.0001
-2 1 1 -0.6060 0.0014
-2 1 2 0.5694 -0.0002
-2 1 3 0.8020 -0.0010
-2 1 4 0.0973 -0.0000
-2 1 5 -0.4987 0.0005
-2 1 6 -0.4611 0.0001
-2 1 7 -0.0024 -0.0001
-2 1 8 0.3739 -0.0000
-2 1 9 0.2985 -0.0000
-2 1 10 -0.0649 -0.0000
-2 1 11 -0.2452 -0.0000
-2 1 12 -0.1287 -0.0001
-2 1 13 0.0313 0.0001
-2 1 14 0.0821 0.0002
-2 1 15 0.0645 -0.0001
-2 1 16 0.0569 -0.0002
-2 1 17 0.0500 -0.0001
-2 1 18 -0.0788 0.0000
-2 1 19 -0.2401 0.0001
-2 1 20 -0.0647 0.0001
-2 1 21 0.3309 -0.0001
-2 1 22 0.2486 -0.0003
-2 2 1 -0.5776 -0.0006
-2 2 2 -0.9858 -0.0004
-2 2 3 0.0928 0.0008
-2 2 4 1.0527 0.0003
-2 2 5 0.4234 -0.0008
-2 2 6 -0.6735 -0.0003
-2 2 7 -0.6145 0.0005
-2 2 8 0.1500 0.0003
-2 2 9 0.4190 -0.0002
-2 2 10 0.1791 -0.0002
-2 2 11 -0.0806 -0.0000
-2 2 12 -0.2237 0.0001
-2 2 13 -0.1175 0.0001
-2 2 14 0.1538 -0.0000
-2 2 15 0.1045 0.0000
-2 2 16 -0.1706 0.0000
-2 2 17 -0.0237 -0.0001
-2 2 18 0.3000 -0.0000
-2 2 19 0.0295 0.0001
-2 2 20 -0.4107 0.0000
-2 2 21 -0.1237 -0.0001
-2 2 22 0.3920 0.0000
-2 3 1 -0.0278 -0.0001
-2 3 2 -0.7603 0.0008
-2 3 3 -0.3524 0.0002
-2 3 6 0.0181 0.0006
-2 3 7 -0.2546 0.0004
-2 3 8 -0.1809 -0.0003
-2 3 9 0.0128 -0.0003
-2 3 10 0.0948 0.0001
-2 3 11 0.0687 0.0003
-2 3 12 0.0506 0.0001
-2 3 13 0.0124 -0.0002
-2 3 14 -0.0841 -0.0001
-2 3 15 -0.0929 0.0001
-2 3 16 0.0143 0.0002
-2 3 17 0.0455 0.0000
-2 3 18 0.0225 -0.0001
-2 3 19 0.0928 -0.0001
-2 3 20 0.0599 0.0000
-2 3 21 -0.1868 0.0002
-2 3 22 -0.2042 0.0001
-2 4 1 0.3990 0.0008
-2 4 2 0.3582 0.0011
-2 4 3 -0.3002 -0.0004
-2 4 4 -0.5607 -0.0009
-2 4 5 0.0349 0.0001
-2 4 6 0.5052 0.0006
-2 4 7 0.1855 0.0000
-2 4 8 -0.2465 -0.0003
-2 4 9 -0.2101 -0.0001
-2 4 10 -0.0200 0.0001
-2 4 11 0.0767 0.0001
-2 4 12 0.1499 -0.0001
-2 4 13 0.0568 -0.0000
-2 4 14 -0.1629 0.0001
-2 4 15 -0.0863 0.0000
-2 4 16 0.1743 -0.0000
-2 4 17 0.0494 -0.0000
-2 4 18 -0.2435 -0.0000
-2 4 19 -0.0484 0.0000
-2 4 20 0.3135 0.0001
-2 4 21 0.1156 0.0000
-2 4 22 -0.2957 -0.0001
-2 5 1 0.2740 -0.0006
-2 5 2 0.3909 0.0001
-2 5 3 -0.0869 0.0007
-2 5 4 -0.3291 0.0004
-2 5 5 -0.0657 -0.0005
-2 5 6 0.1765 -0.0006
-2 5 7 0.0960 0.0001
-2 5 8 -0.0646 0.0005
-2 5 9 -0.0449 0.0002
-2 5 10 0.0654 -0.0003
-2 5 11 0.0165 -0.0003
-2 5 12 -0.1315 0.0000
-2 5 13 -0.0551 0.0002
-2 5 14 0.1673 0.0001
-2 5 15 0.1051 -0.0001
-2 5 16 -0.1407 -0.0001
-2 5 17 -0.0889 -0.0000
-2 5 18 0.1086 0.0001
-2 5 19 0.0055 0.0001
-2 5 20 -0.1355 -0.0000
-2 5 21 0.0661 -0.0001
-2 5 22 0.2090 0.0000
-2 6 1 -0.1064 -0.0011
-2 6 2 -0.1162 -0.0006
-2 6 3 0.1276 0.0008
-2 6 4 0.1855 0.0008
-2 6 5 -0.0792 -0.0003
-2 6 6 -0.1864 -0.0007
-2 6 7 0.0078 0.0000
-2 6 8 0.0976 0.0005
-2 6 9 0.0158 0.0001
-2 6 10 0.0238 -0.0002
-2 6 11 0.0265 -0.0001
-2 6 12 -0.1026 0.0001
-2 6 13 -0.0864 0.0000
-2 6 14 0.1181 -0.0001
-2 6 15 0.1108 -0.0000
-2 6 16 -0.1104 0.0001
-2 6 17 -0.1016 0.0001
-2 6 18 0.1188 -0.0001
-2 6 19 0.1050 -0.0002
-2 6 20 -0.1319 -0.0000
-2 6 21 -0.1462 0.0002
-2 6 22 0.1073 0.0001
-2 7 1 -0.1852 0.0001
-2 7 2 -0.0262 -0.0005
-2 7 3 0.1806 -0.0003
-2 7 4 0.0445 0.0003
-2 7 5 -0.1420 0.0004
-2 7 6 -0.0445 -0.0000
-2 7 7 0.1063 -0.0002
-2 7 8 0.0485 -0.0001
-2 7 9 -0.0864 0.0000
-2 7 10 -0.0827 0.0001
-2 7 11 0.0662 0.0001
-2 7 12 0.1414 0.0000
-2 7 13 -0.0331 -0.0001
-2 7 14 -0.1917 -0.0001
-2 7 15 0.0023 0.0000
-2 7 16 0.2109 0.0001
-2 7 17 -0.0006 0.0001
-2 7 18 -0.2094 -0.0001
-2 7 19 0.0288 -0.0001
-2 7 20 0.2101 0.0000
-2 7 21 -0.0530 0.0000
-2 8 1 0.0736 0.0001
-2 8 2 0.1348 -0.0004
-2 8 3 -0.0626 -0.0002
-2 8 4 -0.1321 0.0002
-2 8 5 0.0535 0.0002
-2 8 6 0.1179 -0.0000
-2 8 7 -0.0395 -0.0002
-2 8 8 -0.0802 -0.0000
-2 8 9 0.0293 0.0001
-2 8 10 0.0253 0.0001
-2 8 11 -0.0323 -0.0001
-2 8 12 0.0254 -0.0001
-2 8 13 0.0471 0.0001
-2 8 14 -0.0543 0.0001
-2 8 15 -0.0681 -0.0001
-2 8 16 0.0579 -0.0001
-2 8 17 0.0959 -0.0000
-2 8 18 -0.0404 0.0001
-2 8 19 -0.1348 0.0002
-2 8 20 0.0040 0.0000
-2 8 21 0.1774 -0.0002
-2 9 1 0.1379 -0.0003
-2 9 2 -0.1291 -0.0002
-2 9 3 -0.1763 0.0001
-2 9 4 0.0994 0.0001
-2 9 5 0.1758 0.0001
-2 9 6 -0.0638 -0.0000
-2 9 7 -0.1420 -0.0002
-2 9 8 0.0377 -0.0001
-2 9 9 0.0964 0.0002
-2 9 10 -0.0203 0.0001
-2 9 11 -0.0629 -0.0002
-2 9 12 0.0015 -0.0002
-2 9 13 0.0573 0.0001
-2 9 14 0.0288 0.0001
-2 9 15 -0.0812 -0.0000
-2 9 16 -0.0744 -0.0001
-2 9 17 0.1180 0.0000
-2 9 18 0.1274 0.0001
-2 9 19 -0.1397 -0.0000
-2 9 20 -0.1661 -0.0001
-2 10 1 -0.1431 0.0006
-2 10 2 -0.0889 0.0001
-2 10 3 0.1415 -0.0007
-2 10 4 0.0952 -0.0003
-2 10 5 -0.1629 0.0006
-2 10 6 -0.1297 0.0004
-2 10 7 0.1737 -0.0003
-2 10 8 0.1754 -0.0004
-2 10 9 -0.1487 0.0000
-2 10 10 -0.2035 0.0003
-2 10 11 0.0863 0.0001
-2 10 12 0.1919 -0.0002
-2 10 13 -0.0119 -0.0001
-2 10 14 -0.1399 0.0001
-2 10 15 -0.0339 0.0000
-2 10 16 0.0733 -0.0001
-2 10 17 0.0210 0.0001
-2 10 18 -0.0321 0.0001
-2 10 19 0.0463 -0.0001
-2 11 1 -0.1290 0.0010
-2 11 2 0.2568 0.0004
-2 11 3 0.2085 -0.0007
-2 11 4 -0.1801 -0.0005
-2 11 5 -0.2305 0.0003
-2 11 6 0.0864 0.0005
-2 11 7 0.1751 0.0001
-2 11 8 -0.0243 -0.0003
-2 11 9 -0.0666 -0.0002
-2 11 10 0.0210 0.0001
-2 11 11 -0.0387 0.0002
-2 11 12 -0.0667 0.0000
-2 11 13 0.0840 -0.0001
-2 11 14 0.1199 0.0000
-2 11 15 -0.0462 0.0000
-2 11 16 -0.1336 -0.0000
-2 11 17 -0.0461 -0.0001
-2 11 18 0.0889 0.0001
-2 12 1 0.1494 0.0000
-2 12 2 -0.0009 0.0005
-2 12 3 -0.1409 0.0004
-2 12 4 0.0171 -0.0003
-2 12 5 0.1995 -0.0006
-2 12 6 0.0258 0.0000
-2 12 7 -0.2786 0.0005
-2 12 8 -0.1277 0.0002
-2 12 9 0.3143 -0.0002
-2 12 10 0.2502 -0.0003
-2 12 11 -0.2656 0.0000
-2 12 12 -0.3360 0.0002
-2 12 13 0.1424 0.0000
-2 12 14 0.3434 -0.0001
-2 12 15 -0.0030 0.0000
-2 12 16 -0.2742 0.0001
-2 13 1 0.0062 -0.0008
-2 13 2 -0.3396 0.0003
-2 13 3 -0.1178 0.0008
-2 13 4 0.2768 0.0000
-2 13 5 0.2060 -0.0006
-2 13 6 -0.1623 -0.0003
-2 13 7 -0.2097 0.0003
-2 13 8 0.0474 0.0003
-2 13 9 0.1133 -0.0001
-2 13 10 0.0136 -0.0002
-2 13 11 0.0408 0.0001
-2 13 12 0.0040 0.0001
-2 13 13 -0.1744 -0.0001
-2 13 14 -0.0785 -0.0001
-2 14 1 -0.1319 -0.0005
-2 14 2 0.0477 -0.0001
-2 14 3 0.0725 0.0003
-2 14 4 -0.0603 0.0003
-2 14 5 -0.0904 -0.0002
-2 14 6 0.0516 -0.0002
-2 14 7 0.1788 0.0001
-2 14 8 0.0061 0.0001
-2 14 9 -0.2826 -0.0001
-2 14 10 -0.1116 0.0001
-1 -14 1 -0.0991 0.0005
-1 -14 2 0.0235 0.0003
-1 -14 3 0.1232 -0.0003
-1 -14 4 -0.0333 -0.0002
-1 -13 1 0.2548 0.0001
-1 -13 2 0.4507 0.0002
-1 -13 3 -0.3414 0.0002
-1 -13 4 -0.5213 0.0000
-1 -13 5 0.3899 -0.0003
-1 -13 6 0.5912 -0.0002
-1 -13 7 -0.3268 0.0003
-1 -12 1 0.1297 -0.0009
-1 -12 2 -0.0033 -0.0004
-1 -12 3 -0.1506 0.0008
-1 -12 4 -0.0118 0.0005
-1 -12 5 0.0772 -0.0006
-1 -12 6 -0.0281 -0.0004
-1 -12 7 0.0494 0.0003
-1 -12 8 0.1522 0.0003
-1 -12 9 -0.1300 -0.0002
-1 -11 1 -0.2623 -0.0006
-1 -11 2 -0.2789 -0.0003
-1 -11 3 0.3608 0.0002
-1 -11 4 0.3485 0.0002
-1 -11 5 -0.4423 0.0001
-1 -11 6 -0.4465 -0.0000
-1 -11 7 0.4308 -0.0002
-1 -11 8 0.5199 -0.0001
-1 -11 9 -0.3008 0.0002
-1 -11 10 -0.4890 0.0001
-1 -11 11 0.1171 -0.0002
-1 -11 12 0.3247 -0.0001
-1 -10 1 -0.0892 0.0006
-1 -10 2 0.0230 0.0005
-1 -10 3 0.1291 -0.0006
-1 -10 4 0.0260 -0.0005
-1 -10 5 -0.0871 0.0006
-1 -10 6 -0.0484 0.0004
-1 -10 7 -0.0318 -0.0004
-1 -10 8 -0.0145 -0.0003
-1 -10 9 0.1510 0.0003
-1 -10 10 0.1630 0.0002
-1 -10 11 -0.1779 -0.0002
-1 -10 12 -0.3160 -0.0001
-1 -10 13 0.0875 0.0002
-1 -9 1 0.1346 0.0002
-1 -9 2 0.1817 -0.0000
-1 -9 3 -0.1991 -0.0001
-1 -9 4 -0.1859 0.0001
-1 -9 5 0.2943 0.0001
-1 -9 6 0.2335 -0.0001
-1 -9 7 -0.3581 -0.0001
-1 -9 8 -0.3152 0.0001
-1 -9 9 0.3279 0.0001
-1 -9 10 0.3558 0.0000
-1 -9 11 -0.2134 -0.0001
-1 -9 12 -0.2798 -0.0001
-1 -9 13 0.1036 0.0001
-1 -9 14 0.0948 0.0001
-1 -9 15 -0.0904 -0.0001
-1 -8 1 -0.1286 -0.0008
-1 -8 2 -0.0030 -0.0010
-1 -8 3 0.0549 0.0005
-1 -8 4 0.0078 0.0009
-1 -8 5 0.0080 -0.0002
-1 -8 6 0.0450 -0.0006
-1 -8 7 0.0078 0.0001
-1 -8 8 -0.0828 0.0003
-1 -8 9 -0.0997 -0.0001
-1 -8 10 0.0310 -0.0001
-1 -8 11 0.1851 0.0001
-1 -8 12 0.0985 -0.0000
-1 -8 13 -0.1837 -0.0002
-1 -8 14 -0.2058 0.0000
-1 -8 15 0.1051 0.0001
-1 -8 16 0.1969 -0.0000
-1 -7 1 -0.2323 0.0004
-1 -7 2 -0.2653 -0.0003
-1 -7 3 0.1204 -0.0006
-1 -7 4 0.2191 -0.0000
-1 -7 5 -0.0769 0.0004
-1 -7 6 -0.1254 0.0002
-1 -7 7 0.1332 -0.0001
-1 -7 8 0.0839 -0.0002
-1 -7 9 -0.2147 -0.0001
-1 -7 10 -0.1071 0.0001
-1 -7 11 0.2320 0.0003
-1 -7 12 0.1103 0.0001
-1 -7 13 -0.1847 -0.0003
-1 -7 14 -0.0153 -0.0001
-1 -7 15 0.1576 0.0002
-1 -7 16 -0.1494 0.0000
-1 -7 17 -0.2152 -0.0002
-1 -6 1 0.2980 0.0012
-1 -6 2 -0.2740 0.0008
-1 -6 3 -0.3723 -0.0008
-1 -6 4 0.0591 -0.0009
-1 -6 5 0.2583 0.0004
-1 -6 6 0.0376 0.0008
-1 -6 7 -0.0814 -0.0000
-1 -6 8 0.0190 -0.0005
-1 -6 9 0.0009 -0.0001
-1 -6 10 -0.1151 0.0003
-1 -6 11 -0.0559 0.0001
-1 -6 12 0.1229 -0.0001
-1 -6 13 0.1519 0.0000
-1 -6 14 -0.0366 0.0000
-1 -6 15 -0.1867 -0.0001
-1 -6 16 -0.0366 -0.0000
-1 -6 17 0.1641 0.0001
-1 -6 18 0.0083 0.0000
-1 -5 2 0.2020 0.0005
-1 -5 3 -0.4463 0.0007
-1 -5 4 -0.3671 -0.0003
-1 -5 5 0.1004 -0.0006
-1 -5 6 0.2483 0.0002
-1 -5 7 0.0878 0.0004
-1 -5 8 -0.0149 -0.0000
-1 -5 9 -0.0447 -0.0001
-1 -5 10 -0.1274 0.0000
-1 -5 11 -0.0987 -0.0001
-1 -5 12 0.1294 -0.0000
-1 -5 13 0.1781 0.0003
-1 -5 14 -0.1018 0.0001
-1 -5 15 -0.1611 -0.0002
-1 -5 16 0.1539 -0.0001
-1 -5 17 0.1376 0.0001
-1 -5 18 -0.2632 -0.0000
-1 -5 19 -0.1771 -0.0000
-1 -4 1 0.0035 -0.0008
-1 -4 2 0.7446 -0.0000
-1 -4 3 0.4545 0.0006
-1 -4 4 -0.4199 0.0002
-1 -4 5 -0.5886 -0.0004
-1 -4 6 0.0275 -0.0003
-1 -4 7 0.3693 0.0002
-1 -4 8 0.1387 0.0004
-1 -4 9 -0.0474 -0.0000
-1 -4 10 -0.0322 -0.0004
-1 -4 11 -0.1040 -0.0000
-1 -4 12 -0.1539 0.0003
-1 -4 13 0.0254 0.0000
-1 -4 14 0.2164 -0.0002
-1 -4 15 0.1371 0.0001
-1 -4 16 -0.1330 0.0001
-1 -4 17 -0.2284 -0.0002
-1 -4 18 0.0319 -0.0001
-1 -4 19 0.2335 0.0002
-1 -4 20 -0.0158 0.0002
-1 -3 1 -0.9984 0.0012
-1 -3 2 0.4115 0.0003
-1 -3 3 1.0097 -0.0009
-1 -3 4 0.2002 -0.0002
-1 -3 5 -0.5507 0.0004
-1 -3 6 -0.4159 -0.0000
-1 -3 7 0.0087 -0.0001
-1 -3 8 0.2164 0.0002
-1 -3 9 0.2495 -0.0000
-1 -3 10 0.1037 -0.0003
-1 -3 11 -0.1696 0.0001
-1 -3 12 -0.2519 0.0002
-1 -3 13 -0.0244 -0.0002
-1 -3 14 0.1865 -0.0001
-1 -3 15 0.1035 0.0002
-1 -3 16 -0.0760 0.0001
-1 -3 17 -0.0388 -0.0001
-1 -3 18 0.0686 -0.0001
-1 -3 19 -0.0432 -0.0001
-1 -3 20 -0.1446 0.0001
-1 -3 21 0.0489 0.0004
-1 -2 1 -0.6832 0.0003
-1 -2 2 -0.8576 0.0001
-1 -2 3 0.0193 0.0001
-1 -2 4 0.8521 0.0002
-1 -2 5 0.5459 -0.0002
-1 -2 6 -0.3996 -0.0003
-1 -2 7 -0.6397 0.0001
-1 -2 8 -0.0713 0.0002
-1 -2 9 0.3142 0.0001
-1 -2 10 0.2119 0.0000
-1 -2 11 0.0627 -0.0001
-1 -2 12 -0.0323 -0.0002
-1 -2 13 -0.1775 0.0001
-1 -2 14 -0.1894 0.0002
-1 -2 15 0.0205 -0.0001
-1 -2 16 0.2213 -0.0001
-1 -2 17 0.1934 0.0001
-1 -2 18 -0.0726 -0.0000
-1 -2 19 -0.2849 -0.0003
-1 -2 20 -0.0900 -0.0000
-1 -2 21 0.2569 0.0003
-1 -1 2 -1.2779 -0.0005
-1 -1 3 -1.1227 0.0017
-1 -1 4 0.4831 0.0008
-1 -1 5 1.0345 -0.0009
-1 -1 6 0.1987 -0.0006
-1 -1 7 -0.4681 0.0002
-1 -1 8 -0.3918 0.0002
-1 -1 9 -0.0921 0.0002
-1 -1 10 0.1735 0.0001
-1 -1 11 0.2927 -0.0002
-1 -1 12 0.0877 -0.0002
-1 -1 13 -0.1677 0.0001
-1 -1 14 -0.1175 0.0001
-1 -1 15 0.0017 -0.0001
-1 -1 16 -0.0505 -0.0000
-1 -1 17 -0.0033 0.0000
-1 -1 18 0.1992 0.0001
-1 -1 19 0.1378 0.0000
-1 -1 20 -0.1933 -0.0002
-1 -1 21 -0.2422 -0.0003
-1 -1 22 0.0886 0.0003
-1 0 1 1.0053 -0.0007
-1 0 2 0.2664 -0.0002
-1 0 3 -0.6744 0.0000
-1 0 4 -0.7807 0.0001
-1 0 5 0.0093 0.0004
-1 0 6 0.7056 0.0002
-1 0 7 0.4636 -0.0004
-1 0 8 -0.2503 -0.0004
-1 0 9 -0.4557 0.0001
-1 0 10 -0.1315 0.0002
-1 0 11 0.1237 0.0001
-1 0 12 0.1722 0.0000
-1 0 13 0.1500 -0.0002
-1 0 14 0.0212 -0.0002
-1 0 15 -0.1381 0.0001
-1 0 16 -0.1566 0.0001
-1 0 17 -0.0719 0.0000
-1 0 18 0.0753 0.0001
-1 0 19 0.2462 0.0000
-1 0 20 0.1347 -0.0002
-1 0 21 -0.2636 -0.0002
-1 0 22 -0.2923 0.0001
-1 1 1 0.2893 0.0018
-1 1 2 1.5452 0.0001
-1 1 3 0.5014 -0.0018
-1 1 6 0.3753 0.0006
-1 1 7 0.7717 -0.0006
-1 1 8 0.1801 -0.0005
-1 1 9 -0.2907 0.0001
-1 1 10 -0.3080 0.0002
-1 1 11 -0.0913 0.0001
-1 1 12 0.1697 0.0000
-1 1 13 0.1632 -0.0001
-1 1 14 -0.0838 -0.0000
-1 1 15 -0.0501 -0.0000
-1 1 16 0.1916 -0.0000
-1 1 17 -0.0017 0.0001
-1 1 18 -0.3713 0.0001
-1 1 19 -0.0993 -0.0000
-1 1 20 0.4311 0.0001
-1 1 21 0.2389 0.0001
-1 1 22 -0.3279 -0.0002
-1 1 23 -0.2717 -0.0002
-1 2 1 -0.5779 0.0006
-1 2 2 0.4953 -0.0005
-1 2 3 0.7776 -0.0003
-1 2 4 0.1503 0.0003
-1 2 5 -0.4943 0.0001
-1 2 6 -0.4777 -0.0003
-1 2 7 0.0344 0.0000
-1 2 8 0.3626 0.0003
-1 2 9 0.2144 0.0001
-1 2 10 -0.0485 -0.0002
-1 2 11 -0.1334 -0.0002
-1 2 12 -0.1368 -0.0000
-1 2 13 -0.0762 0.0002
-1 2 14 0.0932 0.0002
-1 2 15 0.1498 -0.0001
-1 2 16 0.0164 -0.0002
-1 2 17 -0.0256 -0.0001
-1 2 18 0.0053 0.0001
-1 2 19 -0.1424 0.0002
-1 2 20 -0.1746 0.0001
-1 2 21 0.1914 -0.0001
-1 2 22 0.3425 -0.0002
-1 2 23 -0.1191 0.0000
-1 3 1 -0.6898 -0.0009
-1 3 2 -0.9766 -0.0004
-1 3 3 0.2080 0.0008
-1 3 4 1.0390 0.0004
-1 3 5 0.3106 -0.0007
-1 3 6 -0.6780 -0.0003
-1 3 7 -0.5286 0.0004
-1 3 8 0.1859 0.0002
-1 3 9 0.3950 -0.0002
-1 3 10 0.1271 -0.0001
-1 3 11 -0.1364 0.0001
-1 3 12 -0.1939 0.0000
-1 3 13 -0.0027 -0.0001
-1 3 14 0.1792 -0.0000
-1 3 15 -0.0140 0.0001
-1 3 16 -0.2482 0.0000
-1 3 17 0.0422 -0.0001
-1 3 18 0.3868 -0.0000
-1 3 19 0.0364 0.0000
-1 3 20 -0.4511 -0.0000
-1 3 21 -0.1756 0.0000
-1 3 22 0.3563 0.0001
-1 3 23 0.2355 -0.0000
-1 4 1 -0.0566 0.0006
-1 4 2 -0.6654 0.0007
-1 4 3 -0.2934 -0.0004
-1 4 4 0.3438 -0.0008
-1 4 7 -0.2397 0.0001
-1 4 8 -0.0836 -0.0006
-1 4 9 0.0599 -0.0003
-1 4 10 -0.0125 0.0003
-1 4 11 -0.0186 0.0004
-1 4 12 0.1350 -0.0000
-1 4 13 0.0934 -0.0003
-1 4 14 -0.1503 -0.0001
-1 4 15 -0.1335 0.0001
-1 4 16 0.0961 0.0002
-1 4 17 0.0514 0.0000
-1 4 18 -0.1035 -0.0001
-1 4 19 0.0817 -0.0002
-1 4 20 0.2239 0.0001
-1 4 21 -0.1304 0.0002
-1 4 22 -0.3640 -0.0000
-1 4 23 0.0542 -0.0002
-1 5 1 0.4539 0.0009
-1 5 2 0.2878 0.0010
-1 5 3 -0.3569 -0.0005
-1 5 4 -0.4707 -0.0009
-1 5 5 0.1097 0.0001
-1 5 6 0.4361 0.0005
-1 5 7 0.1028 0.0001
-1 5 8 -0.2381 -0.0002
-1 5 9 -0.1583 -0.0001
-1 5 10 0.0389 0.0001
-1 5 11 0.0958 0.0000
-1 5 12 0.0588 -0.0000
-1 5 13 -0.0390 0.0000
-1 5 14 -0.0912 0.0001
-1 5 15 0.0460 -0.0000
-1 5 16 0.1509 -0.0001
-1 5 17 -0.0566 -0.0000
-1 5 18 -0.2531 0.0000
-1 5 19 -0.0121 0.0001
-1 5 20 0.3112 0.0000
-1 5 21 0.1469 -0.0001
-1 5 22 -0.2425 -0.0001
-1 5 23 -0.2376 0.0001
-1 6 1 0.2688 -0.0009
-1 6 2 0.2959 0.0003
-1 6 3 -0.1239 0.0010
-1 6 4 -0.2705 0.0002
-1 6 5 0.0055 -0.0007
-1 6 6 0.1848 -0.0005
-1 6 7 0.0241 0.0003
-1 6 8 -0.1356 0.0005
-1 6 9 -0.0043 0.0001
-1 6 10 0.1618 -0.0003
-1 6 11 0.0097 -0.0003
-1 6 12 -0.2101 0.0001
-1 6 13 -0.0526 0.0002
-1 6 14 0.2112 0.0001
-1 6 15 0.0706 -0.0001
-1 6 16 -0.1688 -0.0001
-1 6 17 -0.0112 -0.0001
-1 6 18 0.1547 0.0001
-1 6 19 -0.0909 0.0001
-1 6 20 -0.2168 -0.0001
-1 6 21 0.1393 -0.0001
-1 6 22 0.3109 0.0001
-1 7 1 -0.1761 -0.0008
-1 7 2 -0.0497 -0.0003
-1 7 3 0.1771 0.0005
-1 7 4 0.1133 0.0005
-1 7 5 -0.1235 -0.0002
-1 7 6 -0.1294 -0.0005
-1 7 7 0.0540 -0.0000
-1 7 8 0.0853 0.0003
-1 7 9 -0.0200 0.0001
-1 7 10 -0.0249 -0.0002
-1 7 11 0.0266 -0.0000
-1 7 12 -0.0057 0.0001
-1 7 13 -0.0350 -0.0001
-1 7 14 0.0109 -0.0002
-1 7 15 0.0203 0.0000
-1 7 16 -0.0312 0.0002
-1 7 17 -0.0106 0.0001
-1 7 18 0.0813 -0.0001
-1 7 19 0.0544 -0.0002
-1 7 20 -0.1196 0.0000
-1 7 21 -0.1531 0.0003
-1 7 22 0.0909 0.0000
-1 8 1 -0.1637 0.0003
-1 8 2 0.0360 -0.0004
-1 8 3 0.1772 -0.0004
-1 8 4 -0.0104 0.0003
-1 8 5 -0.1655 0.0004
-1 8 6 -0.0056 -0.0001
-1 8 7 0.1516 -0.0002
-1 8 8 0.0261 -0.0000
-1 8 9 -0.1403 -0.0000
-1 8 10 -0.0638 0.0000
-1 8 11 0.1200 0.0001
-1 8 12 0.1055 0.0001
-1 8 13 -0.0916 -0.0001
-1 8 14 -0.1252 -0.0001
-1 8 15 0.0797 -0.0000
-1 8 16 0.1195 0.0001
-1 8 17 -0.1060 0.0001
-1 8 18 -0.1152 -0.0001
-1 8 19 0.1541 -0.0001
-1 8 20 0.1372 0.0001
-1 8 21 -0.1744 0.0000
-1 9 1 0.1958 -0.0003
-1 9 2 0.0394 -0.0003
-1 9 3 -0.1687 0.0002
-1 9 4 -0.0686 0.0003
-1 9 5 0.1411 -0.0001
-1 9 6 0.0951 -0.0002
-1 9 7 -0.1051 0.0000
-1 9 8 -0.1004 0.0002
-1 9 9 0.0688 0.0001
-1 9 10 0.0834 -0.0001
-1 9 11 -0.0420 -0.0002
-1 9 12 -0.0570 -0.0000
-1 9 13 0.0264 0.0002
-1 9 14 0.0316 0.0001
-1 9 15 -0.0237 -0.0001
-1 9 16 -0.0086 -0.0001
-1 9 17 0.0438 -0.0000
-1 9 18 -0.0088 0.0001
-1 9 19 -0.0952 0.0002
-1 9 20 0.0083 -0.0000
-1 9 21 0.1651 -0.0002
-1 10 1 0.1068 -0.0006
-1 10 2 -0.1565 -0.0002
-1 10 3 -0.1479 0.0003
-1 10 4 0.1234 0.0002
-1 10 5 0.1500 0.0000
-1 10 6 -0.1017 -0.0001
-1 10 7 -0.1193 -0.0002
-1 10 8 0.1074 -0.0001
-1 10 9 0.0820 0.0003
-1 10 10 -0.1314 0.0001
-1 10 11 -0.0637 -0.0002
-1 10 12 0.1530 -0.0002
-1 10 13 0.0777 0.0001
-1 10 14 -0.1537 0.0001
-1 10 15 -0.1212 0.0000
-1 10 16 0.1252 -0.0001
-1 10 17 0.1747 -0.0000
-1 10 18 -0.0726 0.0001
-1 10 19 -0.2080 -0.0000
-1 10 20 0.0156 -0.0001
-1 11 1 -0.2734 0.0006
-1 11 2 0.0801 -0.0002
-1 11 3 0.2711 -0.0009
-1 11 4 -0.0234 -0.0001
-1 11 5 -0.2898 0.0008
-1 11 6 -0.0747 0.0004
-1 11 7 0.2845 -0.0005
-1 11 8 0.1797 -0.0004
-1 11 9 -0.2274 0.0001
-1 11 10 -0.2453 0.0003
-1 11 11 0.1263 0.0001
-1 11 12 0.2433 -0.0002
-1 11 13 -0.0194 -0.0001
-1 11 14 -0.1796 0.0001
-1 11 15 -0.0467 0.0000
-1 11 16 0.0904 -0.0000
-1 11 17 0.0439 0.0001
-1 11 18 -0.0226 0.0001
-1 12 1 -0.0853 0.0011
-1 12 2 0.2490 0.0002
-1 12 3 0.1700 -0.0008
-1 12 4 -0.1707 -0.0004
-1 12 5 -0.1905 0.0004
-1 12 6 0.0945 0.0005
-1 12 7 0.1225 -0.0000
-1 12 8 -0.0748 -0.0003
-1 12 9 -0.0009 -0.0001
-1 12 10 0.1305 0.0001
-1 12 11 -0.1058 0.0001
-1 12 12 -0.2322 0.0000
-1 12 13 0.1389 0.0000
-1 12 14 0.3212 0.0000
-1 12 15 -0.0847 -0.0001
-1 12 16 -0.3459 -0.0001
-1 12 17 -0.0195 0.0000
-1 13 1 0.2004 0.0001
-1 13 2 -0.2191 0.0005
-1 13 3 -0.1998 0.0003
-1 13 4 0.1911 -0.0004
-1 13 5 0.2748 -0.0005
-1 13 6 -0.0942 0.0001
-1 13 7 -0.3649 0.0004
-1 13 8 -0.0625 0.0001
-1 13 9 0.3932 -0.0002
-1 13 10 0.2234 -0.0002
-1 13 11 -0.3196 -0.0000
-1 13 12 -0.3207 0.0001
-1 13 13 0.1677 0.0001
-1 13 14 0.3179 -0.0000
-1 13 15 -0.0081 0.0001
-1 14 1 -0.0357 -0.0006
-1 14 2 -0.2966 0.0003
-1 14 3 -0.0863 0.0007
-1 14 4 0.2447 -0.0000
-1 14 5 0.1829 -0.0006
-1 14 6 -0.1506 -0.0001
-1 14 7 -0.1800 0.0004
-1 14 8 0.0681 0.0002
-1 14 9 0.0641 -0.0002
-1 14 10 -0.0504 -0.0001
-1 14 11 0.1078 0.0002
0 -14 1 -0.2056 0.0003
0 -14 2 -0.4267 0.0001
0 -14 3 0.2896 -0.0004
0 -13 1 -0.0676 0.0009
0 -13 2 0.1642 0.0005
0 -13 3 0.0736 -0.0006
0 -13 4 -0.1566 -0.0004
0 -13 5 0.0057 0.0002
0 -13 6 0.2021 0.0002
0 -12 1 0.3481 0.0001
0 -12 2 0.3315 0.0003
0 -12 3 -0.4285 0.0003
0 -12 4 -0.3886 -0.0001
0 -12 5 0.4635 -0.0005
0 -12 6 0.4508 -0.0002
0 -12 7 -0.3912 0.0005
0 -12 8 -0.4569 0.0003
0 -12 9 0.2253 -0.0004
0 -11 1 0.0439 -0.0010
0 -11 2 -0.1068 -0.0003
0 -11 3 -0.0517 0.0009
0 -11 4 0.0763 0.0004
0 -11 5 -0.0188 -0.0007
0 -11 6 -0.0854 -0.0004
0 -11 7 0.1298 0.0004
0 -11 8 0.1647 0.0003
0 -11 9 -0.1962 -0.0002
0 -11 10 -0.2803 -0.0001
0 -11 11 0.1564 0.0000
0 -10 1 -0.3069 -0.0005
0 -10 2 -0.1560 -0.0000
0 -10 3 0.3894 0.0002
0 -10 4 0.2116 0.0001
0 -10 5 -0.4496 0.0000
0 -10 6 -0.2946 -0.0000
0 -10 7 0.4267 -0.0002
0 -10 8 0.3590 -0.0000
0 -10 9 -0.3040 0.0003
0 -10 10 -0.3362 0.0000
0 -10 11 0.1406 -0.0003
0 -10 12 0.2014 -0.0000
0 -10 13 -0.0336 0.0002
0 -9 1 0.0201 0.0005
0 -9 2 0.0608 0.0004
0 -9 3 0.0142 -0.0005
0 -9 4 -0.0060 -0.0003
0 -9 5 0.0166 0.0005
0 -9 6 -0.0371 0.0002
0 -9 7 -0.1128 -0.0004
0 -9 8 0.0108 -0.0002
0 -9 9 0.2108 0.0003
0 -9 10 0.0910 0.0001
0 -9 11 -0.2323 -0.0002
0 -9 12 -0.1997 -0.0001
0 -9 13 0.1591 0.0001
0 -9 14 0.2259 0.0000
0 -9 15 -0.0560 -0.0001
0 -8 1 0.1820 -0.0003
0 -8 2 0.1002 -0.0003
0 -8 3 -0.2074 0.0002
0 -8 4 -0.0947 0.0004
0 -8 5 0.2660 -0.0000
0 -8 6 0.1261 -0.0003
0 -8 7 -0.3063 -0.0001
0 -8 8 -0.1925 0.0001
0 -8 9 0.2687 0.0001
0 -8 10 0.2256 0.0001
0 -8 11 -0.1594 -0.0001
0 -8 12 -0.1546 -0.0001
0 -8 13 0.0599 0.0000
0 -8 14 -0.0111 0.0001
0 -8 15 -0.0528 -0.0000
0 -8 16 0.1740 -0.0000
0 -7 1 -0.2381 -0.0007
0 -7 2 0.0281 -0.0010
0 -7 3 0.1735 0.0003
0 -7 4 -0.0010 0.0008
0 -7 5 -0.0859 -0.0000
0 -7 6 0.0583 -0.0005
0 -7 7 0.0665 -0.0001
0 -7 8 -0.1271 0.0002
0 -7 9 -0.1338 0.0000
0 -7 10 0.1194 -0.0000
0 -7 11 0.2134 0.0001
0 -7 12 -0.0325 0.0000
0 -7 13 -0.2220 -0.0002
0 -7 14 -0.0421 -0.0000
0 -7 15 0.1629 0.0001
0 -7 16 0.0163 0.0000
0 -7 17 -0.1228 -0.0001
0 -6 1 -0.3295 0.0010
0 -6 2 -0.2090 -0.0003
0 -6 4 0.1803 -0.0001
0 -6 5 -0.0457 0.0007
0 -6 6 -0.0768 0.0003
0 -6 7 0.0628 -0.0003
0 -6 8 0.0230 -0.0003
0 -6 9 -0.1253 -0.0001
0 -6 10 -0.0474 0.0001
0 -6 11 0.1249 0.0003
0 -6 12 0.0618 0.0000
0 -6 13 -0.0511 -0.0003
0 -6 14 0.0232 -0.0001
0 -6 15 -0.0043 0.0002
0 -6 16 -0.1833 0.0000
0 -6 17 -0.0362 -0.0001
0 -6 18 0.2966 0.0001
0 -5 1 0.3784 0.0010
0 -5 2 -0.3868 0.0005
0 -5 3 -0.4984 -0.0007
0 -5 4 0.1145 -0.0007
0 -5 5 0.3653 0.0003
0 -5 6 0.0166 0.0007
0 -5 7 -0.1338 0.0001
0 -5 8 0.0524 -0.0006
0 -5 9 0.0085 -0.0002
0 -5 10 -0.1916 0.0003
0 -5 11 -0.0505 0.0001
0 -5 12 0.2407 -0.0001
0 -5 13 0.1542 0.0000
0 -5 14 -0.1758 0.0001
0 -5 15 -0.1939 -0.0001
0 -5 16 0.1077 -0.0001
0 -5 17 0.1632 0.0001
0 -5 18 -0.1350 0.0001
0 -5 19 -0.1557 -0.0001
0 -4 1 0.8075 -0.0009
0 -4 2 0.1077 0.0005
0 -4 3 -0.5150 0.0009
0 -4 4 -0.3462 -0.0004
0 -4 5 0.0954 -0.0008
0 -4 6 0.2517 0.0003
0 -4 7 0.1483 0.0005
0 -4 8 -0.0195 -0.0001
0 -4 9 -0.1296 -0.0002
0 -4 10 -0.1081 -0.0000
0 -4 11 0.0046 -0.0001
0 -4 12 0.0734 0.0000
0 -4 13 0.0340 0.0003
0 -4 14 -0.0099 0.0000
0 -4 15 0.0457 -0.0002
0 -4 16 0.0525 -0.0001
0 -4 17 -0.1243 0.0001
0 -4 18 -0.1817 0.0000
0 -4 19 0.1023 0.0001
0 -4 20 0.2634 0.0001
0 -3 1 -0.0133 -0.0002
0 -3 2 0.9220 0.0004
0 -3 3 0.5473 0.0002
0 -3 4 -0.5458 -0.0003
0 -3 5 -0.6964 -0.0002
0 -3 6 0.0871 -0.0000
0 -3 7 0.4323 0.0002
0 -3 8 0.1077 0.0003
0 -3 9 -0.0495 -0.0001
0 -3 10 0.0164 -0.0004
0 -3 11 -0.1368 0.0000
0 -3 12 -0.2342 0.0003
0 -3 13 0.0626 -0.0000
0 -3 14 0.3084 -0.0002
0 -3 15 0.0990 0.0001
0 -3 16 -0.2108 0.0001
0 -3 17 -0.1687 -0.0002
0 -3 18 0.0896 -0.0001
0 -3 19 0.1359 0.0002
0 -3 20 -0.0650 0.0002
0 -3 21 -0.1101 -0.0001
0 -2 1 -1.0157 0.0015
0 -2 2 0.5605 0.0003
0 -2 3 1.0477 -0.0009
0 -2 4 0.1452 -0.0001
0 -2 5 -0.5641 0.0004
0 -2 6 -0.4239 -0.0001
0 -2 7 -0.0104 -0.0001
0 -2 8 0.2572 0.0003
0 -2 9 0.2829 -0.0000
0 -2 10 0.0305 -0.0003
0 -2 11 -0.2090 0.0001
0 -2 12 -0.1268 0.0001
0 -2 13 0.0418 -0.0001
0 -2 14 0.0046 -0.0000
0 -2 15 -0.0224 0.0001
0 -2 16 0.1345 0.0000
0 -2 17 0.1564 -0.0001
0 -2 18 -0.1239 -0.0001
0 -2 19 -0.2779 -0.0002
0 -2 20 -0.0033 0.0002
0 -2 21 0.2718 0.0004
0 -1 1 -0.7045 -0.0005
0 -1 2 -1.0217 -0.0003
0 -1 3 -0.0036 0.0008
0 -1 4 0.9984 0.0006
0 -1 5 0.5905 -0.0006
0 -1 6 -0.4938 -0.0007
0 -1 7 -0.6657 0.0002
0 -1 8 -0.0220 0.0004
0 -1 9 0.2992 0.0001
0 -1 10 0.1793 -0.0000
0 -1 11 0.1110 -0.0002
0 -1 12 -0.0011 -0.0002
0 -1 13 -0.2404 0.0002
0 -1 14 -0.2094 0.0002
0 -1 15 0.0950 -0.0001
0 -1 16 0.2125 -0.0001
0 -1 17 0.0892 0.0001
0 -1 18 -0.0353 -0.0001
0 -1 19 -0.1347 -0.0002
0 -1 20 -0.1329 0.0000
0 -1 21 0.0713 0.0002
0 -1 22 0.1773 0.0002
0 0 3 -1.0509 0.0017
0 0 4 0.5475 0.0007
0 0 5 0.9964 -0.0008
0 0 6 0.1700 -0.0005
0 0 7 -0.4645 0.0001
0 0 8 -0.3976 0.0001
0 0 9 -0.0577 0.0002
0 0 10 0.2253 0.0001
0 0 11 0.2313 -0.0001
0 0 12 -0.0266 -0.0002
0 0 13 -0.1126 0.0000
0 0 14 0.0575 0.0000
0 0 15 -0.0070 -0.0000
0 0 16 -0.2530 0.0001
0 0 17 -0.0580 0.0000
0 0 18 0.3784 0.0000
0 0 19 0.2339 0.0000
0 0 20 -0.3118 -0.0003
0 0 21 -0.3327 -0.0002
0 0 22 0.1444 0.0004
0 1 2 0.3741 -0.0000
0 1 3 -0.6683 -0.0007
0 1 4 -0.8567 -0.0002
0 1 5 0.0223 0.0008
0 1 6 0.7457 0.0005
0 1 7 0.4198 -0.0006
0 1 8 -0.2682 -0.0005
0 1 9 -0.3887 0.0001
0 1 10 -0.1235 0.0003
0 1 11 0.0548 0.0002
0 1 12 0.1808 0.0000
0 1 13 0.2076 -0.0002
0 1 14 -0.0270 -0.0002
0 1 15 -0.1974 0.0001
0 1 16 -0.0533 0.0001
0 1 17 0.0229 0.0001
0 1 18 -0.0689 0.0001
0 1 19 0.0893 -0.0001
0 1 20 0.2756 -0.0002
0 1 21 -0.0532 -0.0000
0 1 22 -0.3820 0.0001
0 1 23 -0.0274 0.0001
0 2 0 -1.2697 0.0002
0 2 1 0.4129 0.0018
0 2 3 0.3649 -0.0016
0 2 4 -1.0899 -0.0004
0 2 5 -0.8061 0.0011
0 2 6 0.3928 0.0005
0 2 7 0.7153 -0.0005
0 2 8 0.1290 -0.0003
0 2 9 -0.3282 0.0001
0 2 10 -0.2667 0.0001
0 2 11 0.0300 0.0000
0 2 12 0.1834 0.0000
0 2 13 0.0111 0.0001
0 2 14 -0.1634 0.0000
0 2 15 0.0675 -0.0001
0 2 16 0.3011 -0.0001
0 2 17 -0.0489 0.0001
0 2 18 -0.4495 0.0001
0 2 19 -0.1075 0.0000
0 2 20 0.4328 0.0001
0 2 21 0.2516 -0.0000
0 2 22 -0.2531 -0.0003
0 2 23 -0.2421 -0.0001
0 3 0 -0.8756 0.0005
0 3 1 -0.5392 -0.0003
0 3 2 0.3985 -0.0005
0 3 3 0.7230 0.0004
0 3 4 0.1633 0.0005
0 3 5 -0.4717 -0.0004
0 3 6 -0.4230 -0.0005
0 3 7 0.0717 0.0002
0 3 8 0.2883 0.0004
0 3 9 0.1337 0.0001
0 3 10 0.0070 -0.0003
0 3 11 -0.0577 -0.0003
0 3 12 -0.1774 0.0000
0 3 13 -0.1078 0.0003
0 3 14 0.1595 0.0002
0 3 15 0.1421 -0.0001
0 3 16 -0.1153 -0.0002
0 3 17 -0.0263 -0.0001
0 3 18 0.2021 0.0001
0 3 19 -0.0791 0.0002
0 3 20 -0.3879 0.0000
0 3 21 0.0470 -0.0002
0 3 22 0.5041 -0.0000
0 3 23 0.0729 0.0001
0 4 0 0.3864 0.0005
0 4 1 -0.7179 -0.0008
0 4 2 -0.8162 -0.0004
0 4 3 0.2834 0.0006
0 4 4 0.8943 0.0003
0 4 5 0.1947 -0.0004
0 4 6 -0.6142 -0.0002
0 4 7 -0.4257 0.0002
0 4 8 0.2262 0.0001
0 4 9 0.3708 -0.0001
0 4 10 0.0203 0.0000
0 4 11 -0.2192 0.0001
0 4 12 -0.0910 -0.0000
0 4 13 0.1525 -0.0002
0 4 14 0.1298 -0.0000
0 4 15 -0.1666 0.0001
0 4 16 -0.2462 0.0001
0 4 17 0.1279 -0.0001
0 4 18 0.3791 -0.0001
0 4 19 0.0301 -0.0000
0 4 20 -0.3811 -0.0000
0 4 21 -0.2090 0.0001
0 4 22 0.2063 0.0001
0 4 23 0.2519 -0.0001
0 5 0 0.5860 0.0001
0 5 1 -0.0626 0.0012
0 5 2 -0.5458 0.0004
0 5 3 -0.2238 -0.0009
0 5 4 0.3102 -0.0007
0 5 5 0.3009 0.0005
0 5 6 -0.0833 0.0008
0 5 7 -0.1913 -0.0001
0 5 8 0.0238 -0.0006
0 5 9 0.0642 -0.0003
0 5 10 -0.1055 0.0003
0 5 11 -0.0412 0.0004
0 5 12 0.1846 -0.0001
0 5 13 0.0816 -0.0003
0 5 14 -0.1795 -0.0001
0 5 15 -0.0633 0.0001
0 5 16 0.1550 0.0001
0 5 17 -0.0504 0.0000
0 5 18 -0.2232 -0.0001
0 5 19 0.1571 -0.0001
0 5 20 0.3882 0.0001
0 5 21 -0.1335 0.0001
0 5 22 -0.5198 -0.0002
0 5 23 -0.0175 -0.0001
0 6 0 0.0803 -0.0007
0 6 1 0.4256 0.0006
0 6 2 0.1446 0.0008
0 6 3 -0.3467 -0.0002
0 6 4 -0.3120 -0.0007
0 6 5 0.1473 -0.0002
0 6 6 0.3239 0.0004
0 6 7 0.0304 0.0003
0 6 8 -0.2222 -0.0001
0 6 9 -0.1005 -0.0001
0 6 10 0.1201 0.0000
0 6 11 0.1003 -0.0000
0 6 12 -0.0707 -0.0000
0 6 13 -0.1124 0.0001
0 6 14 0.0248 0.0001
0 6 15 0.1466 -0.0001
0 6 16 0.0796 -0.0001
0 6 17 -0.1252 -0.0001
0 6 18 -0.2109 0.0001
0 6 19 -0.0109 0.0002
0 6 20 0.2562 -0.0000
0 6 21 0.2043 -0.0002
0 6 22 -0.1440 -0.0000
0 7 0 -0.1198 -0.0008
0 7 1 0.2159 -0.0010
0 7 2 0.1931 0.0004
0 7 3 -0.1339 0.0010
0 7 4 -0.1976 0.0000
0 7 5 0.0687 -0.0007
0 7 6 0.1641 -0.0003
0 7 7 -0.0565 0.0003
0 7 8 -0.1551 0.0004
0 7 9 0.0625 0.0001
0 7 10 0.1828 -0.0002
0 7 11 -0.0410 -0.0002
0 7 12 -0.1979 0.0001
0 7 13 0.0065 0.0002
0 7 14 0.1620 0.0001
0 7 15 -0.0223 -0.0000
0 7 16 -0.1106 -0.0001
0 7 17 0.1155 -0.0001
0 7 18 0.1228 0.0001
0 7 19 -0.2222 0.0000
0 7 20 -0.2261 -0.0001
0 7 21 0.2376 0.0000
0 7 22 0.3472 0.0002
0 8 0 -0.0949 -0.0001
0 8 1 -0.1832 -0.0003
0 8 2 0.0493 -0.0002
0 8 3 0.1702 0.0001
0 8 4 0.0131 0.0003
0 8 5 -0.1263 0.0001
0 8 6 -0.0497 -0.0003
0 8 7 0.0778 -0.0002
0 8 8 0.0510 0.0002
0 8 9 -0.0551 0.0001
0 8 10 -0.0462 -0.0001
0 8 11 0.0511 0.0001
0 8 12 0.0560 0.0001
0 8 13 -0.0338 -0.0001
0 8 14 -0.0588 -0.0002
0 8 15 -0.0010 0.0001
0 8 16 0.0174 0.0002
0 8 17 0.0077 0.0001
0 8 18 0.0627 -0.0002
0 8 19 0.0622 -0.0003
0 8 20 -0.1189 0.0001
0 8 21 -0.1943 0.0003
0 8 22 0.0887 -0.0001
0 9 0 -0.0820 0.0005
0 9 1 -0.0754 0.0005
0 9 2 0.0723 -0.0004
0 9 3 0.1156 -0.0004
0 9 4 -0.0602 0.0003
0 9 5 -0.1388 0.0002
0 9 6 0.0584 -0.0002
0 9 7 0.1570 -0.0000
0 9 8 -0.0543 0.0001
0 9 9 -0.1691 -0.0001
0 9 10 0.0369 -0.0001
0 9 11 0.1643 0.0001
0 9 12 -0.0182 0.0001
0 9 13 -0.1478 -0.0000
0 9 14 0.0176 -0.0001
0 9 15 0.1476 -0.0001
0 9 16 -0.0303 0.0001
0 9 17 -0.1836 0.0001
0 9 18 0.0247 -0.0001
0 9 19 0.2344 -0.0000
0 9 20 0.0217 0.0001
0 9 21 -0.2465 -0.0001
0 10 0 0.1217 0.0000
0 10 1 0.2472 -0.0006
0 10 2 -0.0783 -0.0002
0 10 3 -0.2114 0.0006
0 10 4 0.0153 0.0003
0 10 5 0.1769 -0.0005
0 10 6 0.0453 -0.0003
0 10 7 -0.1319 0.0002
0 10 8 -0.0751 0.0003
0 10 9 0.0857 0.0000
0 10 10 0.0672 -0.0001
0 10 11 -0.0518 -0.0002
0 10 12 -0.0369 0.0000
0 10 13 0.0344 0.0002
0 10 14 0.0010 0.0001
0 10 15 -0.0332 -0.0001
0 10 16 0.0335 -0.0001
0 10 17 0.0547 -0.0001
0 10 18 -0.0615 0.0001
0 10 19 -0.1061 0.0002
0 10 20 0.0699 -0.0001
0 11 0 0.1257 -0.0000
0 11 1 0.0131 -0.0008
0 11 2 -0.1151 -0.0002
0 11 3 -0.0610 0.0004
0 11 4 0.1020 0.0002
0 11 5 0.0666 0.0000
0 11 6 -0.1240 -0.0001
0 11 7 -0.0413 -0.0003
0 11 8 0.1899 -0.0000
0 11 9 0.0196 0.0003
0 11 10 -0.2718 0.0001
0 11 11 -0.0276 -0.0001
0 11 12 0.3293 -0.0002
0 11 13 0.0680 0.0000
0 11 14 -0.3373 0.0001
0 11 15 -0.1259 0.0001
0 11 16 0.2958 -0.0000
0 11 17 0.1791 -0.0000
0 11 18 -0.2231 0.0000
0 11 19 -0.2056 -0.0000
0 12 0 -0.2948 0.0005
0 12 1 -0.2984 0.0006
0 12 2 0.2448 -0.0003
0 12 3 0.3054 -0.0008
0 12 4 -0.1451 0.0000
0 12 5 -0.3326 0.0008
0 12 6 0.0024 0.0002
0 12 7 0.3213 -0.0005
0 12 8 0.1305 -0.0003
0 12 9 -0.2431 0.0002
0 12 10 -0.1941 0.0003
0 12 11 0.1198 0.0001
0 12 12 0.1651 -0.0001
0 12 13 -0.0044 -0.0001
0 12 14 -0.0705 0.0000
0 12 15 -0.0557 -0.0000
0 12 16 -0.0335 0.0000
0 12 17 0.0452 0.0001
0 13 0 -0.1769 0.0003
0 13 1 -0.0190 0.0009
0 13 2 0.1501 0.0000
0 13 3 0.1108 -0.0008
0 13 4 -0.0912 -0.0003
0 13 5 -0.1266 0.0004
0 13 6 0.0555 0.0003
0 13 7 0.0437 -0.0001
0 13 8 -0.0963 -0.0002
0 13 9 0.0875 -0.0000
0 13 10 0.2161 0.0001
0 13 11 -0.1858 -0.0001
0 13 12 -0.3603 -0.0000
0 13 13 0.1965 0.0002
0 13 14 0.4547 0.0001
0 13 15 -0.1233 -0.0002
0 14 0 0.3922 -0.0002
0 14 1 0.1363 0.0001
0 14 2 -0.3705 0.0003
0 14 3 -0.1534 0.0001
0 14 4 0.3163 -0.0003
0 14 5 0.2525 -0.0002
0 14 6 -0.1937 0.0001
0 14 7 -0.3567 0.0002
0 14 8 0.0205 0.0000
0 14 9 0.3786 -0.0000
0 14 10 0.1358 -0.0000
0 14 11 -0.2859 -0.0001
0 14 12 -0.2063 -0.0000
0 14 13 0.1208 0.0001
0 15 4 0.1563 -0.0001
0 15 5 0.1789 -0.0004
0 15 6 -0.0959 0.0000
1 -14 0 0.2912 0.0004
1 -14 1 0.1010 -0.0004
1 -14 2 -0.2591 -0.0003
1 -13 0 0.2152 0.0004
1 -13 1 -0.2752 0.0004
1 -13 2 -0.2261 -0.0000
1 -13 3 0.3602 -0.0006
1 -13 4 0.2650 -0.0003
1 -13 5 -0.3767 0.0005
1 -13 6 -0.2973 0.0004
1 -12 0 -0.2782 -0.0002
1 -12 1 0.0043 0.0011
1 -12 2 0.2490 0.0005
1 -12 3 0.0099 -0.0007
1 -12 4 -0.2000 -0.0005
1 -12 5 0.0507 0.0003
1 -12 6 0.1824 0.0003
1 -12 7 -0.1300 -0.0000
1 -12 8 -0.2119 -0.0000
1 -12 9 0.1520 -0.0001
1 -11 0 -0.0971 -0.0004
1 -11 1 0.3222 0.0002
1 -11 2 0.1092 0.0003
1 -11 3 -0.3959 0.0002
1 -11 4 -0.1501 -0.0002
1 -11 5 0.4347 -0.0005
1 -11 6 0.2153 -0.0001
1 -11 7 -0.3863 0.0006
1 -11 8 -0.2578 0.0002
1 -11 9 0.2551 -0.0005
1 -11 10 0.2276 -0.0001
1 -11 11 -0.1069 0.0004
1 -10 0 0.1681 -0.0001
1 -10 1 -0.0533 -0.0009
1 -10 2 -0.1365 -0.0000
1 -10 3 0.0338 0.0009
1 -10 4 0.0778 0.0002
1 -10 5 -0.0747 -0.0007
1 -10 6 -0.0387 -0.0003
1 -10 7 0.1524 0.0005
1 -10 8 0.0555 0.0002
1 -10 9 -0.2046 -0.0002
1 -10 10 -0.1154 -0.0001
1 -10 11 0.1816 -0.0000
1 -10 12 0.1618 0.0000
1 -10 13 -0.0926 0.0001
1 -9 0 -0.0217 -0.0003
1 -9 1 -0.2406 -0.0003
1 -9 2 0.0045 0.0002
1 -9 3 0.3046 0.0002
1 -9 4 0.0401 -0.0001
1 -9 5 -0.3537 -0.0001
1 -9 6 -0.1192 -0.0000
1 -9 7 0.3393 -0.0001
1 -9 8 0.1951 0.0001
1 -9 9 -0.2459 0.0002
1 -9 10 -0.2083 -0.0001
1 -9 11 0.1180 -0.0003
1 -9 12 0.1324 0.0001
1 -9 13 -0.0309 0.0003
1 -9 14 -0.0066 -0.0001
1 -8 0 -0.0564 -0.0005
1 -8 1 0.1169 0.0002
1 -8 2 0.0382 0.0003
1 -8 3 -0.0682 -0.0002
1 -8 4 0.0272 -0.0001
1 -8 5 0.0660 0.0002
1 -8 6 -0.0983 0.0000
1 -8 7 -0.1227 -0.0003
1 -8 8 0.1155 0.0000
1 -8 9 0.1919 0.0003
1 -8 10 -0.0635 0.0001
1 -8 11 -0.2088 -0.0002
1 -8 12 -0.0056 -0.0001
1 -8 13 0.1577 0.0001
1 -8 14 0.0188 0.0001
1 -8 15 -0.0917 -0.0000
1 -8 16 0.0454 0.0000
1 -7 0 -0.0038 0.0000
1 -7 1 0.1419 -0.0008
1 -7 2 0.0121 -0.0004
1 -7 3 -0.1318 0.0006
1 -7 4 -0.0041 0.0006
1 -7 5 0.1668 -0.0002
1 -7 6 0.0356 -0.0005
1 -7 7 -0.1996 -0.0001
1 -7 8 -0.1125 0.0002
1 -7 9 0.1656 0.0002
1 -7 10 0.1683 0.0001
1 -7 11 -0.0625 -0.0001
1 -7 12 -0.1289 -0.0002
1 -7 13 -0.0351 0.0000
1 -7 14 -0.0021 0.0001
1 -7 15 0.0486 -0.0000
1 -7 16 0.1345 -0.0000
1 -7 17 0.0203 0.0001
1 -6 0 -0.2154 0.0007
1 -6 1 -0.3280 -0.0005
1 -6 2 0.0947 -0.0009
1 -6 3 0.2566 0.0001
1 -6 4 -0.0459 0.0008
1 -6 5 -0.1286 0.0002
1 -6 6 0.1074 -0.0004
1 -6 7 0.0610 -0.0003
1 -6 8 -0.2039 0.0002
1 -6 9 -0.0932 0.0001
1 -6 10 0.2313 -0.0000
1 -6 11 0.1553 0.0001
1 -6 12 -0.1728 0.0000
1 -6 13 -0.1582 -0.0002
1 -6 14 0.1143 -0.0001
1 -6 15 0.0992 0.0001
1 -6 16 -0.1434 0.0001
1 -6 17 -0.0631 -0.0000
1 -6 18 0.2480 0.0000
1 -5 0 -0.0135 0.0009
1 -5 1 -0.3330 0.0012
1 -5 2 -0.1581 -0.0005
1 -5 3 0.1102 -0.0012
1 -5 4 0.1475 0.0001
1 -5 5 0.0328 0.0009
1 -5 6 -0.0496 0.0002
1 -5 7 -0.0280 -0.0004
1 -5 8 0.0125 -0.0003
1 -5 9 -0.0322 -0.0001
1 -5 10 -0.0729 0.0002
1 -5 11 0.0181 0.0003
1 -5 12 0.1296 -0.0000
1 -5 13 0.0878 -0.0003
1 -5 14 -0.0732 -0.0001
1 -5 15 -0.1804 0.0002
1 -5 16 -0.0802 0.0000
1 -5 17 0.1625 -0.0000
1 -5 18 0.2027 0.0001
1 -5 19 -0.0590 -0.0000
1 -4 0 0.7366 0.0003
1 -4 1 0.4381 0.0006
1 -4 2 -0.5082 0.0001
1 -4 3 -0.5813 -0.0004
1 -4 4 0.1826 -0.0005
1 -4 5 0.4186 0.0001
1 -4 6 -0.0174 0.0006
1 -4 7 -0.1320 0.0001
1 -4 8 0.0872 -0.0005
1 -4 9 -0.0397 -0.0002
1 -4 10 -0.2451 0.0004
1 -4 11 0.0230 0.0001
1 -4 12 0.3054 -0.0002
1 -4 13 0.0631 0.0000
1 -4 14 -0.2352 0.0001
1 -4 15 -0.0758 -0.0001
1 -4 16 0.1561 -0.0001
1 -4 17 0.0087 0.0001
1 -4 18 -0.1800 0.0001
1 -4 19 0.0272 -0.0000
1 -4 20 0.2772 -0.0001
1 -3 0 0.5028 -0.0006
1 -3 1 0.7948 -0.0009
1 -3 2 0.0535 0.0007
1 -3 3 -0.4844 0.0008
1 -3 4 -0.3353 -0.0006
1 -3 5 0.0418 -0.0006
1 -3 6 0.2615 0.0005
1 -3 7 0.2062 0.0005
1 -3 8 -0.0516 -0.0002
1 -3 9 -0.1775 -0.0002
1 -3 10 -0.0312 0.0000
1 -3 11 0.0547 -0.0001
1 -3 12 -0.0640 0.0001
1 -3 13 -0.0492 0.0002
1 -3 14 0.1748 -0.0000
1 -3 15 0.1829 -0.0002
1 -3 16 -0.1420 -0.0000
1 -3 17 -0.3052 0.0000
1 -3 18 -0.0140 0.0001
1 -3 19 0.2907 0.0002
1 -3 20 0.1380 0.0000
1 -3 21 -0.1756 -0.0003
1 -2 1 -0.0188 0.0006
1 -2 2 1.0664 0.0008
1 -2 3 0.5852 -0.0004
1 -2 4 -0.6434 -0.0006
1 -2 5 -0.7303 0.0001
1 -2 6 0.1332 0.0003
1 -2 7 0.4325 0.0001
1 -2 8 0.0915 0.0001
1 -2 9 -0.0123 -0.0002
1 -2 10 0.0211 -0.0004
1 -2 11 -0.1996 0.0001
1 -2 12 -0.2250 0.0003
1 -2 13 0.1466 -0.0000
1 -2 14 0.2709 -0.0002
1 -2 15 -0.0205 0.0001
1 -2 16 -0.1416 0.0000
1 -2 17 0.0046 -0.0002
1 -2 18 0.0069 -0.0000
1 -2 19 -0.0895 0.0002
1 -2 20 0.0029 0.0002
1 -2 21 0.1359 -0.0000
1 -1 0 -1.3198 -0.0002
1 -1 2 0.5905 0.0003
1 -1 3 0.9647 -0.0007
1 -1 4 0.1330 -0.0000
1 -1 5 -0.5071 0.0001
1 -1 6 -0.4255 -0.0003
1 -1 7 -0.0284 0.0001
1 -1 8 0.2831 0.0004
1 -1 9 0.2587 -0.0001
1 -1 10 -0.0432 -0.0003
1 -1 11 -0.1628 -0.0000
1 -1 12 0.0094 0.0001
1 -1 13 0.0109 -0.0000
1 -1 14 -0.1811 0.0001
1 -1 15 -0.0357 0.0001
1 -1 16 0.3303 -0.0000
1 -1 17 0.2123 -0.0001
1 -1 18 -0.2876 -0.0001
1 -1 19 -0.3451 -0.0001
1 -1 20 0.1088 0.0003
1 -1 21 0.3138 0.0004
1 -1 22 0.0287 -0.0002
1 0 1 -0.7091 -0.0013
1 0 2 -1.1150 -0.0004
1 0 3 0.0063 0.0014
1 0 4 1.0568 0.0008
1 0 5 0.5638 -0.0010
1 0 6 -0.5233 -0.0009
1 0 7 -0.6236 0.0004
1 0 8 -0.0110 0.0006
1 0 9 0.2555 0.0001
1 0 10 0.1896 -0.0001
1 0 11 0.1457 -0.0003
1 0 12 -0.0516 -0.0002
1 0 13 -0.2760 0.0002
1 0 14 -0.1005 0.0002
1 0 15 0.1634 -0.0000
1 0 16 0.0501 -0.0000
1 0 17 -0.0440 0.0000
1 0 18 0.1451 -0.0001
1 0 19 0.0680 -0.0001
1 0 20 -0.2825 0.0000
1 0 21 -0.1662 0.0001
1 0 22 0.2631 0.0002
1 1 2 -1.2846 -0.0005
1 1 3 -0.8934 0.0013
1 1 4 0.5107 0.0006
1 1 5 0.8812 -0.0005
1 1 6 0.1498 -0.0004
1 1 7 -0.4381 -0.0001
1 1 8 -0.3585 0.0000
1 1 9 0.0147 0.0002
1 1 10 0.2194 0.0002
1 1 11 0.0965 -0.0001
1 1 12 -0.0822 -0.0001
1 1 13 0.0240 -0.0001
1 1 14 0.1582 -0.0001
1 1 15 -0.1004 0.0001
1 1 16 -0.3492 0.0001
1 1 17 -0.0105 0.0000
1 1 18 0.4220 0.0000
1 1 19 0.1968 -0.0001
1 1 20 -0.2883 -0.0002
1 1 21 -0.2639 -0.0001
1 1 22 0.0787 0.0004
1 2 0 0.3164 0.0002
1 2 1 0.9502 0.0009
1 2 2 0.4146 -0.0001
1 2 3 -0.6426 -0.0012
1 2 4 -0.8230 -0.0003
1 2 5 0.0518 0.0011
1 2 6 0.6857 0.0006
1 2 7 0.3461 -0.0006
1 2 8 -0.2266 -0.0006
1 2 9 -0.3193 0.0001
1 2 10 -0.1441 0.0003
1 2 11 0.0347 0.0002
1 2 12 0.2219 0.0000
1 2 13 0.1768 -0.0002
1 2 14 -0.1374 -0.0002
1 2 15 -0.1634 0.0000
1 2 16 0.1385 0.0001
1 2 17 0.0486 0.0001
1 2 18 -0.3008 0.0000
1 2 19 -0.0288 -0.0002
1 2 20 0.4760 -0.0001
1 2 21 0.1352 0.0001
1 2 22 -0.4924 -0.0000
1 2 23 -0.2239 -0.0000
1 3 0 -1.0400 0.0002
1 3 1 0.4673 0.0013
1 3 2 1.2516 0.0001
1 3 3 0.2315 -0.0011
1 3 4 -0.9329 -0.0003
1 3 5 -0.6505 0.0006
1 3 6 0.3685 0.0003
1 3 7 0.6251 -0.0002
1 3 8 0.0459 -0.0001
1 3 9 -0.3600 0.0001
1 3 10 -0.1542 0.0000
1 3 11 0.1689 -0.0001
1 3 12 0.1111 0.0000
1 3 13 -0.1623 0.0002
1 3 14 -0.1432 0.0001
1 3 15 0.2000 -0.0002
1 3 16 0.2863 -0.0001
1 3 17 -0.1132 0.0001
1 3 18 -0.3776 0.0001
1 3 19 -0.0810 0.0001
1 3 20 0.2757 0.0000
1 3 21 0.2075 -0.0001
1 3 22 -0.0361 -0.0002
1 3 23 -0.1445 0.0001
1 4 0 -0.7167 0.0001
1 4 1 -0.4704 -0.0009
1 4 2 0.3352 -0.0003
1 4 3 0.6215 0.0008
1 4 4 0.1081 0.0004
1 4 5 -0.4097 -0.0006
1 4 6 -0.2992 -0.0005
1 4 7 0.0800 0.0003
1 4 8 0.1773 0.0004
1 4 9 0.0911 0.0001
1 4 10 0.0579 -0.0002
1 4 11 -0.0500 -0.0003
1 4 12 -0.1887 0.0000
1 4 13 -0.0396 0.0003
1 4 14 0.1958 0.0001
1 4 15 0.0207 -0.0001
1 4 16 -0.2264 -0.0002
1 4 17 0.0781 -0.0001
1 4 18 0.3805 0.0002
1 4 19 -0.1015 0.0002
1 4 20 -0.5728 -0.0001
1 4 21 -0.0280 -0.0002
1 4 22 0.6243 0.0001
1 4 23 0.2063 0.0001
1 5 0 0.1908 0.0005
1 5 1 -0.6335 -0.0003
1 5 2 -0.5549 -0.0004
1 5 3 0.2879 0.0001
1 5 4 0.6599 0.0003
1 5 5 0.1021 0.0001
1 5 6 -0.4989 -0.0001
1 5 7 -0.3120 -0.0001
1 5 8 0.2591 -0.0001
1 5 9 0.3189 -0.0001
1 5 10 -0.1115 0.0001
1 5 11 -0.2643 0.0002
1 5 12 0.0560 -0.0000
1 5 13 0.2595 -0.0002
1 5 14 0.0216 -0.0001
1 5 15 -0.2631 0.0002
1 5 16 -0.1686 0.0001
1 5 17 0.1609 -0.0000
1 5 18 0.2824 -0.0001
1 5 19 0.0601 -0.0001
1 5 20 -0.2232 0.0000
1 5 21 -0.2587 0.0002
1 5 22 -0.0123 -0.0000
1 5 23 0.2744 -0.0002
1 6 0 0.4445 0.0004
1 6 1 -0.0754 0.0013
1 6 2 -0.4405 0.0000
1 6 3 -0.1267 -0.0011
1 6 4 0.2923 -0.0004
1 6 5 0.1774 0.0006
1 6 6 -0.1467 0.0005
1 6 7 -0.1007 -0.0001
1 6 8 0.1089 -0.0004
1 6 9 0.0199 -0.0002
1 6 10 -0.1474 0.0002
1 6 11 -0.0057 0.0003
1 6 12 0.1630 -0.0000
1 6 13 0.0062 -0.0002
1 6 14 -0.1290 -0.0001
1 6 15 0.0659 0.0001
1 6 16 0.1300 0.0001
1 6 17 -0.1989 -0.0000
1 6 18 -0.2516 -0.0001
1 6 19 0.2698 -0.0000
1 6 20 0.4526 0.0002
1 6 21 -0.1745 0.0000
1 6 22 -0.5760 -0.0003
1 7 0 0.1882 -0.0006
1 7 1 0.3026 0.0001
1 7 2 -0.0221 0.0007
1 7 3 -0.2577 0.0002
1 7 4 -0.1242 -0.0005
1 7 5 0.1322 -0.0004
1 7 6 0.1802 0.0003
1 7 7 -0.0200 0.0004
1 7 8 -0.1710 -0.0001
1 7 9 -0.0317 -0.0001
1 7 10 0.1611 -0.0000
1 7 11 0.0593 -0.0001
1 7 12 -0.1600 -0.0001
1 7 13 -0.1100 0.0002
1 7 14 0.1118 0.0002
1 7 15 0.1561 -0.0001
1 7 16 0.0164 -0.0002
1 7 17 -0.1105 -0.0001
1 7 18 -0.1583 0.0001
1 7 19 -0.0650 0.0002
1 7 20 0.1886 -0.0001
1 7 21 0.2841 -0.0002
1 7 22 -0.0499 0.0001
1 8 0 -0.0579 -0.0009
1 8 1 0.1551 -0.0009
1 8 2 0.1161 0.0005
1 8 3 -0.1414 0.0008
1 8 4 -0.1319 -0.0002
1 8 5 0.1316 -0.0005
1 8 6 0.1228 -0.0001
1 8 7 -0.1415 0.0001
1 8 8 -0.1257 0.0001
1 8 9 0.1416 0.0001
1 8 10 0.1381 -0.0001
1 8 11 -0.1089 -0.0002
1 8 12 -0.1199 -0.0000
1 8 13 0.0758 0.0001
1 8 14 0.0569 0.0001
1 8 15 -0.1036 0.0000
1 8 16 -0.0024 -0.0000
1 8 17 0.2035 -0.0000
1 8 18 0.0333 0.0000
1 8 19 -0.2991 -0.0000
1 8 20 -0.1608 -0.0001
1 8 21 0.2882 0.0001
1 8 22 0.2973 0.0002
1 9 0 -0.1775 0.0001
1 9 1 -0.1094 0.0003
1 9 2 0.1408 -0.0002
1 9 3 0.0943 -0.0004
1 9 4 -0.0854 0.0002
1 9 5 -0.0728 0.0004
1 9 6 0.0447 -0.0001
1 9 7 0.0595 -0.0003
1 9 8 -0.0270 0.0000
1 9 9 -0.0691 0.0000
1 9 10 0.0111 -0.0000
1 9 11 0.0854 0.0001
1 9 12 0.0142 0.0001
1 9 13 -0.0776 -0.0002
1 9 14 -0.0238 -0.0002
1 9 15 0.0473 0.0001
1 9 16 -0.0151 0.0002
1 9 17 -0.0430 0.0001
1 9 18 0.0914 -0.0002
1 9 19 0.1121 -0.0002
1 9 20 -0.1416 0.0001
1 9 21 -0.2386 0.0003
1 10 0 -0.0506 0.0004
1 10 1 0.0153 0.0005
1 10 2 0.0587 -0.0003
1 10 3 0.0498 -0.0002
1 10 4 -0.0758 0.0002
1 10 5 -0.0992 -0.0000
1 10 6 0.1118 -0.0002
1 10 7 0.1430 0.0002
1 10 8 -0.1459 0.0002
1 10 9 -0.1791 -0.0002
1 10 10 0.1561 -0.0002
1 10 11 0.1926 0.0001
1 10 12 -0.1465 0.0002
1 10 13 -0.1829 0.0000
1 10 14 0.1376 -0.0001
1 10 15 0.1745 -0.0001
1 10 16 -0.1342 0.0001
1 10 17 -0.1912 0.0001
1 10 18 0.1155 -0.0000
1 10 19 0.2222 0.0000
1 10 20 -0.0631 0.0000
1 11 0 0.2303 -0.0002
1 11 1 0.2008 -0.0008
1 11 2 -0.1679 0.0001
1 11 3 -0.1728 0.0008
1 11 4 0.0837 0.0001
1 11 5 0.1448 -0.0006
1 11 6 -0.0111 -0.0003
1 11 7 -0.0997 0.0003
1 11 8 -0.0092 0.0002
1 11 9 0.0530 -0.0000
1 11 10 -0.0294 -0.0001
1 11 11 -0.0293 -0.0002
1 11 12 0.0954 -0.0000
1 11 13 0.0355 0.0002
1 11 14 -0.1500 0.0001
1 11 15 -0.0603 -0.0001
1 11 16 0.1750 -0.0001
1 11 17 0.0933 -0.0001
1 11 18 -0.1729 0.0001
1 11 19 -0.1334 0.0001
1 12 0 0.0181 -0.0001
1 12 1 -0.0552 -0.0007
1 12 2 -0.0156 -0.0002
1 12 3 -0.0002 0.0003
1 12 4 0.0304 0.0002
1 12 5 0.0008 0.0000
1 12 6 -0.1043 -0.0001
1 12 7 0.0294 -0.0002
1 12 8 0.2341 -0.0000
1 12 9 -0.0407 0.0002
1 12 10 -0.3657 0.0001
1 12 11 0.0065 -0.0001
1 12 12 0.4357 -0.0001
1 12 13 0.0585 -0.0001
1 12 14 -0.4178 0.0000
1 12 15 -0.1201 0.0001
1 12 16 0.3347 0.0001
1 12 17 0.1528 -0.0000
1 12 18 -0.2331 -0.0001
1 13 0 -0.4005 0.0004
1 13 1 -0.2163 0.0004
1 13 2 0.3350 -0.0003
1 13 3 0.2481 -0.0006
1 13 4 -0.2163 0.0001
1 13 5 -0.2958 0.0006
1 13 6 0.0599 0.0001
1 13 7 0.2853 -0.0003
1 13 8 0.0649 -0.0002
1 13 9 -0.1909 0.0001
1 13 10 -0.0909 0.0001
1 13 11 0.0549 0.0000
1 13 12 0.0094 -0.0000
1 13 13 0.0518 -0.0000
1 13 14 0.1217 -0.0000
1 13 15 -0.0844 -0.0001
1 13 16 -0.2217 0.0000
1 14 0 -0.0351 0.0002
1 14 1 -0.0083 0.0006
1 14 2 0.0192 -0.0000
1 14 3 0.1093 -0.0005
1 14 4 0.0170 -0.0001
1 14 5 -0.1146 0.0003
1 14 6 -0.0146 0.0001
1 14 7 0.0108 -0.0002
1 14 8 -0.0760 -0.0001
1 14 9 0.1314 0.0002
1 14 10 0.2391 -0.0000
1 14 11 -0.2175 -0.0003
1 14 12 -0.3960 -0.0000
1 14 13 0.2017 0.0003
1 15 2 -0.3972 -0.0000
1 15 3 -0.0564 -0.0000
1 15 4 0.3450 0.0000
1 15 5 0.1816 0.0000
1 15 6 -0.2292 -0.0000
1 15 7 -0.2960 -0.0001
1 15 8 0.0736 0.0000
2 -14 0 -0.0465 0.0001
2 -13 0 0.3305 0.0005
2 -13 1 0.0612 -0.0005
2 -13 2 -0.2694 -0.0004
2 -13 3 -0.0525 0.0002
2 -13 4 0.1992 0.0001
2 -13 5 -0.0101 0.0000
2 -12 0 -0.0380 0.0004
2 -12 1 -0.2254 0.0004
2 -12 2 0.0519 -0.0001
2 -12 3 0.3210 -0.0006
2 -12 4 -0.0145 -0.0002
2 -12 5 -0.3693 0.0005
2 -12 6 -0.0587 0.0003
2 -12 7 0.3305 -0.0004
2 -12 8 0.1209 -0.0002
2 -11 0 -0.2732 0.0000
2 -11 1 0.0440 0.0011
2 -11 2 0.2183 0.0002
2 -11 3 -0.0065 -0.0008
2 -11 4 -0.1234 -0.0003
2 -11 5 0.0351 0.0004
2 -11 6 0.0425 0.0002
2 -11 7 -0.0987 -0.0001
2 -11 8 -0.0141 -0.0000
2 -11 9 0.1385 -0.0001
2 -11 10 0.0329 -0.0001
2 -10 0 0.1032 -0.0001
2 -10 1 0.1867 0.0003
2 -10 2 -0.1077 0.0002
2 -10 3 -0.2594 0.0000
2 -10 4 0.0705 -0.0002
2 -10 5 0.3181 -0.0003
2 -10 6 0.0128 0.0001
2 -10 7 -0.3173 0.0005
2 -10 8 -0.1084 -0.0000
2 -10 9 0.2450 -0.0004
2 -10 10 0.1653 0.0000
2 -10 11 -0.1365 0.0004
2 -10 12 -0.1548 -0.0001
2 -9 0 0.1270 -0.0003
2 -9 1 -0.0805 -0.0005
2 -9 2 -0.0769 0.0002
2 -9 3 0.0411 0.0007
2 -9 4 -0.0072 -0.0001
2 -9 5 -0.0472 -0.0007
2 -9 6 0.0840 -0.0000
2 -9 7 0.0914 0.0005
2 -9 8 -0.1135 0.0001
2 -9 9 -0.1346 -0.0003
2 -9 10 0.0901 -0.0001
2 -9 11 0.1384 0.0000
2 -9 12 -0.0467 0.0001
2 -9 13 -0.0986 0.0001
2 -9 14 0.0245 -0.0000
2 -8 0 -0.1363 -0.0005
2 -8 1 -0.1049 -0.0000
2 -8 2 0.1250 0.0005
2 -8 3 0.1611 0.0002
2 -8 4 -0.0754 -0.0003
2 -8 5 -0.2149 -0.0002
2 -8 6 -0.0189 0.0000
2 -8 7 0.2232 0.0001
2 -8 8 0.1240 0.0002
2 -8 9 -0.1674 0.0001
2 -8 10 -0.1840 -0.0002
2 -8 11 0.0768 -0.0002
2 -8 12 0.1677 0.0002
2 -8 13 -0.0067 0.0002
2 -8 14 -0.0975 -0.0001
2 -8 15 -0.0109 -0.0001
2 -7 0 0.0060 -0.0005
2 -7 1 0.1376 -0.0001
2 -7 2 -0.0248 0.0003
2 -7 3 -0.0687 0.0002
2 -7 4 0.0977 -0.0000
2 -7 5 0.0338 -0.0001
2 -7 6 -0.1850 -0.0002
2 -7 7 -0.0561 -0.0001
2 -7 8 0.2250 0.0001
2 -7 9 0.1005 0.0003
2 -7 10 -0.1963 -0.0000
2 -7 11 -0.1105 -0.0003
2 -7 12 0.1419 -0.0001
2 -7 13 0.0714 0.0001
2 -7 14 -0.1259 0.0001
2 -7 15 -0.0282 0.0000
2 -7 16 0.1660 -0.0000
2 -7 17 0.0365 -0.0000
2 -6 0 0.0529 -0.0002
2 -6 1 0.0467 -0.0011
2 -6 2 -0.0394 -0.0003
2 -6 3 -0.0211 0.0007
2 -6 4 0.0413 0.0005
2 -6 5 0.0579 -0.0002
2 -6 6 0.0071 -0.0005
2 -6 7 -0.1044 -0.0002
2 -6 8 -0.1156 0.0002
2 -6 9 0.0844 0.0003
2 -6 10 0.2117 0.0000
2 -6 11 0.0130 -0.0002
2 -6 12 -0.2111 -0.0002
2 -6 13 -0.1145 0.0001
2 -6 14 0.1083 0.0001
2 -6 15 0.1387 -0.0000
2 -6 16 0.0112 -0.0001
2 -6 17 -0.0823 0.0000
2 -6 18 -0.0546 0.0000
2 -5 0 -0.3070 0.0005
2 -5 1 -0.3532 -0.0002
2 -5 2 0.1608 -0.0008
2 -5 3 0.2680 -0.0002
2 -5 4 -0.0904 0.0007
2 -5 5 -0.1047 0.0004
2 -5 6 0.1472 -0.0004
2 -5 7 0.0003 -0.0004
2 -5 8 -0.2497 0.0001
2 -5 9 -0.0052 0.0002
2 -5 10 0.2808 -0.0000
2 -5 11 0.0463 0.0001
2 -5 12 -0.2176 0.0000
2 -5 13 -0.0267 -0.0002
2 -5 14 0.1502 -0.0001
2 -5 15 -0.0571 0.0001
2 -5 16 -0.1734 0.0001
2 -5 17 0.1130 -0.0000
2 -5 18 0.2764 0.0000
2 -5 19 -0.0627 -0.0000
2 -4 0 -0.0502 0.0011
2 -4 1 -0.2611 0.0011
2 -4 2 -0.1431 -0.0008
2 -4 3 0.0227 -0.0011
2 -4 4 0.1392 0.0003
2 -4 5 0.1160 0.0008
2 -4 6 -0.0509 0.0001
2 -4 7 -0.0885 -0.0004
2 -4 8 0.0443 -0.0003
2 -4 9 0.0078 -0.0000
2 -4 10 -0.1547 0.0002
2 -4 11 -0.0229 0.0003
2 -4 12 0.2609 -0.0001
2 -4 13 0.1520 -0.0003
2 -4 14 -0.2319 -0.0000
2 -4 15 -0.2730 0.0001
2 -4 16 0.0766 0.0001
2 -4 17 0.2690 -0.0000
2 -4 18 0.0680 0.0000
2 -4 19 -0.1572 -0.0000
2 -4 20 -0.0857 -0.0001
2 -3 0 0.8442 0.0005
2 -3 1 0.4391 0.0000
2 -3 2 -0.5881 -0.0002
2 -3 3 -0.5868 -0.0000
2 -3 4 0.2229 -0.0002
2 -3 5 0.4033 -0.0000
2 -3 6 -0.0297 0.0005
2 -3 7 -0.0884 0.0001
2 -3 8 0.0851 -0.0005
2 -3 9 -0.1048 -0.0002
2 -3 10 -0.2276 0.0004
2 -3 11 0.1060 0.0001
2 -3 12 0.2600 -0.0002
2 -3 13 -0.0487 0.0001
2 -3 14 -0.1553 0.0000
2 -3 15 0.0831 -0.0001
2 -3 16 0.0532 -0.0000
2 -3 17 -0.2042 0.0001
2 -3 18 -0.0788 0.0001
2 -3 19 0.2772 0.0000
2 -3 20 0.1994 -0.0001
2 -2 0 0.4980 -0.0005
2 -2 1 0.6841 -0.0004
2 -2 3 -0.3834 0.0003
2 -2 4 -0.3397 -0.0008
2 -2 5 -0.0296 -0.0003
2 -2 6 0.2646 0.0007
2 -2 7 0.2312 0.0003
2 -2 8 -0.0768 -0.0004
2 -2 9 -0.1600 -0.0002
2 -2 10 0.0413 0.0000
2 -2 11 0.0205 0.0000
2 -2 12 -0.1897 0.0001
2 -2 13 -0.0291 0.0001
2 -2 14 0.3330 -0.0001
2 -2 15 0.1906 -0.0002
2 -2 16 -0.2981 -0.0000
2 -2 17 -0.3292 0.0000
2 -2 18 0.1134 0.0001
2 -2 19 0.3061 0.0001
2 -2 20 0.0462 -0.0001
2 -2 21 -0.1646 -0.0003
2 -1 0 -1.0927 -0.0006
2 -1 1 0.0122 0.0013
2 -1 2 1.1102 0.0009
2 -1 3 0.5445 -0.0009
2 -1 4 -0.6627 -0.0008
2 -1 5 -0.6794 0.0004
2 -1 6 0.1370 0.0004
2 -1 7 0.3825 0.0001
2 -1 8 0.1027 0.0000
2 -1 9 0.0247 -0.0002
2 -1 10 -0.0205 -0.0003
2 -1 11 -0.2269 0.0002
2 -1 12 -0.1321 0.0003
2 -1 13 0.1887 -0.0001
2 -1 14 0.1196 -0.0001
2 -1 15 -0.1100 0.0001
2 -1 16 0.0489 -0.0000
2 -1 17 0.1593 -0.0001
2 -1 18 -0.1842 0.0000
2 -1 19 -0.2963 0.0001
2 -1 20 0.1572 0.0001
2 -1 21 0.3550 0.0001
2 0 0 -1.1786 -0.0003
2 0 1 -0.7397 0.0009
2 0 2 0.5005 0.0003
2 0 3 0.8025 -0.0002
2 0 4 0.1534 -0.0000
2 0 5 -0.4089 -0.0003
2 0 6 -0.3983 -0.0003
2 0 7 -0.0336 0.0003
2 0 8 0.2562 0.0005
2 0 9 0.1834 -0.0001
2 0 10 -0.0566 -0.0003
2 0 11 -0.0507 -0.0000
2 0 12 0.0694 0.0000
2 0 13 -0.0946 0.0001
2 0 14 -0.2600 0.0001
2 0 15 0.0470 0.0000
2 0 16 0.3899 -0.0001
2 0 17 0.1374 -0.0001
2 0 18 -0.3064 -0.0001
2 0 19 -0.2505 -0.0000
2 0 20 0.0932 0.0003
2 0 21 0.1849 0.0002
2 0 22 0.0539 -0.0002
2 1 0 0.5821 -0.0003
2 1 1 -0.6964 -0.0019
2 1 2 -1.0696 -0.0002
2 1 3 0.0467 0.0018
2 1 4 0.9821 0.0007
2 1 5 0.4754 -0.0012
2 1 6 -0.4697 -0.0008
2 1 7 -0.5337 0.0004
2 1 8 -0.0299 0.0006
2 1 9 0.2162 0.0001
2 1 10 0.2083 -0.0001
2 1 11 0.1192 -0.0003
2 1 12 -0.1230 -0.0001
2 1 13 -0.2197 0.0002
2 1 14 0.0512 0.0001
2 1 15 0.1381 0.0000
2 1 16 -0.1604 0.0000
2 1 17 -0.0930 -0.0001
2 1 18 0.3573 -0.0001
2 1 19 0.1890 0.0000
2 1 20 -0.4386 -0.0000
2 1 21 -0.3163 -0.0000
2 1 22 0.3364 0.0002
2 2 0 1.3262 0.0001
2 2 1 0.1707 -0.0014
2 2 2 -1.0426 -0.0004
2 2 3 -0.6992 0.0007
2 2 4 0.4077 0.0005
2 2 5 0.7191 -0.0001
2 2 6 0.1147 -0.0003
2 2 7 -0.3885 -0.0003
2 2 8 -0.2559 -0.0000
2 2 9 0.0903 0.0002
2 2 10 0.1305 0.0001
2 2 11 -0.0495 0.0000
2 2 12 -0.0400 -0.0000
2 2 13 0.1669 -0.0002
2 2 14 0.1342 -0.0001
2 2 15 -0.2026 0.0001
2 2 16 -0.2885 0.0002
2 2 17 0.0670 0.0000
2 2 18 0.2923 -0.0000
2 2 19 0.0997 -0.0001
2 2 20 -0.1040 -0.0001
2 2 21 -0.1160 0.0001
2 2 22 -0.1117 0.0002
2 3 0 0.2512 0.0005
2 3 1 0.8435 0.0012
2 3 2 0.3437 -0.0002
2 3 3 -0.5767 -0.0014
2 3 4 -0.6628 -0.0001
2 3 5 0.0733 0.0011
2 3 6 0.5336 0.0004
2 3 7 0.2685 -0.0006
2 3 8 -0.1538 -0.0004
2 3 9 -0.2683 0.0001
2 3 10 -0.1445 0.0003
2 3 11 0.0744 0.0002
2 3 12 0.2196 -0.0000
2 3 13 0.0527 -0.0002
2 3 14 -0.2010 -0.0001
2 3 15 -0.0239 0.0000
2 3 16 0.2800 0.0001
2 3 17 -0.0291 0.0001
2 3 18 -0.4692 -0.0001
2 3 19 -0.0449 -0.0002
2 3 20 0.5977 0.0001
2 3 21 0.2186 0.0001
2 3 22 -0.5203 -0.0001
2 3 23 -0.3170 -0.0001
2 4 0 -0.7138 -0.0000
2 4 1 0.4316 0.0006
2 4 2 0.9111 0.0001
2 4 3 0.1310 -0.0004
2 4 4 -0.7082 -0.0002
2 4 5 -0.4825 0.0002
2 4 6 0.3262 0.0002
2 4 7 0.5005 -0.0000
2 4 8 -0.0595 -0.0001
2 4 9 -0.3485 0.0001
2 4 10 0.0027 -0.0000
2 4 11 0.2545 -0.0002
2 4 12 -0.0192 -0.0000
2 4 13 -0.2698 0.0003
2 4 14 -0.0471 0.0001
2 4 15 0.2627 -0.0002
2 4 16 0.1750 -0.0002
2 4 17 -0.1212 0.0001
2 4 18 -0.2008 0.0001
2 4 19 -0.0863 0.0001
2 4 20 0.0280 -0.0001
2 4 21 0.1763 -0.0002
2 4 22 0.2389 0.0000
2 4 23 -0.0586 0.0001
2 5 0 -0.5907 -0.0002
2 5 1 -0.3434 -0.0010
2 5 2 0.3252 -0.0000
2 5 3 0.4559 0.0008
2 5 4 -0.0066 0.0002
2 5 5 -0.2950 -0.0005
2 5 6 -0.1354 -0.0003
2 5 7 0.0483 0.0002
2 5 8 0.0658 0.0002
2 5 9 0.0860 0.0001
2 5 10 0.0678 -0.0001
2 5 11 -0.0858 -0.0002
2 5 12 -0.1290 0.0000
2 5 13 0.0769 0.0002
2 5 14 0.1409 0.0001
2 5 15 -0.1467 -0.0001
2 5 16 -0.2273 -0.0001
2 5 17 0.2260 -0.0000
2 5 18 0.4279 0.0002
2 5 19 -0.1749 0.0001
2 5 20 -0.6147 -0.0002
2 5 21 -0.0347 -0.0001
2 5 22 0.6117 0.0003
2 5 23 0.2581 0.0001
2 6 0 -0.0033 0.0006
2 6 1 -0.4583 0.0002
2 6 2 -0.2800 -0.0005
2 6 3 0.2285 -0.0004
2 6 4 0.4044 0.0003
2 6 5 0.0388 0.0004
2 6 6 -0.3594 -0.0000
2 6 7 -0.1922 -0.0002
2 6 8 0.2637 -0.0001
2 6 9 0.2256 -0.0000
2 6 10 -0.2114 0.0000
2 6 11 -0.2343 0.0002
2 6 12 0.1754 0.0000
2 6 13 0.2668 -0.0003
2 6 14 -0.0753 -0.0001
2 6 15 -0.2554 0.0001
2 6 16 -0.0821 0.0001
2 6 17 0.1104 0.0000
2 6 18 0.1693 -0.0001
2 6 19 0.1384 -0.0001
2 6 20 -0.0649 0.0001
2 6 21 -0.3287 0.0001
2 6 22 -0.1977 -0.0001
2 7 0 0.3335 0.0006
2 7 1 -0.1272 0.0011
2 7 2 -0.3612 -0.0002
2 7 3 0.0097 -0.0008
2 7 4 0.2853 -0.0001
2 7 5 0.0190 0.0003
2 7 6 -0.1975 0.0002
2 7 7 0.0210 0.0001
2 7 8 0.1584 -0.0002
2 7 9 -0.0521 -0.0003
2 7 10 -0.1401 0.0001
2 7 11 0.0481 0.0002
2 7 12 0.0886 0.0000
2 7 13 -0.0667 -0.0001
2 7 14 -0.0214 -0.0000
2 7 15 0.1640 0.0000
2 7 16 0.0314 0.0000
2 7 17 -0.2955 -0.0000
2 7 18 -0.1775 -0.0001
2 7 19 0.3329 0.0001
2 7 20 0.3880 0.0002
2 7 21 -0.1945 -0.0001
2 7 22 -0.4997 -0.0003
2 8 0 0.2539 -0.0006
2 8 1 0.1260 -0.0004
2 8 2 -0.1497 0.0006
2 8 3 -0.1232 0.0006
2 8 4 0.0371 -0.0005
2 8 5 0.0797 -0.0006
2 8 6 0.0353 0.0002
2 8 7 -0.0467 0.0004
2 8 8 -0.0795 -0.0001
2 8 9 0.0387 -0.0001
2 8 10 0.1244 0.0000
2 8 11 -0.0188 -0.0002
2 8 12 -0.1536 -0.0001
2 8 13 -0.0373 0.0002
2 8 14 0.1132 0.0002
2 8 15 0.0829 -0.0001
2 8 16 0.0100 -0.0002
2 8 17 -0.0320 -0.0001
2 8 18 -0.1369 0.0002
2 8 19 -0.1405 0.0002
2 8 20 0.1495 -0.0001
2 8 21 0.3433 -0.0002
2 8 22 -0.0063 0.0001
2 9 0 -0.0317 -0.0007
2 9 1 0.1344 -0.0006
2 9 2 0.0722 0.0005
2 9 3 -0.1748 0.0004
2 9 4 -0.0845 -0.0002
2 9 5 0.2038 -0.0001
2 9 6 0.0777 0.0001
2 9 7 -0.2259 -0.0001
2 9 8 -0.0764 -0.0001
2 9 9 0.2174 0.0002
2 9 10 0.0754 0.0001
2 9 11 -0.1684 -0.0001
2 9 12 -0.0437 -0.0001
2 9 13 0.1176 -0.0000
2 9 14 -0.0237 0.0001
2 9 15 -0.1240 0.0001
2 9 16 0.0757 0.0000
2 9 17 0.1969 -0.0001
2 9 18 -0.0464 -0.0000
2 9 19 -0.2680 -0.0001
2 9 20 -0.0691 -0.0000
2 9 21 0.2485 0.0002
2 10 0 -0.2086 0.0003
2 10 1 0.0063 0.0006
2 10 2 0.1832 -0.0003
2 10 3 -0.0092 -0.0006
2 10 4 -0.1431 0.0002
2 10 5 0.0053 0.0005
2 10 6 0.1211 -0.0001
2 10 7 0.0132 -0.0002
2 10 8 -0.1257 0.0000
2 10 9 -0.0567 -0.0000
2 10 10 0.1323 -0.0000
2 10 11 0.1077 0.0002
2 10 12 -0.1207 0.0001
2 10 13 -0.1322 -0.0002
2 10 14 0.1042 -0.0002
2 10 15 0.1229 0.0001
2 10 16 -0.1125 0.0002
2 10 17 -0.1164 0.0001
2 10 18 0.1468 -0.0002
2 10 19 0.1571 -0.0002
2 10 20 -0.1653 0.0001
2 11 0 0.0089 0.0002
2 11 1 0.0418 0.0003
2 11 2 0.0112 -0.0001
2 11 3 0.0358 -0.0000
2 11 4 -0.0554 0.0001
2 11 5 -0.0894 -0.0002
2 11 6 0.1313 -0.0001
2 11 7 0.1392 0.0003
2 11 8 -0.2033 0.0002
2 11 9 -0.1882 -0.0002
2 11 10 0.2292 -0.0002
2 11 11 0.2150 0.0001
2 11 12 -0.2030 0.0001
2 11 13 -0.2033 0.0001
2 11 14 0.1559 -0.0001
2 11 15 0.1676 -0.0001
2 11 16 -0.1189 -0.0000
2 11 17 -0.1396 0.0001
2 11 18 0.0950 0.0000
2 11 19 0.1329 0.0000
2 12 0 0.2602 -0.0003
2 12 1 0.1022 -0.0007
2 12 2 -0.1945 0.0002
2 12 3 -0.1032 0.0008
2 12 4 0.1052 0.0000
2 12 5 0.0922 -0.0006
2 12 6 -0.0407 -0.0002
2 12 7 -0.0468 0.0003
2 12 8 0.0547 0.0002
2 12 9 -0.0047 0.0000
2 12 10 -0.1492 -0.0001
2 12 11 0.0187 -0.0001
2 12 12 0.2668 -0.0000
2 12 13 0.0181 0.0001
2 12 14 -0.3377 0.0001
2 12 15 -0.0791 -0.0000
2 12 16 0.3307 -0.0000
2 12 17 0.1278 -0.0001
2 12 18 -0.2657 0.0000
2 13 0 -0.0855 -0.0000
2 13 1 -0.0388 -0.0005
2 13 2 0.0855 -0.0001
2 13 3 -0.0211 0.0003
2 13 4 -0.0552 0.0002
2 13 5 0.0040 -0.0000
2 13 6 -0.0528 -0.0001
2 13 7 0.0458 -0.0001
2 13 8 0.2239 -0.0000
2 13 9 -0.0581 0.0000
2 13 10 -0.3785 0.0000
2 13 11 0.0052 0.0001
2 13 12 0.4327 0.0000
2 13 13 0.0785 -0.0002
2 13 14 -0.3653 -0.0001
2 13 15 -0.1347 0.0001
2 13 16 0.2298 0.0001
2 14 0 -0.3864 0.0001
2 14 1 -0.1002 0.0002
2 14 2 0.3305 -0.0001
2 14 3 0.1717 -0.0003
2 14 4 -0.2185 -0.0000
2 14 5 -0.2478 0.0003
2 14 6 0.0732 0.0001
2 14 7 0.2398 -0.0001
2 14 8 0.0234 -0.0001
2 14 9 -0.1288 -0.0000
2 14 10 -0.0007 -0.0000
2 14 11 -0.0193 0.0001
2 14 12 -0.1326 0.0001
2 14 13 0.1138 0.0000
2 15 1 -0.0691 0.0003
2 15 2 -0.0663 -0.0000
2 15 3 0.1782 -0.0003
2 15 4 0.0916 0.0000
2 15 5 -0.1686 0.0002
2 15 6 -0.0728 -0.0001
2 15 7 0.0414 -0.0002
2 15 8 -0.0372 0.0001
2 15 9 0.1114 0.0003
3 -13 0 0.1898 0.0001
3 -13 1 0.1995 -0.0005
3 -13 2 -0.1823 -0.0003
3 -13 3 -0.2854 0.0003
3 -12 0 0.2474 0.0004
3 -12 1 0.0712 -0.0006
3 -12 2 -0.1553 -0.0003
3 -12 3 -0.0841 0.0002
3 -12 4 0.0364 0.0001
3 -12 5 0.0359 -0.0000
3 -12 6 0.0579 0.0002
3 -11 0 -0.2419 0.0004
3 -11 1 -0.0904 0.0002
3 -11 2 0.2665 -0.0002
3 -11 3 0.1988 -0.0005
3 -11 4 -0.2202 -0.0000
3 -11 5 -0.2906 0.0005
3 -11 6 0.1020 0.0001
3 -11 7 0.3157 -0.0003
3 -11 8 0.0466 -0.0000
3 -11 9 -0.2598 0.0002
3 -10 0 -0.1712 0.0003
3 -10 1 -0.0069 0.0009
3 -10 2 0.0957 -0.0000
3 -10 3 0.0633 -0.0008
3 -10 4 0.0242 -0.0001
3 -10 5 -0.0610 0.0005
3 -10 6 -0.1377 0.0001
3 -10 7 0.0058 -0.0002
3 -10 8 0.1919 -0.0000
3 -10 9 0.0616 -0.0000
3 -10 10 -0.1660 -0.0001
3 -10 11 -0.0917 0.0001
3 -9 0 0.2224 0.0001
3 -9 1 0.0329 0.0004
3 -9 2 -0.2202 0.0001
3 -9 3 -0.1080 -0.0002
3 -9 4 0.1679 -0.0002
3 -9 5 0.1882 -0.0001
3 -9 6 -0.0592 0.0002
3 -9 7 -0.2340 0.0003
3 -9 8 -0.0810 -0.0002
3 -9 9 0.2195 -0.0003
3 -9 10 0.2025 0.0001
3 -9 11 -0.1515 0.0003
3 -9 12 -0.2584 -0.0002
3 -9 13 0.0671 -0.0002
3 -8 0 0.0453 -0.0003
3 -8 1 -0.0071 -0.0001
3 -8 2 0.0205 0.0004
3 -8 3 -0.0409 0.0003
3 -8 4 -0.1122 -0.0004
3 -8 5 0.0522 -0.0005
3 -8 6 0.1945 0.0002
3 -8 7 -0.0253 0.0005
3 -8 8 -0.2316 -0.0000
3 -8 9 -0.0164 -0.0003
3 -8 10 0.2117 -0.0001
3 -8 11 0.0441 0.0001
3 -8 12 -0.1545 0.0001
3 -8 13 -0.0451 0.0001
3 -8 14 0.0943 -0.0001
3 -7 0 -0.1895 -0.0005
3 -7 1 0.0154 0.0001
3 -7 2 0.1687 0.0005
3 -7 3 0.0473 0.0002
3 -7 4 -0.0981 -0.0003
3 -7 5 -0.1160 -0.0003
3 -7 6 -0.0245 0.0000
3 -7 7 0.1469 0.0002
3 -7 8 0.1610 0.0002
3 -7 9 -0.1190 -0.0001
3 -7 10 -0.2542 -0.0003
3 -7 11 0.0537 -0.0001
3 -7 12 0.2704 0.0002
3 -7 13 0.0053 0.0001
3 -7 14 -0.2235 -0.0001
3 -7 15 -0.0323 -0.0001
3 -7 16 0.1571 0.0001
3 -6 0 0.0570 -0.0005
3 -6 1 0.0776 -0.0004
3 -6 2 -0.0753 0.0003
3 -6 3 0.0035 0.0005
3 -6 4 0.1467 0.0000
3 -6 5 -0.0514 -0.0003
3 -6 6 -0.2297 -0.0002
3 -6 7 0.0408 0.0000
3 -6 8 0.2605 0.0002
3 -6 9 -0.0073 0.0002
3 -6 10 -0.2196 -0.0001
3 -6 11 0.0065 -0.0003
3 -6 12 0.1533 -0.0001
3 -6 13 -0.0509 0.0002
3 -6 14 -0.1268 0.0001
3 -6 15 0.0950 -0.0000
3 -6 16 0.1573 -0.0000
3 -6 17 -0.0857 -0.0000
3 -5 0 0.0640 -0.0005
3 -5 1 -0.0491 -0.0011
3 -5 2 -0.0486 -0.0001
3 -5 3 0.0682 0.0008
3 -5 4 0.0446 0.0004
3 -5 5 -0.0076 -0.0002
3 -5 6 0.0245 -0.0004
3 -5 7 -0.0664 -0.0002
3 -5 8 -0.1674 0.0002
3 -5 9 0.0641 0.0003
3 -5 10 0.2997 -0.0000
3 -5 11 0.0291 -0.0002
3 -5 12 -0.3239 -0.0001
3 -5 13 -0.1350 0.0001
3 -5 14 0.2292 0.0001
3 -5 15 0.1645 -0.0000
3 -5 16 -0.1025 -0.0001
3 -5 17 -0.1096 0.0001
3 -5 18 0.0411 0.0001
3 -4 0 -0.3513 0.0004
3 -4 1 -0.3122 -0.0000
3 -4 2 0.1834 -0.0007
3 -4 3 0.2169 -0.0003
3 -4 4 -0.0958 0.0007
3 -4 5 -0.0403 0.0005
3 -4 6 0.1414 -0.0004
3 -4 7 -0.0714 -0.0004
3 -4 8 -0.2290 0.0002
3 -4 9 0.0712 0.0002
3 -4 10 0.2340 0.0000
3 -4 11 -0.0433 0.0001
3 -4 12 -0.1381 -0.0000
3 -4 13 0.0916 -0.0002
3 -4 14 0.0450 -0.0000
3 -4 15 -0.2147 0.0001
3 -4 16 -0.0611 0.0000
3 -4 17 0.3059 -0.0000
3 -4 18 0.1773 0.0000
3 -4 19 -0.2722 -0.0001
3 -3 0 -0.0250 0.0012
3 -3 1 -0.1564 0.0006
3 -3 2 -0.1591 -0.0010
3 -3 3 -0.0699 -0.0007
3 -3 4 0.1403 0.0006
3 -3 5 0.1733 0.0006
3 -3 6 -0.0521 -0.0001
3 -3 7 -0.1012 -0.0003
3 -3 8 0.0695 -0.0002
3 -3 9 -0.0128 -0.0000
3 -3 10 -0.2183 0.0002
3 -3 11 0.0083 0.0002
3 -3 12 0.3569 -0.0001
3 -3 13 0.1272 -0.0002
3 -3 14 -0.3393 -0.0000
3 -3 15 -0.2563 0.0001
3 -3 16 0.1732 0.0001
3 -3 17 0.2495 -0.0000
3 -3 18 -0.0060 -0.0001
3 -3 19 -0.1228 -0.0000
3 -3 20 -0.0345 -0.0000
3 -2 0 0.8584 0.0006
3 -2 2 -0.5839 -0.0003
3 -2 3 -0.5155 0.0001
3 -2 4 0.2080 -0.0001
3 -2 5 0.3330 -0.0000
3 -2 6 -0.0089 0.0004
3 -2 7 -0.0329 0.0000
3 -2 8 0.0488 -0.0004
3 -2 9 -0.1409 -0.0001
3 -2 10 -0.1560 0.0003
3 -2 11 0.1364 0.0000
3 -2 12 0.1385 -0.0001
3 -2 13 -0.0999 0.0001
3 -2 14 0.0125 -0.0000
3 -2 15 0.1786 -0.0001
3 -2 16 -0.1379 0.0000
3 -2 17 -0.3493 0.0001
3 -2 18 0.1042 0.0000
3 -2 19 0.4548 0.0001
3 -2 20 0.0493 -0.0001
3 -1 0 0.3886 -0.0004
3 -1 1 0.5259 0.0001
3 -1 2 0.1164 0.0007
3 -1 3 -0.2545 -0.0003
3 -1 4 -0.3352 -0.0008
3 -1 5 -0.0929 0.0002
3 -1 6 0.2335 0.0007
3 -1 7 0.2211 0.0000
3 -1 8 -0.0571 -0.0004
3 -1 9 -0.0977 -0.0001
3 -1 10 0.0528 0.0000
3 -1 11 -0.0625 0.0000
3 -1 12 -0.2259 0.0002
3 -1 13 0.0549 0.0001
3 -1 14 0.3723 -0.0001
3 -1 15 0.1054 -0.0001
3 -1 16 -0.3219 -0.0000
3 -1 17 -0.2309 0.0001
3 -1 18 0.1169 0.0001
3 -1 19 0.1860 0.0000
3 -1 20 0.0548 -0.0001
3 -1 21 -0.0272 -0.0001
3 0 0 -1.0244 -0.0004
3 0 1 0.0733 0.0016
3 0 2 1.0112 0.0008
3 0 3 0.4337 -0.0011
3 0 4 -0.5823 -0.0008
3 0 5 -0.5568 0.0004
3 0 6 0.0997 0.0005
3 0 7 0.3009 0.0001
3 0 8 0.1167 -0.0001
3 0 9 0.0370 -0.0003
3 0 10 -0.0580 -0.0002
3 0 11 -0.1859 0.0002
3 0 12 -0.0342 0.0002
3 0 13 0.1409 -0.0001
3 0 14 -0.0396 0.0000
3 0 15 -0.0986 0.0000
3 0 16 0.2371 -0.0001
3 0 17 0.1986 -0.0000
3 0 18 -0.3590 0.0001
3 0 19 -0.3694 0.0000
3 0 20 0.2897 0.0001
3 0 21 0.4302 0.0001
3 0 22 -0.1166 -0.0002
3 1 0 -0.9085 -0.0004
3 1 1 -0.5493 0.0003
3 1 2 0.3460 0.0004
3 1 4 0.1673 -0.0001
3 1 5 -0.2949 -0.0006
3 1 6 -0.3202 -0.0003
3 1 7 -0.0317 0.0005
3 1 8 0.1629 0.0004
3 1 9 0.0956 -0.0002
3 1 10 0.0053 -0.0002
3 1 11 0.0638 -0.0001
3 1 12 0.0316 -0.0000
3 1 13 -0.1967 0.0001
3 1 14 -0.2080 0.0002
3 1 15 0.1401 0.0000
3 1 16 0.2953 -0.0001
3 1 17 0.0242 -0.0001
3 1 18 -0.1743 -0.0001
3 1 19 -0.0959 0.0001
3 1 20 -0.0448 0.0002
3 1 21 -0.0042 0.0000
3 1 22 0.1641 -0.0001
3 2 0 0.4847 -0.0005
3 2 1 -0.6441 -0.0018
3 2 2 -0.8683 -0.0000
3 2 3 0.0929 0.0017
3 2 4 0.7769 0.0005
3 2 5 0.3500 -0.0011
3 2 6 -0.3512 -0.0006
3 2 7 -0.4139 0.0004
3 2 8 -0.0457 0.0005
3 2 9 0.1857 0.0001
3 2 10 0.1812 -0.0002
3 2 11 0.0409 -0.0002
3 2 12 -0.1314 -0.0000
3 2 13 -0.0834 0.0001
3 2 14 0.1290 0.0000
3 2 15 0.0183 0.0000
3 2 16 -0.2796 0.0000
3 2 17 -0.0328 -0.0001
3 2 18 0.4596 -0.0001
3 2 19 0.1803 0.0001
3 2 20 -0.4807 -0.0000
3 2 21 -0.3210 -0.0001
3 2 22 0.3126 0.0002
3 3 0 0.9400 0.0002
3 3 1 0.0806 -0.0007
3 3 2 -0.7439 -0.0005
3 3 3 -0.5022 0.0002
3 3 4 0.2956 0.0005
3 3 5 0.5339 0.0002
3 3 6 0.0495 -0.0003
3 3 7 -0.3115 -0.0003
3 3 8 -0.1071 0.0000
3 3 9 0.1313 0.0002
3 3 10 -0.0071 0.0000
3 3 11 -0.1429 0.0001
3 3 12 0.0584 0.0000
3 3 13 0.2399 -0.0002
3 3 14 0.0354 -0.0001
3 3 15 -0.2339 0.0001
3 3 16 -0.1367 0.0002
3 3 17 0.0908 0.0000
3 3 18 0.0754 -0.0001
3 3 19 0.0366 -0.0001
3 3 20 0.1408 -0.0000
3 3 21 0.0026 0.0002
3 3 22 -0.3285 0.0000
3 4 0 0.2541 0.0006
3 4 1 0.6580 0.0011
3 4 2 0.1787 -0.0004
3 4 3 -0.4533 -0.0011
3 4 4 -0.4139 0.0000
3 4 5 0.0685 0.0008
3 4 6 0.3318 0.0002
3 4 7 0.1983 -0.0004
3 4 8 -0.0858 -0.0002
3 4 9 -0.2249 0.0000
3 4 10 -0.0921 0.0002
3 4 11 0.1318 0.0001
3 4 12 0.1308 -0.0000
3 4 13 -0.0972 -0.0001
3 4 14 -0.1513 -0.0000
3 4 15 0.1473 0.0000
3 4 16 0.2802 0.0001
3 4 17 -0.1519 0.0001
3 4 18 -0.4732 -0.0001
3 4 19 0.0100 -0.0001
3 4 20 0.5534 0.0001
3 4 21 0.2039 0.0001
3 4 22 -0.4115 -0.0002
3 5 0 -0.3998 -0.0002
3 5 1 0.3329 0.0000
3 5 2 0.5740 0.0003
3 5 3 0.0621 0.0001
3 5 4 -0.4855 -0.0002
3 5 5 -0.3154 -0.0001
3 5 6 0.2836 0.0001
3 5 7 0.3489 0.0000
3 5 8 -0.1557 -0.0001
3 5 9 -0.2816 0.0001
3 5 10 0.1402 0.0001
3 5 11 0.2561 -0.0002
3 5 12 -0.1295 -0.0001
3 5 13 -0.2746 0.0003
3 5 14 0.0390 0.0001
3 5 15 0.2249 -0.0002
3 5 16 0.0657 -0.0001
3 5 17 -0.0508 0.0001
3 5 18 -0.0359 0.0001
3 5 19 -0.1445 0.0000
3 5 20 -0.1768 -0.0001
3 5 21 0.1893 -0.0001
3 5 22 0.4358 0.0002
3 6 0 -0.4886 -0.0004
3 6 1 -0.1541 -0.0007
3 6 2 0.3391 0.0001
3 6 3 0.2353 0.0005
3 6 4 -0.1348 0.0000
3 6 5 -0.1388 -0.0002
3 6 6 0.0223 -0.0001
3 6 7 -0.0107 -0.0000
3 6 8 -0.0193 0.0001
3 6 9 0.0938 0.0002
3 6 10 0.0364 -0.0000
3 6 11 -0.1154 -0.0001
3 6 12 -0.0153 -0.0000
3 6 13 0.1622 0.0001
3 6 14 0.0118 0.0000
3 6 15 -0.2619 -0.0000
3 6 16 -0.1207 -0.0000
3 6 17 0.3206 0.0000
3 6 18 0.3324 0.0001
3 6 19 -0.2221 -0.0001
3 6 20 -0.4982 -0.0002
3 6 21 -0.0230 0.0000
3 6 22 0.4621 0.0003
3 7 0 -0.1259 0.0007
3 7 1 -0.2618 0.0005
3 7 2 -0.0702 -0.0006
3 7 3 0.1477 -0.0006
3 7 4 0.1923 0.0003
3 7 5 -0.0068 0.0005
3 7 6 -0.2252 -0.0001
3 7 7 -0.0758 -0.0002
3 7 8 0.2283 -0.0000
3 7 9 0.1079 -0.0001
3 7 10 -0.2354 -0.0000
3 7 11 -0.1459 0.0003
3 7 12 0.2066 0.0001
3 7 13 0.1924 -0.0003
3 7 14 -0.0954 -0.0002
3 7 15 -0.1698 0.0001
3 7 16 -0.0546 0.0001
3 7 17 0.0136 0.0000
3 7 18 0.1133 -0.0001
3 7 19 0.2218 -0.0001
3 7 20 0.0122 0.0001
3 7 21 -0.3785 0.0000
3 7 22 -0.2649 -0.0002
3 8 0 0.2353 0.0005
3 8 1 -0.2196 0.0006
3 8 2 -0.2873 -0.0002
3 8 3 0.1676 -0.0003
3 8 4 0.2662 0.0000
3 8 5 -0.1468 -0.0000
3 8 6 -0.2185 0.0001
3 8 7 0.1443 0.0002
3 8 8 0.1739 -0.0000
3 8 9 -0.1212 -0.0003
3 8 10 -0.1130 -0.0000
3 8 11 0.0836 0.0001
3 8 12 0.0167 0.0000
3 8 13 -0.0898 0.0000
3 8 14 0.0727 0.0000
3 8 15 0.1745 -0.0001
3 8 16 -0.0690 -0.0001
3 8 17 -0.2814 -0.0000
3 8 18 -0.0640 0.0000
3 8 19 0.2951 0.0001
3 8 20 0.2471 0.0001
3 8 21 -0.1552 -0.0002
3 9 0 0.2500 -0.0006
3 9 1 -0.0254 -0.0006
3 9 2 -0.2008 0.0006
3 9 3 -0.0095 0.0007
3 9 4 0.1305 -0.0004
3 9 5 0.0309 -0.0005
3 9 6 -0.0739 0.0002
3 9 7 -0.0611 0.0003
3 9 8 0.0267 -0.0001
3 9 9 0.0956 0.0001
3 9 10 0.0242 0.0001
3 9 11 -0.0989 -0.0002
3 9 12 -0.0581 -0.0002
3 9 13 0.0567 0.0002
3 9 14 0.0317 0.0002
3 9 15 -0.0153 -0.0001
3 9 16 0.0600 -0.0002
3 9 17 0.0497 -0.0001
3 9 18 -0.1494 0.0001
3 9 19 -0.1804 0.0001
3 9 20 0.1439 -0.0001
3 9 21 0.3326 -0.0000
3 10 0 -0.0109 -0.0004
3 10 1 0.1656 -0.0002
3 10 2 0.0416 0.0002
3 10 3 -0.2324 0.0000
3 10 4 -0.0480 -0.0001
3 10 5 0.2735 0.0002
3 10 6 0.0365 0.0001
3 10 7 -0.2930 -0.0003
3 10 8 -0.0322 -0.0001
3 10 9 0.2729 0.0002
3 10 10 0.0363 0.0001
3 10 11 -0.2057 -0.0000
3 10 12 -0.0229 -0.0001
3 10 13 0.1251 -0.0001
3 10 14 -0.0207 0.0000
3 10 15 -0.0861 0.0002
3 10 16 0.0637 0.0000
3 10 17 0.1080 -0.0001
3 10 18 -0.0579 -0.0001
3 10 19 -0.1472 -0.0001
3 10 20 -0.0066 0.0000
3 11 0 -0.1830 0.0004
3 11 1 0.0901 0.0007
3 11 2 0.1680 -0.0003
3 11 3 -0.0689 -0.0006
3 11 4 -0.1434 0.0001
3 11 5 0.0475 0.0004
3 11 6 0.1502 -0.0000
3 11 7 -0.0183 -0.0002
3 11 8 -0.1991 -0.0000
3 11 9 -0.0377 -0.0001
3 11 10 0.2552 -0.0000
3 11 11 0.1120 0.0002
3 11 12 -0.2749 0.0001
3 11 13 -0.1686 -0.0002
3 11 14 0.2501 -0.0001
3 11 15 0.1819 0.0001
3 11 16 -0.2090 0.0001
3 11 17 -0.1671 0.0000
3 11 18 0.1778 -0.0001
3 11 19 0.1631 -0.0001
3 12 0 0.0453 -0.0000
3 12 1 -0.0074 0.0002
3 12 2 -0.0308 0.0001
3 12 3 0.0793 0.0001
3 12 4 -0.0220 -0.0001
3 12 5 -0.1127 -0.0002
3 12 6 0.1204 -0.0000
3 12 7 0.1472 0.0002
3 12 8 -0.2126 0.0001
3 12 9 -0.1972 -0.0001
3 12 10 0.2343 -0.0001
3 12 11 0.2332 -0.0000
3 12 12 -0.1707 0.0001
3 12 13 -0.2181 0.0001
3 12 14 0.0690 -0.0000
3 12 15 0.1512 -0.0002
3 12 16 0.0051 -0.0000
3 12 17 -0.0717 0.0001
3 12 18 -0.0205 0.0000
3 13 0 0.2232 -0.0002
3 13 1 0.0279 -0.0005
3 13 2 -0.1688 0.0001
3 13 3 -0.0758 0.0005
3 13 4 0.0840 0.0001
3 13 5 0.0876 -0.0004
3 13 6 -0.0324 -0.0001
3 13 7 -0.0363 0.0001
3 13 8 0.0807 0.0001
3 13 9 -0.0334 0.0000
3 13 10 -0.2261 -0.0000
3 13 11 0.0531 -0.0001
3 13 12 0.3863 0.0000
3 13 13 0.0013 0.0000
3 13 14 -0.4616 -0.0000
3 13 15 -0.0899 0.0000
3 13 16 0.4113 0.0001
3 14 0 -0.1246 0.0001
3 14 1 0.0462 -0.0003
3 14 2 0.1351 -0.0001
3 14 3 -0.1035 0.0002
3 14 4 -0.1118 0.0001
3 14 5 0.0595 -0.0001
3 14 6 0.0004 -0.0000
3 14 7 0.0192 0.0001
3 14 8 0.1780 -0.0000
3 14 9 -0.0418 -0.0002
3 14 10 -0.3264 0.0000
3 14 11 -0.0218 0.0003
3 14 12 0.3486 0.0001
3 14 13 0.1187 -0.0003
3 15 1 -0.0280 0.0002
3 15 2 0.2708 0.0003
3 15 3 0.1462 -0.0001
3 15 4 -0.1812 -0.0003
3 15 5 -0.2513 -0.0000
3 15 6 0.0568 0.0002
3 15 7 0.2451 0.0001
3 15 8 0.0134 -0.0001
3 15 9 -0.1174 -0.0001
4 -13 0 -0.0629 -0.0002
4 -12 0 0.3345 0.0001
4 -12 1 0.1043 -0.0004
4 -12 2 -0.3341 -0.0002
4 -12 3 -0.2102 0.0003
4 -12 4 0.2607 0.0002
4 -12 5 0.2896 -0.0001
4 -11 0 0.0920 0.0002
4 -11 1 0.1599 -0.0005
4 -11 2 0.0127 -0.0002
4 -11 3 -0.1902 0.0003
4 -11 4 -0.1485 0.0000
4 -11 5 0.1523 -0.0001
4 -11 6 0.2566 0.0002
4 -11 7 -0.0620 -0.0000
4 -11 8 -0.2808 -0.0003
4 -10 0 -0.3059 0.0002
4 -10 1 0.0252 0.0000
4 -10 2 0.3181 -0.0002
4 -10 3 0.0830 -0.0003
4 -10 4 -0.2585 0.0001
4 -10 5 -0.2028 0.0003
4 -10 6 0.1151 -0.0000
4 -10 7 0.2796 -0.0003
4 -10 8 0.0787 0.0001
4 -10 9 -0.2731 0.0002
4 -10 10 -0.2487 -0.0002
4 -9 0 -0.0432 0.0005
4 -9 1 -0.1316 0.0006
4 -9 2 -0.0331 -0.0003
4 -9 3 0.1875 -0.0007
4 -9 4 0.1400 0.0001
4 -9 5 -0.1935 0.0005
4 -9 6 -0.2401 0.0000
4 -9 7 0.1386 -0.0003
4 -9 8 0.2817 -0.0000
4 -9 9 -0.0467 0.0001
4 -9 10 -0.2325 -0.0000
4 -9 11 -0.0311 0.0001
4 -9 12 0.1099 0.0000
4 -8 0 0.2411 0.0003
4 -8 1 -0.0353 0.0004
4 -8 2 -0.2074 -0.0000
4 -8 3 -0.0386 -0.0003
4 -8 4 0.1257 -0.0002
4 -8 5 0.1231 0.0001
4 -8 6 0.0026 0.0003
4 -8 7 -0.1878 0.0001
4 -8 8 -0.1564 -0.0002
4 -8 9 0.2040 -0.0002
4 -8 10 0.2923 0.0002
4 -8 11 -0.1618 0.0002
4 -8 12 -0.3609 -0.0002
4 -8 13 0.0811 -0.0001
4 -8 14 0.3358 0.0002
4 -7 0 -0.0168 -0.0002
4 -7 1 0.1182 0.0002
4 -7 2 0.0863 0.0004
4 -7 3 -0.1545 0.0000
4 -7 4 -0.1622 -0.0005
4 -7 5 0.1562 -0.0003
4 -7 6 0.2153 0.0003
4 -7 7 -0.1264 0.0004
4 -7 8 -0.2224 -0.0001
4 -7 9 0.0831 -0.0004
4 -7 10 0.1806 -0.0001
4 -7 11 -0.0467 0.0001
4 -7 12 -0.1089 0.0001
4 -7 13 0.0284 0.0000
4 -7 14 0.0372 -0.0001
4 -7 15 -0.0272 -0.0001
4 -6 0 -0.1957 -0.0004
4 -6 1 0.0614 0.0003
4 -6 2 0.1584 0.0005
4 -6 3 0.0162 0.0001
4 -6 4 -0.0620 -0.0004
4 -6 5 -0.0986 -0.0003
4 -6 6 -0.0874 0.0001
4 -6 7 0.1381 0.0003
4 -6 8 0.2419 0.0002
4 -6 9 -0.1164 -0.0001
4 -6 10 -0.3402 -0.0002
4 -6 11 0.0581 -0.0001
4 -6 12 0.3518 0.0002
4 -6 13 -0.0049 0.0001
4 -6 14 -0.2947 -0.0001
4 -6 15 -0.0214 -0.0000
4 -6 16 0.2133 0.0001
4 -5 0 0.0638 -0.0006
4 -5 1 -0.0127 -0.0005
4 -5 2 -0.0751 0.0004
4 -5 3 0.0930 0.0006
4 -5 4 0.1374 -0.0001
4 -5 5 -0.1303 -0.0004
4 -5 6 -0.2013 -0.0002
4 -5 7 0.1068 0.0001
4 -5 8 0.2017 0.0002
4 -5 9 -0.0694 0.0002
4 -5 10 -0.1275 -0.0001
4 -5 11 0.0785 -0.0003
4 -5 12 0.0381 -0.0000
4 -5 13 -0.1421 0.0001
4 -5 14 -0.0063 0.0001
4 -5 15 0.2060 0.0000
4 -5 16 0.0491 -0.0000
4 -5 17 -0.2101 -0.0001
4 -4 0 0.0459 -0.0007
4 -4 1 -0.1127 -0.0009
4 -4 2 -0.0407 0.0002
4 -4 3 0.1135 0.0006
4 -4 4 0.0416 0.0002
4 -4 5 -0.0226 -0.0002
4 -4 6 0.0375 -0.0003
4 -4 7 -0.0783 -0.0001
4 -4 8 -0.2000 0.0002
4 -4 9 0.0900 0.0002
4 -4 10 0.3484 -0.0000
4 -4 11 -0.0000 -0.0002
4 -4 12 -0.3761 -0.0001
4 -4 13 -0.1048 0.0001
4 -4 14 0.2720 0.0001
4 -4 15 0.1286 -0.0000
4 -4 16 -0.1299 -0.0001
4 -4 17 -0.0629 0.0001
4 -4 18 0.0541 0.0001
4 -3 0 -0.3294 0.0003
4 -3 1 -0.2344 0.0000
4 -3 2 0.1471 -0.0006
4 -3 3 0.1368 -0.0002
4 -3 4 -0.0545 0.0006
4 -3 5 0.0280 0.0004
4 -3 6 0.0937 -0.0004
4 -3 7 -0.1172 -0.0003
4 -3 8 -0.1610 0.0002
4 -3 9 0.0983 0.0001
4 -3 10 0.1315 0.0000
4 -3 11 -0.0695 0.0001
4 -3 12 0.0017 -0.0001
4 -3 13 0.1380 -0.0002
4 -3 14 -0.1193 0.0000
4 -3 15 -0.2942 0.0001
4 -3 16 0.1056 -0.0000
4 -3 17 0.4170 0.0000
4 -3 18 0.0302 0.0000
4 -3 19 -0.4015 -0.0001
4 -2 0 0.0351 0.0011
4 -2 1 -0.0565 0.0001
4 -2 2 -0.1776 -0.0011
4 -2 3 -0.1417 -0.0003
4 -2 4 0.1240 0.0007
4 -2 5 0.1991 0.0003
4 -2 6 -0.0243 -0.0003
4 -2 7 -0.0838 -0.0002
4 -2 8 0.0503 -0.0001
4 -2 9 -0.0578 0.0000
4 -2 10 -0.2123 0.0002
4 -2 11 0.0671 0.0001
4 -2 12 0.3564 -0.0001
4 -2 13 0.0588 -0.0001
4 -2 14 -0.3340 -0.0000
4 -2 15 -0.1751 0.0001
4 -2 16 0.1583 0.0001
4 -2 17 0.1524 -0.0001
4 -2 18 0.0176 -0.0001
4 -2 19 -0.0116 0.0001
4 -2 20 -0.0622 0.0001
4 -1 0 0.7589 0.0006
4 -1 1 0.2660 -0.0005
4 -1 2 -0.4863 -0.0003
4 -1 3 -0.3872 0.0001
4 -1 4 0.1422 -0.0000
4 -1 5 0.2266 0.0001
4 -1 6 0.0262 0.0003
4 -1 7 0.0197 -0.0001
4 -1 8 0.0151 -0.0003
4 -1 9 -0.1380 0.0000
4 -1 10 -0.0914 0.0002
4 -1 11 0.1035 -0.0000
4 -1 12 0.0301 0.0000
4 -1 13 -0.0689 0.0001
4 -1 14 0.1539 -0.0001
4 -1 15 0.1681 -0.0001
4 -1 16 -0.2902 0.0001
4 -1 17 -0.3604 0.0000
4 -1 18 0.2477 0.0000
4 -1 19 0.4791 0.0001
4 -1 20 -0.0730 -0.0001
4 0 0 0.2348 -0.0001
4 0 1 0.3648 0.0006
4 0 2 0.1621 0.0005
4 0 3 -0.1334 -0.0006
4 0 4 -0.2915 -0.0007
4 0 5 -0.1333 0.0004
4 0 6 0.1553 0.0006
4 0 7 0.1883 -0.0001
4 0 8 0.0111 -0.0004
4 0 9 -0.0297 -0.0001
4 0 10 0.0017 0.0000
4 0 11 -0.1353 0.0001
4 0 12 -0.1714 0.0001
4 0 13 0.1306 0.0000
4 0 14 0.2958 -0.0001
4 0 15 0.0100 -0.0001
4 0 16 -0.2259 -0.0001
4 0 17 -0.1047 0.0001
4 0 18 0.0196 0.0002
4 0 19 0.0370 -0.0001
4 0 20 0.1363 -0.0001
4 0 21 0.1230 0.0001
4 1 0 -0.8137 -0.0002
4 1 1 0.1386 0.0015
4 1 3 0.2805 -0.0009
4 1 4 -0.4204 -0.0006
4 1 5 -0.3848 0.0003
4 1 6 0.0457 0.0004
4 1 7 0.1951 0.0001
4 1 8 0.0995 -0.0001
4 1 9 0.0366 -0.0002
4 1 10 -0.0394 -0.0000
4 1 11 -0.1034 0.0002
4 1 12 -0.0094 0.0000
4 1 13 0.0322 -0.0001
4 1 14 -0.1029 0.0001
4 1 15 -0.0041 0.0000
4 1 16 0.3046 -0.0001
4 1 17 0.1225 -0.0000
4 1 18 -0.4028 0.0001
4 1 19 -0.2947 -0.0000
4 1 20 0.3059 0.0001
4 1 21 0.3450 0.0001
4 2 0 -0.6077 -0.0006
4 2 1 -0.3719 -0.0001
4 2 2 0.2021 0.0005
4 2 3 0.4134 0.0006
4 2 4 0.1374 -0.0002
4 2 5 -0.1846 -0.0007
4 2 6 -0.1911 -0.0001
4 2 7 -0.0280 0.0005
4 2 8 0.0301 0.0002
4 2 9 0.0253 -0.0001
4 2 10 0.0988 -0.0001
4 2 11 0.1320 -0.0001
4 2 12 -0.0467 -0.0001
4 2 13 -0.2344 0.0001
4 2 14 -0.0979 0.0001
4 2 15 0.1711 -0.0000
4 2 16 0.1368 -0.0001
4 2 17 -0.0392 -0.0001
4 2 18 0.0050 -0.0000
4 2 19 0.0124 0.0001
4 2 20 -0.2013 0.0001
4 2 21 -0.1345 -0.0001
4 2 22 0.2711 -0.0000
4 3 0 0.2898 -0.0006
4 3 1 -0.5332 -0.0014
4 3 2 -0.5592 0.0001
4 3 3 0.1192 0.0012
4 3 4 0.4928 0.0002
4 3 5 0.2133 -0.0008
4 3 6 -0.2073 -0.0004
4 3 7 -0.2744 0.0003
4 3 8 -0.0339 0.0003
4 3 9 0.1440 0.0001
4 3 10 0.0886 -0.0002
4 3 11 -0.0372 -0.0001
4 3 12 -0.0464 0.0001
4 3 13 0.0601 0.0001
4 3 14 0.0841 -0.0001
4 3 15 -0.1208 0.0000
4 3 16 -0.2456 0.0001
4 3 17 0.0734 -0.0001
4 3 18 0.3924 -0.0000
4 3 19 0.0901 0.0001
4 3 20 -0.3670 -0.0001
4 3 21 -0.2200 -0.0001
4 3 22 0.1757 0.0001
4 4 0 0.5807 0.0004
4 4 1 0.0217 -0.0002
4 4 2 -0.4770 -0.0005
4 4 3 -0.3162 -0.0001
4 4 4 0.2176 0.0004
4 4 5 0.3458 0.0003
4 4 6 -0.0388 -0.0003
4 4 7 -0.2168 -0.0002
4 4 8 0.0420 0.0001
4 4 9 0.1312 0.0000
4 4 10 -0.1239 -0.0001
4 4 11 -0.1674 0.0002
4 4 12 0.1284 0.0001
4 4 13 0.2254 -0.0002
4 4 14 -0.0371 -0.0001
4 4 15 -0.1777 0.0001
4 4 16 -0.0154 0.0001
4 4 17 0.0387 -0.0000
4 4 18 -0.0900 -0.0001
4 4 19 0.0443 -0.0001
4 4 20 0.3032 0.0001
4 4 21 0.0379 0.0001
4 4 22 -0.4434 -0.0002
4 5 0 0.2768 0.0005
4 5 1 0.4087 0.0006
4 5 2 -0.0085 -0.0003
4 5 3 -0.2823 -0.0006
4 5 4 -0.1527 0.0001
4 5 5 0.0374 0.0004
4 5 6 0.1367 0.0000
4 5 7 0.1348 -0.0001
4 5 8 -0.0428 -0.0001
4 5 9 -0.1701 -0.0000
4 5 10 -0.0003 0.0001
4 5 11 0.1570 0.0000
4 5 12 -0.0141 -0.0001
4 5 13 -0.1942 -0.0000
4 5 14 -0.0182 0.0000
4 5 15 0.2577 -0.0000
4 5 16 0.1618 0.0000
4 5 17 -0.2311 0.0000
4 5 18 -0.3336 -0.0001
4 5 19 0.0610 -0.0000
4 5 20 0.3712 0.0002
4 5 21 0.1513 0.0001
4 5 22 -0.2071 -0.0002
4 6 0 -0.1718 -0.0005
4 6 1 0.2285 -0.0003
4 6 2 0.3119 0.0004
4 6 3 0.0051 0.0003
4 6 4 -0.3092 -0.0003
4 6 5 -0.1592 -0.0002
4 6 6 0.2440 0.0001
4 6 7 0.1945 -0.0000
4 6 8 -0.2087 -0.0001
4 6 9 -0.1857 0.0002
4 6 10 0.2019 0.0001
4 6 11 0.2013 -0.0003
4 6 12 -0.1529 -0.0001
4 6 13 -0.2102 0.0003
4 6 14 0.0412 0.0001
4 6 15 0.1287 -0.0002
4 6 16 0.0420 -0.0001
4 6 17 0.0519 0.0001
4 6 18 0.0227 0.0001
4 6 19 -0.2149 -0.0000
4 6 20 -0.2399 -0.0002
4 6 21 0.2186 0.0000
4 6 22 0.4631 0.0003
4 7 0 -0.3684 -0.0003
4 7 1 0.0535 -0.0003
4 7 2 0.3213 0.0001
4 7 3 0.0078 0.0001
4 7 4 -0.2163 -0.0000
4 7 5 0.0200 0.0001
4 7 6 0.1287 0.0000
4 7 7 -0.0705 -0.0002
4 7 8 -0.0664 -0.0000
4 7 9 0.0923 0.0002
4 7 10 -0.0074 0.0000
4 7 11 -0.1095 -0.0001
4 7 12 0.0904 0.0000
4 7 13 0.1746 -0.0000
4 7 14 -0.1116 -0.0001
4 7 15 -0.2738 0.0000
4 7 16 0.0077 0.0000
4 7 17 0.3095 0.0000
4 7 18 0.1791 0.0001
4 7 19 -0.1957 -0.0001
4 7 20 -0.3063 -0.0002
4 7 21 -0.0329 0.0001
4 8 0 -0.1614 0.0007
4 8 1 -0.1201 0.0006
4 8 2 0.0454 -0.0006
4 8 3 0.0939 -0.0006
4 8 4 0.0539 0.0003
4 8 5 -0.0491 0.0004
4 8 6 -0.1168 -0.0001
4 8 7 0.0215 -0.0001
4 8 8 0.1599 0.0000
4 8 9 0.0033 -0.0002
4 8 10 -0.1807 -0.0001
4 8 11 -0.0516 0.0003
4 8 12 0.1425 0.0001
4 8 13 0.0998 -0.0002
4 8 14 -0.0291 -0.0002
4 8 15 -0.0757 0.0001
4 8 16 -0.0989 0.0001
4 8 17 -0.0612 0.0000
4 8 18 0.1304 -0.0001
4 8 19 0.2497 -0.0000
4 8 20 -0.0067 0.0001
4 8 21 -0.3590 -0.0001
4 9 0 0.1208 0.0003
4 9 1 -0.3061 0.0001
4 9 2 -0.1916 -0.0001
4 9 3 0.2930 0.0001
4 9 4 0.2114 -0.0000
4 9 5 -0.2691 -0.0002
4 9 6 -0.1967 0.0000
4 9 7 0.2293 0.0003
4 9 8 0.1605 0.0000
4 9 9 -0.1617 -0.0002
4 9 10 -0.0930 -0.0001
4 9 11 0.0892 0.0000
4 9 12 -0.0057 0.0000
4 9 13 -0.0641 0.0001
4 9 14 0.0915 0.0000
4 9 15 0.1097 -0.0001
4 9 16 -0.0983 -0.0001
4 9 17 -0.1767 0.0000
4 9 18 0.0072 0.0000
4 9 19 0.1770 0.0001
4 9 20 0.1155 0.0001
4 10 0 0.1998 -0.0005
4 10 1 -0.0868 -0.0006
4 10 2 -0.1865 0.0005
4 10 3 0.0293 0.0005
4 10 4 0.1521 -0.0003
4 10 5 0.0223 -0.0004
4 10 6 -0.1272 0.0002
4 10 7 -0.0776 0.0001
4 10 8 0.1105 -0.0001
4 10 9 0.1290 0.0001
4 10 10 -0.0884 0.0001
4 10 11 -0.1477 -0.0002
4 10 12 0.0685 -0.0001
4 10 13 0.1208 0.0002
4 10 14 -0.0777 0.0002
4 10 15 -0.0813 -0.0000
4 10 16 0.1220 -0.0001
4 10 17 0.0854 -0.0001
4 10 18 -0.1617 0.0001
4 10 19 -0.1539 0.0001
4 11 0 0.0306 -0.0000
4 11 1 0.2085 0.0000
4 11 2 0.0044 -0.0000
4 11 3 -0.2718 -0.0002
4 11 4 -0.0118 0.0000
4 11 5 0.3019 0.0003
4 11 6 -0.0004 0.0000
4 11 7 -0.3110 -0.0002
4 11 8 -0.0017 -0.0001
4 11 9 0.2858 0.0001
4 11 10 0.0305 0.0001
4 11 11 -0.2127 0.0001
4 11 12 -0.0611 -0.0001
4 11 13 0.1109 -0.0002
4 11 14 0.0624 0.0000
4 11 15 -0.0277 0.0002
4 11 16 -0.0340 0.0000
4 11 17 -0.0035 -0.0002
4 11 18 0.0043 -0.0000
4 12 0 -0.1375 0.0002
4 12 1 0.0926 0.0006
4 12 2 0.1262 -0.0001
4 12 3 -0.0407 -0.0005
4 12 4 -0.1055 -0.0000
4 12 5 0.0138 0.0003
4 12 6 0.1304 0.0000
4 12 7 0.0004 -0.0001
4 12 8 -0.2174 -0.0000
4 12 9 -0.0381 -0.0001
4 12 10 0.3203 -0.0000
4 12 11 0.1087 0.0001
4 12 12 -0.3701 0.0000
4 12 13 -0.1787 -0.0001
4 12 14 0.3353 -0.0000
4 12 15 0.2051 0.0000
4 12 16 -0.2436 0.0000
4 12 17 -0.1791 0.0000
4 13 0 0.0350 -0.0002
4 13 1 -0.0823 0.0001
4 13 2 -0.0445 0.0002
4 13 3 0.1313 0.0000
4 13 4 0.0049 -0.0001
4 13 5 -0.1286 -0.0001
4 13 6 0.0928 0.0000
4 13 7 0.1357 0.0000
4 13 8 -0.1849 0.0001
4 13 9 -0.1803 0.0001
4 13 10 0.1903 -0.0000
4 13 11 0.2273 -0.0002
4 13 12 -0.0875 -0.0000
4 13 13 -0.2185 0.0002
4 13 14 -0.0609 0.0000
4 13 15 0.1358 -0.0002
4 14 0 0.1687 0.0001
4 14 1 0.0200 -0.0004
4 14 2 -0.1326 -0.0002
4 14 3 -0.1210 0.0003
4 14 4 0.0532 0.0002
4 14 5 0.1562 -0.0002
4 14 6 -0.0059 -0.0002
4 14 7 -0.0956 0.0000
4 14 8 0.0672 0.0001
4 14 9 -0.0012 0.0000
4 14 10 -0.2333 -0.0000
4 14 11 0.0433 0.0000
4 14 12 0.4075 0.0000
4 14 13 0.0063 -0.0001
4 15 2 0.1272 -0.0001
4 15 3 -0.1769 0.0001
4 15 4 -0.1276 -0.0000
4 15 5 0.1043 -0.0002
4 15 6 0.0382 0.0002
4 15 7 0.0019 0.0003
4 15 8 0.1197 -0.0001
5 -12 0 0.0933 -0.0001
5 -12 1 -0.2049 -0.0000
5 -12 2 -0.1727 -0.0002
5 -11 0 0.3131 0.0001
5 -11 1 0.0294 -0.0002
5 -11 2 -0.3108 -0.0002
5 -11 3 -0.1350 0.0002
5 -11 4 0.2348 0.0001
5 -11 5 0.2425 -0.0001
5 -11 6 -0.0773 0.0000
5 -10 0 -0.0404 -0.0001
5 -10 1 0.2762 -0.0005
5 -10 2 0.1230 0.0000
5 -10 3 -0.3139 0.0003
5 -10 4 -0.2318 -0.0001
5 -10 5 0.2846 -0.0002
5 -10 6 0.3169 0.0002
5 -10 7 -0.1840 0.0001
5 -10 8 -0.3160 -0.0002
5 -9 0 -0.2333 0.0001
5 -9 1 0.0299 -0.0001
5 -9 2 0.2125 -0.0002
5 -9 3 0.0537 -0.0001
5 -9 4 -0.1430 0.0001
5 -9 5 -0.1630 0.0002
5 -9 6 0.0096 -0.0001
5 -9 7 0.2520 -0.0002
5 -9 8 0.1677 0.0001
5 -9 9 -0.2693 0.0001
5 -9 10 -0.3229 -0.0002
5 -9 11 0.2015 -0.0001
5 -8 0 0.0416 0.0005
5 -8 1 -0.2427 0.0004
5 -8 2 -0.0914 -0.0005
5 -8 3 0.2767 -0.0005
5 -8 4 0.1479 0.0003
5 -8 5 -0.2748 0.0005
5 -8 6 -0.1949 -0.0001
5 -8 7 0.2214 -0.0003
5 -8 8 0.1990 -0.0000
5 -8 9 -0.1254 0.0001
5 -8 10 -0.1321 0.0000
5 -8 11 0.0290 0.0001
5 -8 12 0.0040 0.0000
5 -7 0 0.2034 0.0004
5 -7 1 0.0158 0.0003
5 -7 2 -0.1273 -0.0002
5 -7 3 -0.0805 -0.0003
5 -7 4 0.0143 -0.0001
5 -7 5 0.1432 0.0002
5 -7 6 0.1191 0.0002
5 -7 7 -0.1879 0.0001
5 -7 8 -0.2511 -0.0002
5 -7 9 0.1973 -0.0002
5 -7 10 0.3514 0.0001
5 -7 11 -0.1604 0.0002
5 -7 12 -0.3856 -0.0001
5 -7 13 0.0858 -0.0001
5 -7 14 0.3335 0.0002
5 -6 0 -0.0311 -0.0000
5 -6 1 0.2097 0.0004
5 -6 2 0.0882 0.0003
5 -6 3 -0.2202 -0.0002
5 -6 4 -0.1321 -0.0005
5 -6 5 0.1943 -0.0001
5 -6 6 0.1372 0.0004
5 -6 7 -0.1507 0.0003
5 -6 8 -0.0973 -0.0001
5 -6 9 0.1112 -0.0003
5 -6 10 0.0285 -0.0000
5 -6 11 -0.0873 0.0001
5 -6 12 0.0420 0.0001
5 -6 13 0.0788 0.0001
5 -6 14 -0.0898 -0.0000
5 -6 15 -0.0806 -0.0001
5 -5 0 -0.1866 -0.0002
5 -5 1 0.0421 0.0004
5 -5 2 0.1416 0.0004
5 -5 3 0.0496 0.0000
5 -5 4 -0.0308 -0.0003
5 -5 5 -0.1369 -0.0003
5 -5 6 -0.1314 0.0001
5 -5 7 0.1686 0.0002
5 -5 8 0.2846 0.0001
5 -5 9 -0.1344 -0.0001
5 -5 10 -0.3641 -0.0002
5 -5 11 0.0701 -0.0001
5 -5 12 0.3477 0.0001
5 -5 13 -0.0219 0.0001
5 -5 14 -0.2665 -0.0001
5 -5 15 0.0071 0.0000
5 -5 16 0.1728 0.0001
5 -4 0 0.0296 -0.0006
5 -4 1 -0.0759 -0.0004
5 -4 2 -0.0264 0.0005
5 -4 3 0.1488 0.0006
5 -4 4 0.0780 -0.0002
5 -4 5 -0.1639 -0.0004
5 -4 6 -0.1228 -0.0001
5 -4 7 0.1167 0.0001
5 -4 8 0.0939 0.0002
5 -4 9 -0.0688 0.0001
5 -4 10 0.0091 -0.0001
5 -4 11 0.0859 -0.0002
5 -4 12 -0.1129 -0.0000
5 -4 13 -0.1699 0.0000
5 -4 14 0.1373 0.0000
5 -4 15 0.2560 0.0001
5 -4 16 -0.0680 0.0000
5 -4 17 -0.2758 -0.0001
5 -3 0 0.0189 -0.0008
5 -3 1 -0.1446 -0.0006
5 -3 2 -0.0403 0.0004
5 -3 3 0.1287 0.0005
5 -3 4 0.0605 0.0000
5 -3 5 -0.0159 -0.0002
5 -3 6 0.0120 -0.0002
5 -3 7 -0.1006 -0.0000
5 -3 8 -0.1730 0.0002
5 -3 9 0.1201 0.0001
5 -3 10 0.3164 -0.0000
5 -3 11 -0.0363 -0.0001
5 -3 12 -0.3338 -0.0001
5 -3 13 -0.0580 0.0000
5 -3 14 0.2193 0.0001
5 -3 15 0.0673 -0.0000
5 -3 16 -0.0718 -0.0001
5 -3 17 0.0132 0.0001
5 -3 18 -0.0022 0.0001
5 -2 0 -0.2515 0.0002
5 -2 1 -0.1486 -0.0001
5 -2 2 0.0681 -0.0005
5 -2 3 0.0538 -0.0001
5 -2 4 0.0108 0.0006
5 -2 5 0.0842 0.0002
5 -2 6 0.0355 -0.0004
5 -2 7 -0.1362 -0.0002
5 -2 8 -0.0935 0.0002
5 -2 9 0.0881 0.0001
5 -2 10 0.0441 0.0000
5 -2 11 -0.0470 0.0001
5 -2 12 0.1064 -0.0001
5 -2 13 0.1165 -0.0001
5 -2 14 -0.2314 0.0000
5 -2 15 -0.2791 0.0000
5 -2 16 0.2150 0.0000
5 -2 17 0.4103 0.0001
5 -2 18 -0.0688 -0.0000
5 -2 19 -0.4046 -0.0001
5 -1 0 0.0906 0.0009
5 -1 1 0.0166 -0.0002
5 -1 2 -0.1691 -0.0010
5 -1 3 -0.1794 -0.0000
5 -1 4 0.0756 0.0007
5 -1 5 0.1963 0.0002
5 -1 6 0.0345 -0.0003
5 -1 7 -0.0570 -0.0002
5 -1 8 -0.0083 -0.0000
5 -1 9 -0.0924 0.0001
5 -1 10 -0.1467 0.0001
5 -1 11 0.1095 0.0000
5 -1 12 0.2763 -0.0000
5 -1 13 -0.0025 -0.0000
5 -1 14 -0.2447 -0.0001
5 -1 15 -0.0894 0.0000
5 -1 16 0.0733 0.0001
5 -1 17 0.0510 -0.0001
5 -1 18 0.0890 -0.0001
5 -1 19 0.0899 0.0002
5 -1 20 -0.1208 0.0001
5 0 0 0.5628 0.0005
5 0 1 0.1358 -0.0003
5 0 2 -0.3205 -0.0003
5 0 3 -0.2259 -0.0000
5 0 4 0.0526 0.0000
5 0 5 0.0976 0.0002
5 0 6 0.0488 0.0002
5 0 7 0.0747 -0.0001
5 0 8 0.0157 -0.0002
5 0 9 -0.1219 0.0001
5 0 10 -0.0788 0.0000
5 0 11 0.0475 -0.0001
5 0 12 -0.0008 0.0001
5 0 13 0.0017 0.0001
5 0 14 0.1876 -0.0001
5 0 15 0.0864 -0.0001
5 0 16 -0.3158 0.0001
5 0 17 -0.2610 0.0000
5 0 18 0.2704 0.0000
5 0 19 0.3653 0.0001
5 0 20 -0.1031 -0.0001
5 1 0 0.1058 0.0000
5 1 1 0.2247 0.0007
5 1 2 0.1546 0.0003
5 1 3 -0.0432 -0.0007
5 1 4 -0.1923 -0.0005
5 1 5 -0.1379 0.0004
5 1 6 0.0411 0.0004
5 1 7 0.1352 -0.0001
5 1 8 0.0958 -0.0002
5 1 9 0.0278 -0.0000
5 1 10 -0.0639 0.0000
5 1 11 -0.1704 0.0001
5 1 12 -0.0899 0.0000
5 1 13 0.1588 -0.0000
5 1 14 0.1838 0.0000
5 1 15 -0.0412 -0.0000
5 1 16 -0.1038 -0.0001
5 1 17 -0.0230 0.0001
5 1 18 -0.0804 0.0001
5 1 19 -0.0525 -0.0001
5 1 20 0.2003 -0.0001
5 1 21 0.1913 0.0002
5 2 0 -0.5098 -0.0001
5 2 1 0.1822 0.0009
5 2 2 0.4680 0.0004
5 2 3 0.1171 -0.0006
5 2 4 -0.2226 -0.0004
5 2 5 -0.1893 0.0002
5 2 6 0.0003 0.0003
5 2 7 0.0698 0.0001
5 2 8 0.0428 -0.0001
5 2 9 0.0485 -0.0001
5 2 10 0.0391 0.0001
5 2 11 -0.0315 0.0001
5 2 12 -0.0678 -0.0001
5 2 13 -0.0686 -0.0000
5 2 14 -0.0514 0.0002
5 2 15 0.0995 0.0000
5 2 16 0.2291 -0.0001
5 2 17 0.0041 -0.0000
5 2 18 -0.2984 0.0000
5 2 19 -0.1440 -0.0000
5 2 20 0.1993 0.0001
5 2 21 0.1717 0.0001
5 3 0 -0.3579 -0.0006
5 3 1 -0.2115 -0.0002
5 3 2 0.1209 0.0004
5 3 3 0.2369 0.0005
5 3 4 0.0516 -0.0002
5 3 5 -0.0948 -0.0005
5 3 6 -0.0341 0.0000
5 3 7 -0.0137 0.0003
5 3 8 -0.0953 0.0000
5 3 9 -0.0297 -0.0000
5 3 10 0.1606 0.0000
5 3 11 0.1551 -0.0001
5 3 12 -0.0861 -0.0001
5 3 13 -0.2082 0.0001
5 3 14 -0.0285 0.0001
5 3 15 0.1335 -0.0000
5 3 16 0.0307 0.0000
5 3 17 -0.0318 -0.0000
5 3 18 0.1087 -0.0000
5 3 19 0.0364 0.0001
5 3 20 -0.2620 -0.0000
5 3 21 -0.1565 -0.0002
5 4 0 0.0761 -0.0003
5 4 1 -0.3716 -0.0007
5 4 2 -0.2338 0.0001
5 4 3 0.1158 0.0006
5 4 4 0.2061 0.0001
5 4 5 0.0867 -0.0004
5 4 6 -0.0772 -0.0002
5 4 7 -0.1295 0.0001
5 4 8 0.0020 0.0002
5 4 9 0.0806 -0.0000
5 4 10 -0.0348 -0.0001
5 4 11 -0.0736 0.0000
5 4 12 0.0828 0.0001
5 4 13 0.1451 -0.0000
5 4 14 -0.0306 -0.0001
5 4 15 -0.2014 0.0000
5 4 16 -0.1136 0.0001
5 4 17 0.1436 -0.0000
5 4 18 0.2162 0.0000
5 4 19 0.0013 0.0000
5 4 20 -0.1643 -0.0001
5 4 21 -0.0967 -0.0001
5 5 0 0.3067 0.0005
5 5 1 -0.0321 0.0001
5 5 2 -0.2824 -0.0005
5 5 3 -0.1459 -0.0002
5 5 4 0.1812 0.0003
5 5 5 0.1760 0.0001
5 5 6 -0.1248 -0.0002
5 5 7 -0.1294 0.0000
5 5 8 0.1455 0.0002
5 5 9 0.1166 -0.0002
5 5 10 -0.1663 -0.0001
5 5 11 -0.1560 0.0002
5 5 12 0.1120 0.0001
5 5 13 0.1662 -0.0002
5 5 14 -0.0170 -0.0001
5 5 15 -0.0824 0.0001
5 5 16 -0.0017 0.0001
5 5 17 -0.0447 -0.0001
5 5 18 -0.1202 -0.0001
5 5 19 0.0895 0.0000
5 5 20 0.3045 0.0002
5 5 21 0.0113 0.0001
5 6 0 0.2523 0.0002
5 6 1 0.1540 0.0002
5 6 2 -0.1345 -0.0001
5 6 3 -0.1051 -0.0001
5 6 4 0.0427 0.0001
5 6 5 -0.0037 -0.0000
5 6 6 -0.0056 -0.0001
5 6 7 0.0787 0.0001
5 6 8 -0.0240 0.0000
5 6 9 -0.1045 -0.0000
5 6 10 0.0844 -0.0000
5 6 11 0.1380 -0.0001
5 6 12 -0.1362 -0.0000
5 6 13 -0.2116 0.0001
5 6 14 0.1012 0.0001
5 6 15 0.2702 -0.0000
5 6 16 0.0316 -0.0000
5 6 17 -0.2239 0.0000
5 6 18 -0.1623 -0.0001
5 6 19 0.0611 -0.0000
5 6 20 0.1631 0.0001
5 6 21 0.1116 0.0001
5 7 0 -0.0345 -0.0006
5 7 1 0.1619 -0.0004
5 7 2 0.1352 0.0004
5 7 3 -0.0508 0.0003
5 7 4 -0.1826 -0.0003
5 7 5 -0.0310 -0.0001
5 7 6 0.1985 0.0001
5 7 7 0.0718 -0.0001
5 7 8 -0.2030 -0.0001
5 7 9 -0.1064 0.0003
5 7 10 0.1738 0.0001
5 7 11 0.1453 -0.0003
5 7 12 -0.0809 -0.0001
5 7 13 -0.1414 0.0002
5 7 14 -0.0457 0.0001
5 7 15 0.0440 -0.0001
5 7 16 0.1090 -0.0000
5 7 17 0.1198 0.0001
5 7 18 -0.0289 0.0001
5 7 19 -0.2393 -0.0001
5 7 20 -0.1644 -0.0002
5 7 21 0.2146 0.0001
5 8 0 -0.2025 -0.0001
5 8 1 0.2007 0.0000
5 8 2 0.2352 -0.0000
5 8 3 -0.1552 -0.0002
5 8 4 -0.2135 0.0001
5 8 5 0.1308 0.0003
5 8 6 0.1596 -0.0000
5 8 7 -0.1056 -0.0003
5 8 8 -0.0767 -0.0000
5 8 9 0.0771 0.0001
5 8 10 -0.0329 0.0001
5 8 11 -0.0784 0.0000
5 8 12 0.1309 0.0000
5 8 13 0.1342 -0.0001
5 8 14 -0.1510 -0.0001
5 8 15 -0.2087 0.0001
5 8 16 0.0631 0.0001
5 8 17 0.2184 0.0000
5 8 18 0.0750 0.0000
5 8 19 -0.1125 -0.0001
5 8 20 -0.1486 -0.0001
5 9 0 -0.1506 0.0006
5 9 1 -0.0632 0.0004
5 9 2 0.0927 -0.0005
5 9 3 0.0819 -0.0004
5 9 4 -0.0216 0.0003
5 9 5 -0.0855 0.0003
5 9 6 -0.0387 -0.0001
5 9 7 0.0803 -0.0000
5 9 8 0.0790 0.0001
5 9 9 -0.0533 -0.0001
5 9 10 -0.0827 -0.0001
5 9 11 -0.0001 0.0002
5 9 12 0.0282 0.0001
5 9 13 0.0454 -0.0001
5 9 14 0.0762 -0.0001
5 9 15 -0.0272 -0.0000
5 9 16 -0.1698 0.0000
5 9 17 -0.0728 0.0000
5 9 18 0.1749 -0.0000
5 9 19 0.1996 0.0000
5 9 20 -0.0679 0.0001
5 10 0 -0.0100 0.0000
5 10 1 -0.3194 -0.0001
5 10 2 -0.0735 0.0001
5 10 3 0.3239 0.0002
5 10 4 0.1212 -0.0001
5 10 5 -0.2981 -0.0003
5 10 6 -0.1358 0.0000
5 10 7 0.2426 0.0002
5 10 8 0.1251 0.0000
5 10 9 -0.1592 -0.0001
5 10 10 -0.0872 -0.0000
5 10 11 0.0731 -0.0001
5 10 12 0.0271 0.0000
5 10 13 -0.0241 0.0002
5 10 14 0.0265 0.0000
5 10 15 0.0285 -0.0002
5 10 16 -0.0366 -0.0001
5 10 17 -0.0543 0.0001
5 10 18 -0.0025 0.0000
5 10 19 0.0478 -0.0000
5 11 0 0.1538 -0.0002
5 11 1 -0.0569 -0.0004
5 11 2 -0.1498 0.0002
5 11 3 -0.0060 0.0003
5 11 4 0.1305 -0.0001
5 11 5 0.0541 -0.0002
5 11 6 -0.1300 0.0001
5 11 7 -0.0967 0.0000
5 11 8 0.1480 -0.0001
5 11 9 0.1348 0.0001
5 11 10 -0.1622 0.0001
5 11 11 -0.1511 -0.0001
5 11 12 0.1605 -0.0001
5 11 13 0.1323 0.0000
5 11 14 -0.1517 0.0001
5 11 15 -0.0934 0.0000
5 11 16 0.1470 -0.0001
5 11 17 0.0692 -0.0001
5 11 18 -0.1393 0.0001
5 12 0 0.0824 0.0003
5 12 1 0.2043 0.0001
5 12 2 -0.0330 -0.0002
5 12 3 -0.2434 -0.0002
5 12 4 0.0190 0.0001
5 12 5 0.2519 0.0002
5 12 6 -0.0278 0.0000
5 12 7 -0.2530 -0.0001
5 12 8 0.0147 -0.0000
5 12 9 0.2375 -0.0001
5 12 10 0.0439 0.0000
5 12 11 -0.1819 0.0002
5 12 12 -0.1225 -0.0000
5 12 13 0.0860 -0.0003
5 12 14 0.1708 0.0000
5 12 15 0.0153 0.0003
5 12 16 -0.1584 -0.0000
5 13 0 -0.1123 -0.0001
5 13 1 0.0284 0.0005
5 13 2 0.0952 0.0002
5 13 3 0.0530 -0.0004
5 13 4 -0.0633 -0.0002
5 13 5 -0.0779 0.0002
5 13 6 0.0847 0.0001
5 13 7 0.0633 -0.0001
5 13 8 -0.1831 -0.0001
5 13 9 -0.0629 0.0000
5 13 10 0.3069 0.0000
5 13 11 0.1059 -0.0000
5 13 12 -0.3708 -0.0000
5 13 13 -0.1672 0.0001
5 13 14 0.3272 0.0000
5 13 15 0.1944 -0.0001
5 14 0 0.0022 -0.0004
5 14 1 -0.1201 0.0001
5 14 2 -0.0424 0.0002
5 14 3 0.1362 -0.0000
5 14 4 0.0272 -0.0001
5 14 5 -0.0949 0.0000
5 14 6 0.0543 -0.0001
5 14 7 0.0745 -0.0002
5 14 8 -0.1345 0.0001
5 14 9 -0.1133 0.0003
5 14 10 0.1255 -0.0000
5 14 11 0.1742 -0.0003
5 14 12 -0.0035 -0.0000
6 -11 0 0.1673 0.0000
6 -11 1 -0.2998 0.0001
6 -11 2 -0.2251 -0.0002
6 -11 3 0.3106 -0.0000
6 -10 0 0.1547 0.0001
6 -10 1 0.0404 -0.0001
6 -10 2 -0.1463 -0.0001
6 -10 3 -0.1147 0.0001
6 -10 4 0.0929 0.0001
6 -10 5 0.2131 -0.0001
6 -10 6 0.0266 0.0000
6 -9 0 -0.0859 -0.0002
6 -9 1 0.3198 -0.0004
6 -9 2 0.1090 0.0002
6 -9 3 -0.3568 0.0004
6 -9 4 -0.1523 -0.0001
6 -9 5 0.3433 -0.0002
6 -9 6 0.1903 0.0001
6 -9 7 -0.2584 0.0000
6 -9 8 -0.1711 -0.0002
6 -9 9 0.1304 0.0000
6 -8 0 -0.1007 -0.0000
6 -8 1 -0.0795 -0.0002
6 -8 2 0.0402 -0.0001
6 -8 3 0.1162 0.0000
6 -8 4 0.0298 0.0002
6 -8 5 -0.1744 0.0002
6 -8 6 -0.1210 -0.0001
6 -8 7 0.2307 -0.0002
6 -8 8 0.2308 0.0001
6 -8 9 -0.2408 0.0002
6 -8 10 -0.3184 -0.0001
6 -8 11 0.1808 -0.0001
6 -7 0 0.0650 0.0005
6 -7 1 -0.2543 0.0001
6 -7 2 -0.0666 -0.0005
6 -7 3 0.2550 -0.0003
6 -7 4 0.0516 0.0003
6 -7 5 -0.2406 0.0004
6 -7 6 -0.0282 -0.0001
6 -7 7 0.2012 -0.0002
6 -7 8 -0.0084 0.0000
6 -7 9 -0.1325 -0.0000
6 -7 10 0.0722 -0.0000
6 -7 11 0.0567 0.0002
6 -7 12 -0.1600 0.0001
6 -7 13 -0.0142 -0.0002
6 -6 0 0.1637 0.0004
6 -6 1 0.1272 0.0002
6 -6 2 -0.0570 -0.0002
6 -6 3 -0.1781 -0.0003
6 -6 4 -0.0751 -0.0000
6 -6 5 0.2022 0.0002
6 -6 6 0.1983 0.0002
6 -6 7 -0.2007 0.0001
6 -6 8 -0.2872 -0.0002
6 -6 9 0.1783 -0.0002
6 -6 10 0.3280 0.0001
6 -6 11 -0.1342 0.0002
6 -6 12 -0.3117 -0.0000
6 -6 13 0.0707 -0.0000
6 -6 14 0.2354 0.0001
6 -5 0 -0.0099 0.0001
6 -5 1 0.2158 0.0005
6 -5 2 0.0427 0.0001
6 -5 3 -0.2019 -0.0003
6 -5 4 -0.0527 -0.0003
6 -5 5 0.1497 0.0000
6 -5 6 0.0140 0.0003
6 -5 7 -0.0965 0.0002
6 -5 8 0.0643 -0.0001
6 -5 9 0.0707 -0.0001
6 -5 10 -0.1461 -0.0000
6 -5 11 -0.0745 -0.0001
6 -5 12 0.1952 0.0000
6 -5 13 0.0916 0.0002
6 -5 14 -0.1953 0.0000
6 -5 15 -0.1063 -0.0002
6 -4 0 -0.1742 0.0000
6 -4 1 0.0127 0.0004
6 -4 2 0.1444 0.0003
6 -4 3 0.0867 -0.0001
6 -4 4 -0.0415 -0.0003
6 -4 5 -0.1721 -0.0001
6 -4 6 -0.1137 0.0001
6 -4 7 0.1906 0.0001
6 -4 8 0.2510 0.0001
6 -4 9 -0.1418 -0.0000
6 -4 10 -0.3047 -0.0001
6 -4 11 0.0729 -0.0001
6 -4 12 0.2628 0.0001
6 -4 13 -0.0337 0.0001
6 -4 14 -0.1695 -0.0001
6 -4 15 0.0357 0.0001
6 -4 16 0.0833 0.0001
6 -3 1 -0.0910 -0.0002
6 -3 2 0.0433 0.0006
6 -3 3 0.1593 0.0004
6 -3 4 0.0016 -0.0003
6 -3 5 -0.1587 -0.0004
6 -3 6 -0.0385 0.0000
6 -3 7 0.0956 0.0002
6 -3 8 -0.0008 0.0001
6 -3 9 -0.0408 0.0000
6 -3 10 0.1087 -0.0001
6 -3 11 0.0601 -0.0000
6 -3 12 -0.2054 -0.0000
6 -3 13 -0.1501 -0.0001
6 -3 14 0.2116 0.0000
6 -3 15 0.2415 0.0002
6 -3 16 -0.1191 -0.0000
6 -3 17 -0.2660 -0.0002
6 -2 0 -0.0067 -0.0008
6 -2 1 -0.1563 -0.0005
6 -2 2 -0.0536 0.0005
6 -2 3 0.1312 0.0005
6 -2 4 0.1010 -0.0001
6 -2 5 -0.0113 -0.0003
6 -2 6 -0.0466 -0.0001
6 -2 7 -0.1076 0.0000
6 -2 8 -0.0973 0.0001
6 -2 9 0.1322 0.0000
6 -2 10 0.2237 0.0000
6 -2 11 -0.0626 -0.0000
6 -2 12 -0.2324 -0.0001
6 -2 13 -0.0122 -0.0000
6 -2 14 0.1238 0.0001
6 -2 15 0.0070 -0.0000
6 -2 16 0.0062 -0.0001
6 -2 17 0.0768 0.0002
6 -2 18 -0.0605 0.0001
6 -1 0 -0.1413 0.0001
6 -1 1 -0.0677 -0.0003
6 -1 2 -0.0234 -0.0004
6 -1 3 -0.0232 0.0001
6 -1 4 0.0711 0.0005
6 -1 5 0.1313 0.0001
6 -1 6 -0.0060 -0.0003
6 -1 7 -0.1487 -0.0001
6 -1 8 -0.0559 0.0001
6 -1 9 0.0775 0.0000
6 -1 10 0.0102 0.0001
6 -1 11 -0.0215 0.0001
6 -1 12 0.1270 -0.0001
6 -1 13 0.0712 -0.0001
6 -1 14 -0.2358 -0.0000
6 -1 15 -0.2059 -0.0000
6 -1 16 0.2149 0.0001
6 -1 17 0.3137 0.0001
6 -1 18 -0.0796 -0.0001
6 -1 19 -0.3052 -0.0001
6 0 0 0.1063 0.0007
6 0 1 0.0525 -0.0002
6 0 2 -0.1147 -0.0008
6 0 3 -0.1722 -0.0000
6 0 4 -0.0035 0.0005
6 0 5 0.1571 0.0002
6 0 6 0.1053 -0.0002
6 0 7 -0.0169 -0.0002
6 0 8 -0.0726 -0.0000
6 0 9 -0.1171 0.0001
6 0 10 -0.0687 0.0000
6 0 11 0.1317 -0.0000
6 0 12 0.1783 0.0001
6 0 13 -0.0444 0.0000
6 0 14 -0.1463 -0.0002
6 0 15 -0.0248 -0.0000
6 0 16 0.0015 0.0002
6 0 17 -0.0138 -0.0001
6 0 18 0.1262 -0.0001
6 0 19 0.1286 0.0002
6 1 0 0.3146 0.0004
6 1 1 0.0082 -0.0000
6 1 2 -0.1317 -0.0002
6 1 3 -0.0568 -0.0002
6 1 4 -0.0294 -0.0000
6 1 5 -0.0375 0.0002
6 1 6 0.0456 0.0001
6 1 7 0.1336 -0.0001
6 1 8 0.0497 -0.0000
6 1 9 -0.1158 0.0000
6 1 10 -0.1109 -0.0001
6 1 11 0.0101 -0.0001
6 1 12 0.0377 0.0002
6 1 13 0.0566 0.0001
6 1 14 0.1211 -0.0001
6 1 15 -0.0020 -0.0001
6 1 16 -0.2236 -0.0000
6 1 17 -0.1224 -0.0000
6 1 18 0.1838 0.0001
6 1 19 0.1901 0.0001
6 1 20 -0.0544 -0.0001
6 2 0 0.0463 0.0000
6 2 1 0.1094 0.0004
6 2 2 0.0734 0.0002
6 2 3 0.0066 -0.0004
6 2 4 -0.0419 -0.0003
6 2 5 -0.0971 0.0002
6 2 6 -0.0868 0.0002
6 2 7 0.0511 -0.0000
6 2 8 0.1619 -0.0001
6 2 9 0.0890 -0.0001
6 2 10 -0.0961 -0.0000
6 2 11 -0.1843 0.0000
6 2 12 -0.0445 -0.0000
6 2 13 0.1527 -0.0000
6 2 14 0.1141 0.0001
6 2 15 -0.0511 0.0000
6 2 16 -0.0417 -0.0002
6 2 17 0.0034 0.0000
6 2 18 -0.0996 0.0001
6 2 19 -0.0622 -0.0001
6 2 20 0.1764 -0.0000
6 3 0 -0.1937 -0.0002
6 3 1 0.1933 0.0004
6 3 2 0.1584 0.0003
6 3 3 -0.0282 -0.0002
6 3 4 -0.0406 -0.0002
6 3 5 -0.0033 0.0000
6 3 6 -0.0232 0.0001
6 3 7 -0.0540 0.0000
6 3 8 -0.0318 -0.0001
6 3 9 0.0741 0.0000
6 3 10 0.1320 0.0002
6 3 11 0.0052 -0.0000
6 3 12 -0.1498 -0.0002
6 3 13 -0.1181 0.0000
6 3 14 0.0458 0.0002
6 3 15 0.1531 0.0000
6 3 16 0.0879 -0.0001
6 3 17 -0.0824 -0.0000
6 3 18 -0.1270 -0.0000
6 3 19 -0.0054 -0.0000
6 3 20 0.0471 0.0001
6 4 0 -0.1870 -0.0004
6 4 1 -0.0618 -0.0002
6 4 2 0.1063 0.0003
6 4 3 0.0860 0.0002
6 4 4 -0.0701 -0.0001
6 4 5 -0.0363 -0.0001
6 4 6 0.1179 0.0001
6 4 7 0.0237 -0.0000
6 4 8 -0.1793 -0.0001
6 4 9 -0.0894 0.0001
6 4 10 0.1591 0.0001
6 4 11 0.1654 -0.0001
6 4 12 -0.0522 -0.0001
6 4 13 -0.1604 0.0001
6 4 14 -0.0422 -0.0000
6 4 15 0.0712 -0.0000
6 4 16 0.0256 0.0001
6 4 17 0.0087 0.0000
6 4 18 0.0903 -0.0000
6 4 19 0.0070 0.0000
6 4 20 -0.1918 -0.0000
6 5 0 -0.0755 -0.0000
6 5 1 -0.1984 -0.0002
6 5 2 0.0202 -0.0001
6 5 3 0.0911 0.0001
6 5 4 -0.0161 0.0001
6 5 5 -0.0120 -0.0000
6 5 6 0.0144 -0.0000
6 5 7 -0.0063 0.0000
6 5 8 0.0400 0.0000
6 5 9 0.0158 -0.0001
6 5 10 -0.1293 -0.0001
6 5 11 -0.0743 0.0001
6 5 12 0.1712 0.0001
6 5 13 0.1637 -0.0001
6 5 14 -0.1127 -0.0001
6 5 15 -0.2031 0.0001
6 5 16 0.0012 0.0001
6 5 17 0.1438 -0.0000
6 5 18 0.0525 0.0000
6 5 19 -0.0366 0.0000
6 5 20 0.0117 -0.0000
6 6 0 0.1091 0.0004
6 6 1 -0.0891 0.0001
6 6 2 -0.1446 -0.0003
6 6 3 -0.0040 -0.0001
6 6 4 0.1593 0.0002
6 6 5 0.0470 -0.0000
6 6 6 -0.1781 -0.0001
6 6 7 -0.0749 0.0002
6 6 8 0.1826 0.0001
6 6 9 0.1177 -0.0003
6 6 10 -0.1298 -0.0001
6 6 11 -0.1496 0.0002
6 6 12 0.0186 0.0001
6 6 13 0.1153 -0.0002
6 6 14 0.0797 -0.0000
6 6 15 -0.0074 0.0001
6 6 16 -0.0764 -0.0000
6 6 17 -0.1013 -0.0001
6 6 18 -0.0407 -0.0000
6 6 19 0.1174 0.0000
6 6 20 0.1807 0.0001
6 7 0 0.1512 -0.0001
6 7 1 -0.0299 -0.0000
6 7 2 -0.1565 0.0001
6 7 3 0.0270 0.0002
6 7 4 0.1319 -0.0001
6 7 5 -0.0355 -0.0002
6 7 6 -0.0752 -0.0000
6 7 7 0.0376 0.0001
6 7 8 -0.0184 0.0001
6 7 9 -0.0526 -0.0000
6 7 10 0.1212 -0.0001
6 7 11 0.1075 -0.0001
6 7 12 -0.1706 0.0000
6 7 13 -0.1853 0.0001
6 7 14 0.1226 0.0000
6 7 15 0.2197 -0.0001
6 7 16 -0.0097 -0.0000
6 7 17 -0.1561 0.0000
6 7 18 -0.0696 -0.0000
6 7 19 0.0190 -0.0000
6 7 20 0.0351 0.0001
6 8 0 0.0580 -0.0005
6 8 1 0.1269 -0.0003
6 8 2 0.0089 0.0004
6 8 3 -0.0877 0.0002
6 8 4 -0.0805 -0.0002
6 8 5 0.0440 -0.0001
6 8 6 0.1358 0.0001
6 8 7 0.0101 -0.0001
6 8 8 -0.1470 -0.0000
6 8 9 -0.0766 0.0002
6 8 10 0.0866 0.0000
6 8 11 0.1263 -0.0002
6 8 12 0.0379 -0.0000
6 8 13 -0.1098 0.0001
6 8 14 -0.1626 0.0000
6 8 15 0.0092 -0.0000
6 8 16 0.2006 0.0000
6 8 17 0.1240 0.0000
6 8 18 -0.1145 0.0000
6 8 19 -0.1979 -0.0000
6 8 20 -0.0400 -0.0001
6 9 0 -0.0140 0.0000
6 9 1 0.2233 0.0001
6 9 2 0.0962 -0.0001
6 9 4 -0.1361 0.0001
6 9 5 0.1609 0.0002
6 9 6 0.1233 -0.0001
6 9 7 -0.1046 -0.0002
6 9 8 -0.0596 -0.0000
6 9 9 0.0585 0.0001
6 9 10 -0.0299 0.0000
6 9 11 -0.0546 0.0001
6 9 12 0.0942 -0.0000
6 9 13 0.0950 -0.0001
6 9 14 -0.0869 -0.0000
6 9 15 -0.1356 0.0001
6 9 16 0.0108 0.0000
6 9 17 0.1183 -0.0001
6 9 18 0.0718 0.0000
6 9 19 -0.0277 0.0000
6 10 0 -0.1469 0.0003
6 10 1 -0.0536 0.0002
6 10 2 0.1167 -0.0003
6 10 3 0.0797 -0.0002
6 10 4 -0.0638 0.0002
6 10 5 -0.0926 0.0001
6 10 6 0.0151 -0.0001
6 10 7 0.0843 -0.0001
6 10 8 0.0085 0.0000
6 10 9 -0.0474 0.0000
6 10 10 0.0099 -0.0000
6 10 11 -0.0073 -0.0000
6 10 12 -0.0733 0.0000
6 10 13 0.0449 0.0001
6 10 14 0.1559 -0.0000
6 10 15 -0.0305 -0.0001
6 10 16 -0.2070 0.0000
6 10 17 -0.0346 0.0001
6 10 18 0.1859 -0.0000
6 11 0 -0.1171 -0.0001
6 11 1 -0.2262 -0.0002
6 11 2 0.0323 0.0001
6 11 3 0.2382 0.0002
6 11 4 0.0265 -0.0001
6 11 5 -0.2213 -0.0001
6 11 6 -0.0608 0.0000
6 11 7 0.1784 0.0000
6 11 8 0.0799 -0.0000
6 11 9 -0.1148 0.0001
6 11 10 -0.0873 0.0000
6 11 11 0.0482 -0.0002
6 11 12 0.0844 0.0000
6 11 13 -0.0019 0.0002
6 11 14 -0.0782 -0.0000
6 11 15 -0.0156 -0.0002
6 11 16 0.0758 0.0000
6 11 17 0.0191 0.0002
6 12 0 0.1406 0.0001
6 12 1 0.0024 -0.0003
6 12 2 -0.1231 -0.0001
6 12 3 -0.0602 0.0002
6 12 4 0.0970 0.0001
6 12 5 0.0890 -0.0001
6 12 6 -0.1012 -0.0000
6 12 7 -0.1020 0.0001
6 12 8 0.1364 -0.0000
6 12 9 0.1119 -0.0001
6 12 10 -0.1727 0.0000
6 12 11 -0.1145 0.0001
6 12 12 0.1817 -0.0000
6 12 13 0.0988 -0.0002
6 12 14 -0.1584 0.0000
6 12 15 -0.0651 0.0002
6 13 0 0.1067 0.0004
6 13 1 0.1312 0.0001
6 13 2 -0.0452 -0.0002
6 13 3 -0.1392 -0.0001
6 13 4 0.0269 0.0000
6 13 5 0.1273 0.0000
6 13 6 -0.0338 0.0000
6 13 7 -0.1272 0.0001
6 13 8 0.0145 -0.0001
6 13 9 0.1330 -0.0002
6 13 10 0.0609 0.0000
6 13 11 -0.1139 0.0003
6 13 12 -0.1676 -0.0000
6 13 13 0.0524 -0.0003
6 14 0 -0.1097 -0.0004
6 14 1 -0.0408 0.0005
6 14 2 0.0818 0.0005
6 14 3 0.1430 -0.0004
6 14 4 -0.0329 -0.0004
6 14 5 -0.1658 0.0002
6 14 6 0.0358 0.0002
6 14 7 0.1278 -0.0002
6 14 8 -0.1185 -0.0001
6 14 9 -0.0914 0.0002
6 14 10 0.2325 0.0000
7 -10 0 0.1154 0.0001
7 -10 1 -0.3068 0.0002
7 -10 2 -0.1179 -0.0002
7 -10 3 0.3442 -0.0001
7 -10 4 0.1539 0.0002
7 -9 0 -0.0439 0.0000
7 -9 1 0.1234 -0.0000
7 -9 2 0.0546 0.0000
7 -9 3 -0.1408 0.0001
7 -9 4 -0.0639 -0.0000
7 -9 5 0.1941 -0.0001
7 -9 6 0.1056 0.0000
7 -9 7 -0.2429 0.0001
7 -8 0 -0.0535 -0.0003
7 -8 1 0.2259 -0.0003
7 -8 2 -0.0064 0.0002
7 -8 3 -0.2579 0.0003
7 -8 4 0.0480 -0.0001
7 -8 5 0.2729 -0.0002
7 -8 6 -0.0638 0.0001
7 -8 7 -0.2375 -0.0000
7 -8 8 0.0834 -0.0001
7 -8 9 0.1540 0.0002
7 -7 0 0.0113 -0.0001
7 -7 1 -0.2187 -0.0002
7 -7 2 -0.0990 -0.0001
7 -7 3 0.2031 0.0001
7 -7 4 0.1584 0.0002
7 -7 5 -0.1909 0.0001
7 -7 6 -0.1927 -0.0001
7 -7 7 0.1896 -0.0002
7 -7 8 0.2164 0.0000
7 -7 9 -0.1759 0.0001
7 -7 10 -0.2230 0.0000
7 -7 11 0.1237 0.0000
7 -6 0 0.0520 0.0003
7 -6 1 -0.1542 -0.0001
7 -6 2 -0.0012 -0.0004
7 -6 3 0.1240 -0.0001
7 -6 4 -0.0812 0.0003
7 -6 5 -0.1031 0.0002
7 -6 6 0.1669 -0.0001
7 -6 7 0.0925 -0.0001
7 -6 8 -0.2314 -0.0000
7 -6 9 -0.0758 -0.0002
7 -6 10 0.2715 0.0000
7 -6 11 0.0496 0.0003
7 -6 12 -0.2919 0.0001
7 -6 13 -0.0334 -0.0003
7 -5 0 0.1404 0.0003
7 -5 1 0.2021 0.0000
7 -5 2 -0.0351 -0.0002
7 -5 3 -0.2439 -0.0002
7 -5 4 -0.0937 0.0000
7 -5 5 0.2350 0.0001
7 -5 6 0.1964 0.0001
7 -5 7 -0.1910 0.0001
7 -5 8 -0.2430 -0.0001
7 -5 9 0.1386 -0.0002
7 -5 10 0.2338 0.0000
7 -5 11 -0.0902 0.0001
7 -5 12 -0.1843 0.0000
7 -5 13 0.0438 0.0001
7 -5 14 0.1091 0.0001
7 -4 0 0.0257 0.0003
7 -4 1 0.1516 0.0004
7 -4 2 -0.0183 -0.0000
7 -4 3 -0.1287 -0.0004
7 -4 4 0.0301 -0.0001
7 -4 5 0.0671 0.0002
7 -4 6 -0.0907 0.0002
7 -4 7 -0.0166 0.0000
7 -4 8 0.1820 -0.0000
7 -4 9 0.0095 0.0000
7 -4 10 -0.2557 -0.0001
7 -4 11 -0.0396 -0.0002
7 -4 12 0.2718 0.0001
7 -4 13 0.0777 0.0003
7 -4 14 -0.2246 0.0000
7 -4 15 -0.1007 -0.0003
7 -3 0 -0.1478 0.0002
7 -3 1 0.0172 0.0005
7 -3 2 0.1584 0.0001
7 -3 3 0.0832 -0.0002
7 -3 4 -0.0871 -0.0002
7 -3 5 -0.1675 -0.0000
7 -3 6 -0.0427 0.0001
7 -3 7 0.1839 0.0001
7 -3 8 0.1575 0.0000
7 -3 9 -0.1377 0.0000
7 -3 10 -0.1950 -0.0001
7 -3 11 0.0788 -0.0001
7 -3 12 0.1510 0.0000
7 -3 13 -0.0533 -0.0000
7 -3 14 -0.0739 -0.0000
7 -3 15 0.0658 0.0002
7 -3 16 0.0185 0.0001
7 -2 0 -0.0775 -0.0006
7 -2 1 -0.0727 -0.0001
7 -2 2 0.1096 0.0006
7 -2 3 0.1434 0.0003
7 -2 4 -0.0660 -0.0003
7 -2 5 -0.1426 -0.0003
7 -2 6 0.0259 0.0001
7 -2 7 0.0817 0.0002
7 -2 8 -0.0538 0.0001
7 -2 9 -0.0285 -0.0000
7 -2 10 0.1389 -0.0000
7 -2 11 0.0413 0.0000
7 -2 12 -0.2073 -0.0001
7 -2 13 -0.1131 -0.0001
7 -2 14 0.1924 0.0001
7 -2 15 0.1832 0.0002
7 -2 16 -0.0944 -0.0001
7 -2 17 -0.1964 -0.0002
7 -1 0 -0.0212 -0.0008
7 -1 1 -0.1477 -0.0005
7 -1 2 -0.0779 0.0004
7 -1 3 0.1180 0.0005
7 -1 4 0.1472 -0.0001
7 -1 5 -0.0026 -0.0003
7 -1 6 -0.1116 -0.0001
7 -1 7 -0.1097 0.0001
7 -1 8 -0.0084 0.0001
7 -1 9 0.1408 0.0000
7 -1 10 0.1155 0.0001
7 -1 11 -0.0943 0.0000
7 -1 12 -0.1272 -0.0001
7 -1 13 0.0433 -0.0000
7 -1 14 0.0490 0.0001
7 -1 15 -0.0521 -0.0000
7 -1 16 0.0391 -0.0001
7 -1 17 0.1146 0.0002
7 -1 18 -0.0635 0.0000
7 0 0 -0.0240 0.0001
7 0 1 0.0042 -0.0003
7 0 2 -0.0993 -0.0004
7 0 3 -0.0880 0.0001
7 0 4 0.1062 0.0004
7 0 5 0.1663 0.0001
7 0 6 -0.0236 -0.0002
7 0 7 -0.1592 -0.0001
7 0 8 -0.0434 -0.0000
7 0 9 0.0799 0.0000
7 0 10 0.0155 0.0001
7 0 11 -0.0158 0.0001
7 0 12 0.0845 -0.0000
7 0 13 0.0348 -0.0001
7 0 14 -0.1591 -0.0001
7 0 15 -0.1167 -0.0000
7 0 16 0.1350 0.0002
7 0 17 0.1786 0.0001
7 0 18 -0.0321 -0.0001
7 1 0 0.0599 0.0007
7 1 1 0.0521 0.0001
7 1 2 -0.0079 -0.0006
7 1 3 -0.1152 -0.0002
7 1 4 -0.1067 0.0004
7 1 5 0.0705 0.0003
7 1 6 0.1718 -0.0001
7 1 7 0.0541 -0.0002
7 1 8 -0.1174 -0.0000
7 1 9 -0.1546 0.0000
7 1 10 -0.0133 -0.0000
7 1 11 0.1561 0.0000
7 1 12 0.1064 0.0002
7 1 13 -0.0834 0.0000
7 1 14 -0.0880 -0.0002
7 1 15 0.0264 -0.0000
7 1 16 -0.0094 0.0002
7 1 17 -0.0431 -0.0000
7 1 18 0.0886 -0.0000
7 1 19 0.1040 0.0001
7 2 0 0.0710 0.0003
7 2 1 -0.0995 0.0002
7 2 2 0.0317 -0.0001
7 2 3 0.0927 -0.0002
7 2 4 -0.0773 -0.0001
7 2 5 -0.1500 0.0001
7 2 6 0.0164 0.0001
7 2 7 0.1743 0.0001
7 2 8 0.0943 0.0001
7 2 9 -0.1079 -0.0001
7 2 10 -0.1464 -0.0002
7 2 11 -0.0080 -0.0000
7 2 12 0.0877 0.0002
7 2 13 0.0793 0.0001
7 2 14 0.0264 -0.0001
7 2 15 -0.0599 -0.0001
7 2 16 -0.0928 -0.0001
7 2 17 -0.0045 -0.0000
7 2 18 0.0642 0.0002
7 2 19 0.0305 0.0001
7 3 0 0.0590 -0.0002
7 3 1 0.0107 0.0001
7 3 2 -0.0666 0.0003
7 3 3 0.0226 0.0000
7 3 4 0.1373 -0.0002
7 3 5 -0.0163 -0.0002
7 3 6 -0.2095 0.0001
7 3 7 -0.0650 0.0002
7 3 8 0.1980 0.0001
7 3 9 0.1668 -0.0001
7 3 10 -0.0865 -0.0001
7 3 11 -0.2017 0.0000
7 3 12 -0.0469 -0.0001
7 3 13 0.1420 0.0000
7 3 14 0.1018 0.0002
7 3 15 -0.0481 0.0000
7 3 16 -0.0522 -0.0002
7 3 17 0.0024 -0.0000
7 3 18 -0.0339 0.0001
7 3 19 -0.0244 -0.0000
7 4 0 0.0601 -0.0003
7 4 1 0.1793 -0.0001
7 4 2 -0.0830 0.0002
7 4 3 -0.1360 0.0001
7 4 4 0.0861 -0.0000
7 4 5 0.1380 -0.0000
7 4 6 -0.0212 -0.0000
7 4 7 -0.1398 -0.0001
7 4 8 -0.0961 -0.0000
7 4 9 0.0838 0.0002
7 4 10 0.1876 0.0002
7 4 11 0.0276 -0.0002
7 4 12 -0.1846 -0.0002
7 4 13 -0.1270 0.0001
7 4 14 0.0996 0.0002
7 4 15 0.1514 0.0000
7 4 16 -0.0165 -0.0000
7 4 17 -0.1097 -0.0000
7 4 18 0.0070 -0.0001
7 4 19 0.0728 -0.0000
7 5 0 -0.0696 -0.0001
7 5 1 0.0729 -0.0001
7 5 2 0.1196 -0.0000
7 5 3 -0.0339 -0.0000
7 5 4 -0.1849 0.0001
7 5 5 -0.0088 0.0002
7 5 6 0.2344 0.0000
7 5 7 0.0809 -0.0003
7 5 8 -0.2150 -0.0001
7 5 9 -0.1579 0.0002
7 5 10 0.1100 0.0002
7 5 11 0.1815 -0.0001
7 5 12 0.0256 -0.0001
7 5 13 -0.1228 0.0000
7 5 14 -0.1030 -0.0000
7 5 15 0.0230 -0.0000
7 5 16 0.0790 0.0001
7 5 17 0.0395 0.0000
7 5 18 0.0019 -0.0001
7 5 19 -0.0261 -0.0000
7 6 0 -0.1299 0.0003
7 6 1 -0.0611 0.0001
7 6 2 0.1606 -0.0002
7 6 3 0.0608 -0.0001
7 6 4 -0.1431 0.0001
7 6 5 -0.0699 0.0001
7 6 6 0.0606 0.0001
7 6 7 0.0646 0.0000
7 6 8 0.0619 -0.0001
7 6 9 -0.0127 -0.0002
7 6 10 -0.1573 0.0001
7 6 11 -0.0797 0.0002
7 6 12 0.1664 0.0000
7 6 13 0.1572 -0.0002
7 6 14 -0.0951 -0.0001
7 6 15 -0.1622 0.0001
7 6 16 0.0178 0.0000
7 6 17 0.0961 -0.0000
7 6 18 -0.0122 0.0000
7 6 19 -0.0256 0.0001
7 7 0 -0.0553 0.0003
7 7 1 -0.1235 0.0002
7 7 2 -0.0212 -0.0002
7 7 3 0.0836 -0.0001
7 7 4 0.1152 0.0000
7 7 5 -0.0236 -0.0001
7 7 6 -0.1786 0.0000
7 7 7 -0.0619 0.0002
7 7 8 0.1602 0.0000
7 7 9 0.1412 -0.0003
7 7 10 -0.0506 -0.0001
7 7 11 -0.1594 0.0002
7 7 12 -0.0934 0.0001
7 7 13 0.0899 -0.0001
7 7 14 0.1800 -0.0000
7 7 15 0.0282 0.0000
7 7 16 -0.1552 -0.0000
7 7 17 -0.1122 -0.0000
7 7 18 0.0510 -0.0000
7 7 19 0.1054 -0.0000
7 8 0 0.0069 -0.0002
7 8 1 -0.0986 0.0000
7 8 2 -0.0952 0.0002
7 8 3 0.0864 0.0001
7 8 4 0.1279 -0.0002
7 8 5 -0.0505 -0.0002
7 8 6 -0.0825 0.0000
7 8 7 0.0226 0.0001
7 8 8 -0.0170 0.0001
7 8 9 -0.0411 -0.0000
7 8 10 0.1034 -0.0001
7 8 11 0.1073 -0.0001
7 8 12 -0.1115 0.0001
7 8 13 -0.1712 0.0001
7 8 14 0.0349 -0.0001
7 8 15 0.1692 -0.0001
7 8 16 0.0605 0.0000
7 8 17 -0.0849 0.0001
7 8 18 -0.0884 -0.0000
7 9 0 0.1477 -0.0004
7 9 1 0.0737 -0.0001
7 9 2 -0.1023 0.0003
7 9 3 -0.0684 0.0002
7 9 4 0.0195 -0.0002
7 9 5 0.0438 -0.0001
7 9 6 0.0549 0.0000
7 9 7 0.0180 0.0000
7 9 8 -0.0663 0.0000
7 9 9 -0.0980 0.0000
7 9 10 -0.0100 -0.0000
7 9 11 0.1436 -0.0000
7 9 12 0.1383 0.0000
7 9 13 -0.1111 -0.0000
7 9 14 -0.2373 -0.0000
7 9 15 0.0113 0.0001
7 9 16 0.2396 -0.0000
7 9 17 0.0900 -0.0001
7 9 18 -0.1476 0.0001
7 10 0 0.1339 0.0000
7 10 1 0.1240 -0.0000
7 10 2 -0.0384 -0.0001
7 10 3 -0.1407 -0.0000
7 10 4 -0.0328 0.0001
7 10 5 0.1197 0.0001
7 10 6 0.0550 -0.0001
7 10 7 -0.0768 -0.0001
7 10 8 -0.0291 0.0000
7 10 9 0.0488 0.0000
7 10 10 -0.0103 0.0000
7 10 11 -0.0598 0.0000
7 10 12 0.0153 -0.0001
7 10 13 0.0945 -0.0001
7 10 14 0.0346 0.0001
7 10 15 -0.1072 0.0001
7 10 16 -0.1082 -0.0001
7 10 17 0.0651 -0.0001
7 11 0 -0.1655 0.0000
7 11 1 -0.0208 0.0001
7 11 2 0.1380 -0.0001
7 11 3 0.0374 -0.0001
7 11 4 -0.0901 0.0001
7 11 5 -0.0462 0.0001
7 11 6 0.0475 -0.0001
7 11 7 0.0316 -0.0002
7 11 8 -0.0336 0.0000
7 11 9 0.0092 0.0002
7 11 10 0.0609 0.0000
7 11 11 -0.0562 -0.0002
7 11 12 -0.1184 -0.0000
7 11 13 0.0770 0.0002
7 11 14 0.1711 0.0000
7 11 15 -0.0552 -0.0002
7 11 16 -0.1805 0.0000
7 12 0 -0.1549 -0.0001
7 12 1 -0.0640 -0.0001
7 12 2 0.0854 0.0000
7 12 3 0.0812 0.0001
7 12 4 -0.0350 0.0000
7 12 5 -0.0822 0.0000
7 12 6 -0.0031 -0.0000
7 12 7 0.0690 -0.0001
7 12 8 0.0407 -0.0000
7 12 9 -0.0461 0.0001
7 12 10 -0.0833 0.0000
7 12 11 0.0223 -0.0001
7 12 12 0.1272 0.0000
7 12 13 -0.0045 0.0001
7 12 14 -0.1623 -0.0001
7 13 0 0.1398 0.0005
7 13 1 0.0197 -0.0003
7 13 2 -0.1015 -0.0004
7 13 3 -0.0706 0.0002
7 13 4 0.0609 0.0003
7 13 5 0.0853 -0.0002
7 13 6 -0.0560 -0.0001
7 13 7 -0.0775 0.0002
7 13 8 0.0875 -0.0000
7 13 9 0.0658 -0.0003
7 13 10 -0.1248 0.0000
7 13 11 -0.0561 0.0003
7 13 12 0.1345 -0.0000
7 14 2 -0.0213 -0.0001
7 14 3 -0.0075 -0.0001
7 14 4 0.0062 -0.0000
7 14 5 -0.0179 0.0000
7 14 6 -0.0145 0.0001
7 14 7 0.0166 0.0001
8 -9 0 -0.0184 0.0001
8 -9 1 -0.1785 0.0003
8 -9 2 0.0917 -0.0001
8 -9 3 0.2463 -0.0001
8 -8 0 -0.1945 -0.0000
8 -8 1 0.2015 0.0001
8 -8 2 0.1971 0.0001
8 -8 3 -0.1555 0.0001
8 -8 4 -0.1530 -0.0000
8 -8 5 0.1486 -0.0001
8 -8 6 0.1061 -0.0000
8 -7 0 0.0029 -0.0003
8 -7 1 0.0253 -0.0002
8 -7 2 -0.1421 0.0002
8 -7 3 -0.0486 0.0002
8 -7 4 0.2625 -0.0001
8 -7 5 0.0989 -0.0001
8 -7 6 -0.3238 -0.0000
8 -7 7 -0.1341 -0.0001
8 -7 8 0.3301 -0.0000
8 -7 9 0.1267 0.0003
8 -6 0 0.0698 -0.0001
8 -6 1 -0.2882 -0.0002
8 -6 2 -0.1577 -0.0000
8 -6 3 0.2362 0.0001
8 -6 4 0.1971 0.0001
8 -6 5 -0.1667 0.0000
8 -6 6 -0.1803 -0.0001
8 -6 7 0.1161 -0.0001
8 -6 8 0.1340 -0.0001
8 -6 9 -0.0848 0.0000
8 -6 10 -0.0822 0.0001
8 -6 11 0.0488 0.0002
8 -5 0 0.0259 0.0002
8 -5 1 -0.0107 -0.0002
8 -5 2 0.0595 -0.0002
8 -5 3 -0.0389 0.0000
8 -5 4 -0.1820 0.0002
8 -5 5 0.0588 0.0001
8 -5 6 0.3027 -0.0000
8 -5 7 -0.0379 0.0000
8 -5 8 -0.3762 -0.0001
8 -5 9 0.0015 -0.0003
8 -5 10 0.3855 0.0000
8 -5 11 0.0242 0.0004
8 -5 12 -0.3428 0.0001
8 -4 0 0.1185 0.0002
8 -4 1 0.1833 -0.0001
8 -4 2 -0.0521 -0.0002
8 -4 3 -0.2287 -0.0001
8 -4 4 -0.0483 0.0001
8 -4 5 0.2128 0.0001
8 -4 6 0.1253 0.0000
8 -4 7 -0.1573 -0.0000
8 -4 8 -0.1456 -0.0000
8 -4 9 0.1005 -0.0000
8 -4 10 0.1172 -0.0001
8 -4 11 -0.0615 -0.0001
8 -4 12 -0.0694 0.0001
8 -4 13 0.0339 0.0003
8 -3 0 0.0725 0.0003
8 -3 1 0.0699 0.0004
8 -3 2 -0.0799 -0.0002
8 -3 3 -0.0564 -0.0004
8 -3 4 0.0948 -0.0000
8 -3 5 0.0051 0.0002
8 -3 6 -0.1502 0.0001
8 -3 7 0.0332 -0.0001
8 -3 8 0.2266 0.0000
8 -3 9 -0.0287 0.0001
8 -3 10 -0.2749 -0.0001
8 -3 11 -0.0082 -0.0002
8 -3 12 0.2602 0.0001
8 -3 13 0.0456 0.0003
8 -3 14 -0.1869 -0.0000
8 -3 15 -0.0633 -0.0003
8 -2 0 -0.1020 0.0002
8 -2 1 0.0545 0.0006
8 -2 2 0.1660 0.0001
8 -2 3 0.0426 -0.0003
8 -2 4 -0.1411 -0.0002
8 -2 5 -0.1319 0.0001
8 -2 6 0.0497 0.0001
8 -2 7 0.1652 0.0000
8 -2 8 0.0407 0.0000
8 -2 9 -0.1463 -0.0000
8 -2 10 -0.0768 -0.0001
8 -2 11 0.1147 -0.0000
8 -2 12 0.0582 -0.0000
8 -2 13 -0.1026 -0.0001
8 -2 14 -0.0249 0.0001
8 -2 15 0.1087 0.0003
8 -1 0 -0.1273 -0.0005
8 -1 1 -0.0418 -0.0001
8 -1 2 0.1589 0.0005
8 -1 3 0.1154 0.0003
8 -1 4 -0.1149 -0.0003
8 -1 5 -0.1248 -0.0003
8 -1 6 0.0695 0.0000
8 -1 7 0.0804 0.0002
8 -1 8 -0.0755 0.0000
8 -1 9 -0.0362 -0.0000
8 -1 10 0.1212 0.0000
8 -1 11 0.0340 -0.0000
8 -1 12 -0.1500 -0.0001
8 -1 13 -0.0675 -0.0001
8 -1 14 0.1189 0.0002
8 -1 15 0.0963 0.0002
8 -1 16 -0.0369 -0.0001
8 0 0 -0.0064 -0.0007
8 0 1 -0.1113 -0.0006
8 0 2 -0.1161 0.0004
8 0 3 0.0750 0.0006
8 0 4 0.1901 -0.0001
8 0 5 0.0297 -0.0003
8 0 6 -0.1652 -0.0001
8 0 7 -0.1291 0.0001
8 0 8 0.0699 0.0000
8 0 9 0.1668 0.0000
8 0 10 0.0184 0.0001
8 0 11 -0.1468 0.0000
8 0 12 -0.0436 -0.0002
8 0 13 0.1171 -0.0001
8 0 14 0.0144 0.0001
8 0 15 -0.1140 -0.0000
8 0 16 0.0166 0.0000
8 0 17 0.1298 0.0002
8 1 0 0.0729 0.0002
8 1 1 0.0615 -0.0002
8 1 2 -0.1343 -0.0004
8 1 3 -0.1268 -0.0000
8 1 4 0.1011 0.0003
8 1 5 0.1681 0.0002
8 1 6 -0.0165 -0.0001
8 1 7 -0.1412 -0.0002
8 1 8 -0.0401 -0.0001
8 1 9 0.0679 0.0000
8 1 10 0.0258 0.0001
8 1 11 -0.0089 0.0001
8 1 12 0.0311 -0.0000
8 1 13 0.0022 -0.0001
8 1 14 -0.0654 -0.0001
8 1 15 -0.0297 -0.0000
8 1 16 0.0412 0.0002
8 1 17 0.0451 0.0001
8 2 0 -0.0484 0.0007
8 2 1 0.0308 0.0004
8 2 2 0.1419 -0.0005
8 2 3 -0.0227 -0.0005
8 2 4 -0.2250 0.0003
8 2 5 -0.0532 0.0004
8 2 6 0.2299 -0.0000
8 2 7 0.1535 -0.0002
8 2 8 -0.1426 -0.0000
8 2 9 -0.2091 -0.0000
8 2 10 0.0201 -0.0001
8 2 11 0.1890 0.0000
8 2 12 0.0591 0.0002
8 2 13 -0.1241 0.0000
8 2 14 -0.0622 -0.0002
8 2 15 0.0697 -0.0001
8 2 16 0.0225 0.0001
8 2 17 -0.0505 0.0001
8 2 18 0.0038 0.0000
8 3 0 -0.1172 0.0001
8 3 1 -0.1787 0.0003
8 3 2 0.1310 0.0001
8 3 3 0.1995 -0.0001
8 3 4 -0.0722 -0.0002
8 3 5 -0.2098 -0.0001
8 3 6 -0.0392 0.0001
8 3 7 0.1644 0.0002
8 3 8 0.1351 0.0001
8 3 9 -0.0645 -0.0002
8 3 10 -0.1556 -0.0002
8 3 11 -0.0388 0.0000
8 3 12 0.1015 0.0002
8 3 13 0.0920 0.0001
8 3 14 -0.0307 -0.0000
8 3 15 -0.0887 -0.0001
8 3 16 0.0012 -0.0001
8 3 17 0.0688 -0.0000
8 3 18 -0.0183 0.0002
8 4 0 0.1076 -0.0005
8 4 1 -0.0797 -0.0002
8 4 2 -0.2201 0.0005
8 4 3 0.0246 0.0004
8 4 4 0.3079 -0.0003
8 4 5 0.0749 -0.0004
8 4 6 -0.3111 0.0000
8 4 7 -0.1843 0.0003
8 4 8 0.2120 0.0001
8 4 9 0.2430 -0.0001
8 4 10 -0.0597 -0.0001
8 4 11 -0.2168 -0.0000
8 4 12 -0.0632 -0.0000
8 4 13 0.1300 0.0000
8 4 14 0.1053 0.0002
8 4 15 -0.0430 0.0000
8 4 16 -0.0829 -0.0002
8 4 17 -0.0038 -0.0001
8 4 18 0.0531 0.0001
8 5 0 0.2160 -0.0003
8 5 1 0.1564 -0.0002
8 5 2 -0.2251 0.0001
8 5 3 -0.1984 0.0002
8 5 4 0.1417 0.0001
8 5 5 0.2126 0.0000
8 5 6 0.0053 -0.0002
8 5 7 -0.1601 -0.0002
8 5 8 -0.1390 0.0001
8 5 9 0.0473 0.0003
8 5 10 0.1890 0.0001
8 5 11 0.0701 -0.0002
8 5 12 -0.1473 -0.0002
8 5 13 -0.1313 0.0001
8 5 14 0.0725 0.0001
8 5 15 0.1240 -0.0000
8 5 16 -0.0346 0.0000
8 5 17 -0.0918 0.0000
8 5 18 0.0529 -0.0001
8 6 0 0.0384 0.0001
8 6 1 0.1697 -0.0001
8 6 2 0.1101 -0.0003
8 6 3 -0.1150 -0.0001
8 6 4 -0.2485 0.0002
8 6 5 -0.0002 0.0003
8 6 6 0.2935 -0.0001
8 6 7 0.1335 -0.0003
8 6 8 -0.2112 -0.0001
8 6 9 -0.2109 0.0002
8 6 10 0.0502 0.0002
8 6 11 0.1877 -0.0001
8 6 12 0.0915 -0.0001
8 6 13 -0.0890 -0.0000
8 6 14 -0.1426 0.0000
8 6 15 -0.0104 0.0000
8 6 16 0.1107 0.0001
8 6 17 0.0516 -0.0000
8 6 18 -0.0638 -0.0001
8 7 0 -0.1133 0.0004
8 7 1 0.0163 0.0000
8 7 2 0.2032 -0.0003
8 7 3 0.0327 -0.0002
8 7 4 -0.1862 0.0001
8 7 5 -0.0816 0.0001
8 7 6 0.0700 0.0001
8 7 7 0.0699 0.0000
8 7 8 0.0652 -0.0002
8 7 9 0.0155 -0.0002
8 7 10 -0.1260 0.0002
8 7 11 -0.1201 0.0002
8 7 12 0.0818 -0.0001
8 7 13 0.1663 -0.0002
8 7 14 0.0104 0.0000
8 7 15 -0.1246 0.0001
8 7 16 -0.0595 -0.0000
8 7 17 0.0406 -0.0001
8 7 18 0.0220 0.0000
8 8 0 -0.2118 0.0003
8 8 1 -0.0936 0.0002
8 8 2 0.1123 -0.0001
8 8 3 0.0929 -0.0002
8 8 4 0.0316 -0.0001
8 8 5 -0.0316 0.0000
8 8 6 -0.1258 0.0001
8 8 7 -0.0790 0.0001
8 8 8 0.1009 -0.0000
8 8 9 0.1679 -0.0001
8 8 10 0.0277 -0.0001
8 8 11 -0.1654 0.0001
8 8 12 -0.1662 0.0001
8 8 13 0.0697 -0.0000
8 8 14 0.2183 -0.0001
8 8 15 0.0473 -0.0001
8 8 16 -0.1640 0.0001
8 8 17 -0.1023 0.0001
8 9 0 -0.1100 -0.0002
8 9 1 -0.0727 0.0002
8 9 2 -0.0127 0.0002
8 9 3 0.0900 -0.0001
8 9 4 0.0798 -0.0002
8 9 5 -0.0593 -0.0001
8 9 6 -0.0574 0.0001
8 9 7 0.0386 0.0001
8 9 8 -0.0161 0.0001
8 9 9 -0.0743 -0.0001
8 9 10 0.0564 -0.0002
8 9 11 0.1493 -0.0000
8 9 12 -0.0080 0.0002
8 9 13 -0.1943 0.0001
8 9 14 -0.1022 -0.0002
8 9 15 0.1546 -0.0001
8 9 16 0.1851 0.0001
8 10 0 0.2314 -0.0003
8 10 1 -0.0425 -0.0000
8 10 2 -0.1986 0.0003
8 10 3 0.0277 0.0002
8 10 4 0.1132 -0.0002
8 10 5 -0.0295 -0.0002
8 10 6 -0.0281 0.0000
8 10 7 0.0780 0.0002
8 10 8 0.0085 0.0000
8 10 9 -0.1458 -0.0002
8 10 10 -0.0756 -0.0000
8 10 11 0.1705 0.0001
8 10 12 0.1790 0.0000
8 10 13 -0.1162 -0.0001
8 10 14 -0.2344 0.0000
8 10 15 0.0135 0.0001
8 10 16 0.1954 -0.0001
8 11 0 0.1892 -0.0001
8 11 1 -0.0206 -0.0001
8 11 2 -0.1153 0.0000
8 11 3 -0.0383 0.0001
8 11 4 0.0450 0.0001
8 11 5 0.0549 -0.0001
8 11 6 -0.0066 -0.0001
8 11 7 -0.0462 0.0000
8 11 8 0.0009 0.0001
8 11 9 0.0517 0.0000
8 11 10 0.0062 0.0000
8 11 11 -0.0883 -0.0001
8 11 12 -0.0535 -0.0001
8 11 13 0.1285 0.0000
8 11 14 0.1406 0.0001
8 12 0 -0.1738 -0.0002
8 12 1 0.0743 0.0000
8 12 2 0.1413 0.0001
8 12 3 -0.0635 -0.0001
8 12 4 -0.0956 0.0000
8 12 5 0.0495 0.0002
8 12 6 0.0544 -0.0001
8 12 7 -0.0553 -0.0003
8 12 8 -0.0383 0.0001
8 12 9 0.0846 0.0004
8 12 10 0.0581 -0.0000
8 12 11 -0.1131 -0.0004
8 12 12 -0.0989 -0.0000
8 13 0 -0.1195 -0.0001
8 13 1 0.0803 -0.0001
8 13 2 0.0802 -0.0001
8 13 3 -0.0591 0.0000
8 13 4 -0.0517 0.0001
8 13 5 0.0426 0.0001
8 13 6 0.0224 -0.0001
8 13 7 -0.0311 -0.0001
8 13 8 0.0177 -0.0000
8 13 9 0.0195 0.0001
9 -8 0 -0.1484 0.0001
9 -8 1 0.0378 0.0003
9 -8 2 0.2934 -0.0000
9 -8 3 0.0531 -0.0002
9 -7 0 -0.2647 -0.0001
9 -7 1 0.2064 0.0001
9 -7 2 0.2476 0.0001
9 -7 3 -0.1119 -0.0000
9 -7 4 -0.1557 -0.0000
9 -7 5 0.0560 -0.0001
9 -7 6 0.0374 -0.0001
9 -6 0 0.0433 -0.0003
9 -6 1 -0.1749 -0.0002
9 -6 2 -0.2288 0.0002
9 -6 3 0.1664 0.0002
9 -6 4 0.3981 -0.0000
9 -6 5 -0.0905 -0.0001
9 -6 6 -0.4879 -0.0001
9 -6 7 -0.0071 -0.0001
9 -6 8 0.4794 0.0000
9 -5 0 0.0849 -0.0001
9 -5 1 -0.2481 -0.0002
9 -5 2 -0.1443 0.0000
9 -5 3 0.1896 0.0002
9 -5 4 0.1582 0.0000
9 -5 5 -0.1002 -0.0001
9 -5 6 -0.1094 0.0000
9 -5 7 0.0328 0.0000
9 -5 8 0.0281 -0.0001
9 -5 9 -0.0043 -0.0001
9 -5 10 0.0427 0.0002
9 -4 0 -0.0179 0.0001
9 -4 1 0.0889 -0.0003
9 -4 2 0.1045 -0.0001
9 -4 3 -0.1446 0.0001
9 -4 4 -0.2276 0.0001
9 -4 5 0.1627 -0.0000
9 -4 6 0.3485 0.0000
9 -4 7 -0.1262 0.0000
9 -4 8 -0.4136 -0.0001
9 -4 9 0.0632 -0.0002
9 -4 10 0.3991 0.0001
9 -4 11 -0.0111 0.0003
9 -3 0 0.0853 0.0001
9 -3 1 0.0854 -0.0001
9 -3 2 -0.0829 -0.0002
9 -3 3 -0.1466 -0.0001
9 -3 4 0.0296 0.0001
9 -3 5 0.1547 0.0001
9 -3 6 0.0193 -0.0001
9 -3 7 -0.1265 -0.0001
9 -3 8 -0.0309 0.0001
9 -3 9 0.0959 0.0001
9 -3 10 0.0145 -0.0001
9 -3 11 -0.0778 -0.0002
9 -3 12 0.0012 0.0002
9 -3 13 0.0620 0.0003
9 -2 0 0.1354 0.0003
9 -2 1 0.0073 0.0004
9 -2 2 -0.1420 -0.0002
9 -2 3 -0.0139 -0.0004
9 -2 4 0.1443 0.0000
9 -2 5 -0.0163 0.0002
9 -2 6 -0.1746 0.0000
9 -2 7 0.0426 -0.0001
9 -2 8 0.2168 0.0000
9 -2 9 -0.0425 0.0000
9 -2 10 -0.2317 -0.0001
9 -2 11 0.0255 -0.0001
9 -2 12 0.1974 0.0001
9 -2 13 -0.0127 0.0002
9 -2 14 -0.1261 -0.0001
9 -1 0 -0.0554 0.0002
9 -1 1 0.0933 0.0005
9 -1 2 0.1644 0.0000
9 -1 3 -0.0038 -0.0003
9 -1 4 -0.1858 -0.0001
9 -1 5 -0.0929 0.0001
9 -1 6 0.1387 0.0001
9 -1 7 0.1549 0.0000
9 -1 8 -0.0753 0.0000
9 -1 9 -0.1783 -0.0000
9 -1 10 0.0328 -0.0000
9 -1 11 0.1817 -0.0000
9 -1 12 -0.0104 -0.0000
9 -1 13 -0.1764 -0.0001
9 -1 14 -0.0131 0.0001
9 -1 15 0.1573 0.0002
9 0 0 -0.1583 -0.0004
9 0 1 -0.0046 -0.0002
9 0 2 0.1748 0.0004
9 0 3 0.0696 0.0004
9 0 4 -0.1341 -0.0002
9 0 5 -0.0849 -0.0003
9 0 6 0.0931 -0.0000
9 0 7 0.0599 0.0001
9 0 8 -0.0827 0.0001
9 0 9 -0.0276 0.0001
9 0 10 0.0891 0.0000
9 0 11 0.0093 -0.0001
9 0 12 -0.0798 -0.0002
9 0 13 -0.0006 -0.0000
9 0 14 0.0411 0.0002
9 0 15 -0.0116 0.0001
9 1 0 0.0531 -0.0006
9 1 1 -0.0518 -0.0007
9 1 2 -0.1729 0.0003
9 1 3 0.0041 0.0005
9 1 4 0.2285 -0.0001
9 1 5 0.0846 -0.0003
9 1 6 -0.2034 -0.0000
9 1 7 -0.1623 0.0000
9 1 8 0.1325 -0.0001
9 1 9 0.1990 0.0000
9 1 10 -0.0662 0.0002
9 1 11 -0.2000 0.0000
9 1 12 0.0276 -0.0002
9 1 13 0.1845 -0.0001
9 1 14 -0.0049 0.0000
9 1 15 -0.1600 0.0000
9 1 16 -0.0225 0.0001
9 2 0 0.1197 0.0003
9 2 1 0.1004 -0.0000
9 2 2 -0.1060 -0.0004
9 2 3 -0.1292 -0.0002
9 2 4 0.0402 0.0003
9 2 5 0.1186 0.0003
9 2 6 0.0252 -0.0000
9 2 7 -0.0671 -0.0002
9 2 8 -0.0478 -0.0002
9 2 9 0.0063 0.0000
9 2 10 0.0286 0.0002
9 2 11 0.0324 0.0001
9 2 12 -0.0033 -0.0000
9 2 13 -0.0453 -0.0001
9 2 14 0.0027 -0.0002
9 2 15 0.0509 0.0000
9 2 16 -0.0239 0.0002
9 3 0 -0.1883 0.0008
9 3 1 0.0135 0.0006
9 3 2 0.3026 -0.0005
9 3 3 0.0693 -0.0006
9 3 4 -0.3375 0.0002
9 3 5 -0.1736 0.0004
9 3 6 0.2748 0.0000
9 3 7 0.2433 -0.0001
9 3 8 -0.1556 -0.0000
9 3 9 -0.2475 -0.0001
9 3 10 0.0462 -0.0001
9 3 11 0.2004 0.0001
9 3 12 0.0138 0.0002
9 3 13 -0.1396 0.0000
9 3 14 -0.0338 -0.0002
9 3 15 0.0878 -0.0001
9 3 16 0.0471 0.0001
9 3 17 -0.0386 0.0001
9 4 0 -0.2234 -0.0000
9 4 1 -0.2320 0.0002
9 4 2 0.1514 0.0002
9 4 3 0.2584 0.0000
9 4 4 -0.0097 -0.0003
9 4 5 -0.2105 -0.0003
9 4 6 -0.1232 0.0001
9 4 7 0.0965 0.0003
9 4 8 0.1774 0.0001
9 4 9 0.0269 -0.0002
9 4 10 -0.1449 -0.0002
9 4 11 -0.1015 0.0000
9 4 12 0.0780 0.0002
9 4 13 0.1145 0.0001
9 4 14 -0.0369 -0.0000
9 4 15 -0.0999 -0.0001
9 4 16 0.0371 -0.0001
9 4 17 0.0959 -0.0000
9 5 0 0.1414 -0.0007
9 5 1 -0.1590 -0.0003
9 5 2 -0.3308 0.0006
9 5 3 0.0333 0.0004
9 5 4 0.4251 -0.0003
9 5 5 0.1364 -0.0004
9 5 6 -0.3710 0.0000
9 5 7 -0.2597 0.0002
9 5 8 0.2086 0.0002
9 5 9 0.2753 -0.0000
9 5 10 -0.0383 -0.0001
9 5 11 -0.1969 -0.0001
9 5 12 -0.0600 0.0000
9 5 13 0.0927 0.0001
9 5 14 0.0810 0.0001
9 5 15 -0.0210 0.0000
9 5 16 -0.0772 -0.0001
9 5 17 -0.0154 -0.0001
9 6 1 0.1351 -0.0002
9 6 2 -0.2795 0.0000
9 6 3 -0.2185 0.0001
9 6 4 0.1393 0.0002
9 6 5 0.2234 0.0001
9 6 6 0.0485 -0.0003
9 6 7 -0.1208 -0.0002
9 6 8 -0.1660 0.0002
9 6 9 -0.0312 0.0003
9 6 10 0.1575 0.0000
9 6 11 0.1373 -0.0002
9 6 12 -0.0683 -0.0001
9 6 13 -0.1472 0.0001
9 6 14 -0.0064 0.0001
9 6 15 0.0935 -0.0000
9 6 16 0.0101 0.0000
9 7 0 0.1573 0.0002
9 7 1 0.2005 -0.0002
9 7 2 0.0510 -0.0003
9 7 3 -0.1504 0.0000
9 7 4 -0.2374 0.0003
9 7 5 0.0038 0.0001
9 7 6 0.2857 -0.0001
9 7 7 0.1535 -0.0002
9 7 8 -0.1770 -0.0001
9 7 9 -0.2173 0.0001
9 7 10 0.0034 0.0002
9 7 11 0.1562 0.0000
9 7 12 0.1135 -0.0002
9 7 13 -0.0350 -0.0001
9 7 14 -0.1233 0.0001
9 7 15 -0.0507 0.0001
9 7 16 0.0749 -0.0000
9 8 0 -0.0833 0.0004
9 8 1 0.0501 -0.0001
9 8 2 0.1976 -0.0003
9 8 3 -0.0003 -0.0000
9 8 4 -0.1830 0.0001
9 8 5 -0.0515 0.0001
9 8 6 0.0613 0.0001
9 8 7 0.0238 -0.0000
9 8 8 0.0577 -0.0002
9 8 9 0.0833 -0.0001
9 8 10 -0.0714 0.0002
9 8 11 -0.1851 0.0001
9 8 12 -0.0241 -0.0001
9 8 13 0.1944 -0.0002
9 8 14 0.1354 0.0001
9 8 15 -0.1055 0.0001
9 8 16 -0.1630 0.0000
9 9 0 -0.3405 0.0003
9 9 1 0.0171 0.0002
9 9 2 0.2396 -0.0002
9 9 3 0.0250 -0.0003
9 9 4 -0.0747 0.0000
9 9 5 0.0083 0.0002
9 9 6 -0.0413 0.0000
9 9 7 -0.1040 -0.0001
9 9 8 0.0306 0.0000
9 9 9 0.1746 0.0000
9 9 10 0.0792 -0.0001
9 9 11 -0.1458 -0.0000
9 9 12 -0.1795 0.0002
9 9 13 0.0320 0.0001
9 9 14 0.1812 -0.0002
9 9 15 0.0771 -0.0001
9 10 0 -0.1488 -0.0000
9 10 1 -0.0251 0.0004
9 10 2 0.0371 0.0002
9 10 3 0.0863 -0.0002
9 10 4 0.0355 -0.0002
9 10 5 -0.0815 0.0000
9 10 6 -0.0291 0.0001
9 10 7 0.0790 0.0001
9 10 8 -0.0160 0.0001
9 10 9 -0.1294 -0.0001
9 10 10 0.0148 -0.0002
9 10 11 0.2070 0.0001
9 10 12 0.0758 0.0002
9 10 13 -0.2346 -0.0000
9 10 14 -0.2075 -0.0002
9 11 0 0.2683 -0.0002
9 11 1 -0.2121 0.0000
9 11 2 -0.2501 0.0003
9 11 3 0.1739 0.0002
9 11 4 0.1750 -0.0002
9 11 5 -0.1393 -0.0003
9 11 6 -0.0877 0.0001
9 11 7 0.1517 0.0003
9 11 8 0.0535 -0.0000
9 11 9 -0.1870 -0.0003
9 11 10 -0.0936 0.0000
9 11 11 0.1816 0.0002
9 11 12 0.1578 -0.0001
9 12 0 0.1575 -0.0002
9 12 1 -0.1119 -0.0002
9 12 2 -0.1265 0.0001
9 12 3 0.0239 0.0002
9 12 4 0.0788 -0.0000
9 12 5 0.0199 -0.0002
9 12 6 -0.0421 -0.0001
9 12 7 -0.0344 0.0000
9 12 8 0.0231 0.0001
9 12 9 0.0607 0.0001
10 -7 0 -0.2156 0.0001
10 -6 0 -0.2674 -0.0001
10 -6 1 0.1334 0.0002
10 -6 2 0.2257 0.0001
10 -6 3 -0.0183 -0.0001
10 -6 4 -0.1037 0.0000
10 -5 0 0.0704 -0.0002
10 -5 1 -0.2719 -0.0001
10 -5 2 -0.2519 0.0002
10 -5 3 0.2854 0.0002
10 -5 4 0.4272 -0.0001
10 -5 5 -0.2095 -0.0002
10 -5 6 -0.5236 -0.0000
10 -5 7 0.0868 0.0000
10 -4 0 0.0734 -0.0001
10 -4 1 -0.1330 -0.0002
10 -4 2 -0.0872 0.0001
10 -4 3 0.0965 0.0002
10 -4 4 0.0758 -0.0001
10 -4 5 -0.0279 -0.0001
10 -4 6 -0.0162 0.0001
10 -4 7 -0.0209 0.0001
10 -4 8 -0.0651 -0.0002
10 -4 9 0.0292 -0.0002
10 -3 0 -0.0925 0.0000
10 -3 1 0.1061 -0.0003
10 -3 2 0.1474 -0.0001
10 -3 3 -0.1574 0.0001
10 -3 4 -0.2350 0.0001
10 -3 5 0.1799 0.0000
10 -3 6 0.3250 -0.0001
10 -3 7 -0.1555 -0.0000
10 -3 8 -0.3685 -0.0000
10 -3 9 0.1062 -0.0000
10 -3 10 0.3427 0.0000
10 -2 0 0.0516 0.0000
10 -2 1 -0.0366 -0.0001
10 -2 2 -0.1140 -0.0001
10 -2 3 -0.0429 -0.0000
10 -2 4 0.1140 0.0001
10 -2 5 0.0927 0.0001
10 -2 6 -0.0947 -0.0001
10 -2 7 -0.1154 -0.0001
10 -2 8 0.0823 0.0001
10 -2 9 0.1270 0.0001
10 -2 10 -0.0705 -0.0002
10 -2 11 -0.1299 -0.0001
10 -1 0 0.1990 0.0002
10 -1 1 -0.0366 0.0004
10 -1 2 -0.1937 -0.0001
10 -1 3 0.0117 -0.0004
10 -1 4 0.1786 -0.0000
10 -1 5 -0.0222 0.0002
10 -1 6 -0.1779 0.0001
10 -1 7 0.0435 0.0000
10 -1 8 0.1803 -0.0000
10 -1 9 -0.0626 -0.0001
10 -1 10 -0.1630 -0.0001
10 -1 11 0.0821 0.0000
10 -1 12 0.1214 0.0001
10 0 0 -0.0346 0.0002
10 0 1 0.1108 0.0004
10 0 2 0.1605 -0.0000
10 0 3 -0.0355 -0.0002
10 0 4 -0.2136 -0.0000
10 0 5 -0.0600 0.0000
10 0 6 0.2094 -0.0000
10 0 7 0.1440 0.0000
10 0 8 -0.1777 0.0001
10 0 9 -0.2051 0.0000
10 0 10 0.1331 -0.0000
10 0 11 0.2374 -0.0001
10 0 12 -0.0731 -0.0001
10 0 13 -0.2302 0.0000
10 1 0 -0.1417 -0.0004
10 1 1 0.0374 -0.0004
10 1 2 0.1333 0.0003
10 1 3 -0.0006 0.0004
10 1 4 -0.1033 -0.0001
10 1 5 -0.0050 -0.0003
10 1 6 0.0825 -0.0001
10 1 7 -0.0084 0.0000
10 1 8 -0.0721 0.0001
10 1 9 0.0275 0.0001
10 1 10 0.0533 -0.0000
10 1 11 -0.0529 -0.0002
10 1 12 -0.0174 -0.0001
10 1 13 0.0878 0.0001
10 1 14 -0.0202 0.0002
10 2 0 0.1464 -0.0005
10 2 1 0.0074 -0.0006
10 2 2 -0.2353 0.0003
10 2 3 -0.0673 0.0004
10 2 4 0.2522 -0.0001
10 2 5 0.1322 -0.0002
10 2 6 -0.2178 0.0001
10 2 7 -0.1746 -0.0000
10 2 8 0.1724 -0.0002
10 2 9 0.1952 0.0000
10 2 10 -0.1357 0.0002
10 2 11 -0.2045 0.0001
10 2 12 0.0956 -0.0002
10 2 13 0.1979 -0.0002
10 2 14 -0.0351 0.0000
10 3 0 0.0987 0.0004
10 3 1 0.1299 0.0002
10 3 2 -0.0082 -0.0004
10 3 3 -0.1070 -0.0004
10 3 4 -0.0807 0.0002
10 3 5 0.0316 0.0004
10 3 6 0.1121 0.0000
10 3 7 0.0521 -0.0002
10 3 8 -0.0827 -0.0002
10 3 9 -0.0998 -0.0000
10 3 10 0.0386 0.0002
10 3 11 0.1064 0.0002
10 3 12 -0.0252 -0.0000
10 3 13 -0.1016 -0.0001
10 3 14 0.0443 -0.0001
10 3 15 0.1091 0.0000
10 4 0 -0.3075 0.0007
10 4 1 0.0188 0.0006
10 4 2 0.4233 -0.0005
10 4 3 0.1238 -0.0005
10 4 4 -0.4075 0.0002
10 4 5 -0.2434 0.0002
10 4 6 0.2869 -0.0000
10 4 7 0.2763 0.0000
10 4 8 -0.1484 0.0000
10 4 9 -0.2274 -0.0001
10 4 10 0.0631 -0.0001
10 4 11 0.1526 0.0001
10 4 12 -0.0335 0.0002
10 4 13 -0.0979 0.0001
10 4 14 0.0122 -0.0001
10 4 15 0.0599 -0.0001
10 5 0 -0.2544 -0.0001
10 5 1 -0.2682 0.0001
10 5 2 0.1107 0.0003
10 5 3 0.2839 0.0001
10 5 4 0.0895 -0.0003
10 5 5 -0.1783 -0.0003
10 5 6 -0.2247 0.0002
10 5 7 0.0053 0.0003
10 5 8 0.2283 0.0001
10 5 9 0.1327 -0.0002
10 5 10 -0.1373 -0.0002
10 5 11 -0.1722 0.0000
10 5 12 0.0469 0.0002
10 5 13 0.1348 0.0001
10 5 14 -0.0200 -0.0000
10 5 15 -0.0893 -0.0000
10 6 0 0.1279 -0.0006
10 6 1 -0.2126 -0.0001
10 6 2 -0.3593 0.0005
10 6 3 0.0552 0.0002
10 6 4 0.4546 -0.0003
10 6 5 0.1448 -0.0002
10 6 6 -0.3676 -0.0000
10 6 7 -0.2618 0.0001
10 6 8 0.1785 0.0002
10 6 9 0.2373 0.0001
10 6 10 -0.0194 -0.0002
10 6 11 -0.1217 -0.0001
10 6 12 -0.0377 0.0001
10 6 13 0.0147 0.0001
10 6 14 0.0256 0.0000
10 7 0 0.3081 -0.0003
10 7 1 0.1110 -0.0001
10 7 2 -0.2846 0.0000
10 7 3 -0.2043 0.0001
10 7 4 0.1121 0.0002
10 7 5 0.1942 0.0000
10 7 6 0.0898 -0.0003
10 7 7 -0.0590 -0.0002
10 7 8 -0.1817 0.0002
10 7 9 -0.1109 0.0002
10 7 10 0.1227 -0.0000
10 7 11 0.1962 -0.0002
10 7 12 0.0044 -0.0001
10 7 13 -0.1570 0.0001
10 7 14 -0.0808 0.0001
10 8 0 0.2660 0.0000
10 8 1 0.1578 -0.0003
10 8 2 -0.0430 -0.0002
10 8 3 -0.1415 0.0002
10 8 4 -0.1622 0.0001
10 8 5 0.0106 -0.0001
10 8 6 0.2195 0.0000
10 8 7 0.1323 -0.0000
10 8 8 -0.1182 -0.0002
10 8 9 -0.1709 -0.0000
10 8 10 -0.0305 0.0003
10 8 11 0.0838 0.0001
10 8 12 0.1001 -0.0003
10 8 13 0.0423 -0.0001
10 9 0 -0.0801 0.0003
10 9 1 0.0815 -0.0003
10 9 2 0.1866 -0.0003
10 9 3 -0.0512 0.0001
10 9 4 -0.1694 0.0001
10 9 5 0.0069 0.0000
10 9 6 0.0526 0.0001
10 9 7 -0.0406 -0.0001
10 9 8 0.0464 -0.0002
10 9 9 0.1488 0.0000
10 9 10 -0.0278 0.0002
10 9 11 -0.2359 0.0001
10 9 12 -0.0952 -0.0001
10 10 0 -0.3957 0.0004
10 10 1 0.1717 0.0002
10 10 2 0.3192 -0.0003
10 10 3 -0.0814 -0.0003
10 10 4 -0.1648 0.0002
10 10 5 0.0642 0.0003
10 10 6 0.0420 -0.0001
10 10 7 -0.1175 -0.0002
10 10 8 -0.0294 0.0001
10 10 9 0.1547 0.0001
10 10 10 0.1001 -0.0002
10 10 11 -0.1028 -0.0001
10 11 0 -0.1167 0.0001
10 11 1 -0.0253 0.0004
10 11 2 0.0442 0.0001
10 11 3 0.1153 -0.0003
10 11 4 0.0132 -0.0001
10 11 5 -0.1252 0.0001
10 11 6 -0.0111 0.0001
10 11 7 0.1255 0.0001
10 11 8 -0.0188 0.0000
10 11 9 -0.1713 -0.0002
11 -5 0 -0.2235 -0.0000
11 -5 1 0.0352 0.0002
11 -4 0 0.1074 -0.0002
11 -4 1 -0.2361 -0.0001
11 -4 2 -0.2390 0.0002
11 -4 3 0.2745 0.0002
11 -4 4 0.3790 -0.0002
11 -4 5 -0.2283 -0.0003
11 -3 0 0.0386 -0.0000
11 -3 1 -0.0067 -0.0002
11 -3 2 -0.0080 0.0001
11 -3 3 0.0078 0.0002
11 -3 4 -0.0231 -0.0001
11 -3 5 0.0152 -0.0001
11 -3 6 0.0776 0.0002
11 -3 7 -0.0270 0.0001
11 -2 0 -0.1855 0.0000
11 -2 1 0.0658 -0.0002
11 -2 2 0.1928 -0.0001
11 -2 3 -0.1057 0.0001
11 -2 4 -0.2258 0.0002
11 -2 5 0.1396 0.0001
11 -2 6 0.2666 -0.0001
11 -2 7 -0.1504 -0.0001
11 -2 8 -0.2808 0.0001
11 -1 0 0.0341 -0.0001
11 -1 1 -0.1383 -0.0000
11 -1 2 -0.1394 -0.0000
11 -1 3 0.0497 -0.0000
11 -1 4 0.1853 0.0000
11 -1 5 0.0368 0.0000
11 -1 6 -0.1957 -0.0000
11 -1 7 -0.1078 0.0000
11 -1 8 0.1836 0.0001
11 -1 9 0.1558 -0.0000
11 -1 10 -0.1458 -0.0001
11 0 0 0.2230 0.0001
11 0 1 -0.0763 0.0004
11 0 2 -0.2065 -0.0000
11 0 3 0.0442 -0.0003
11 0 4 0.1816 -0.0001
11 0 5 -0.0438 0.0001
11 0 6 -0.1583 0.0001
11 0 7 0.0663 0.0001
11 0 8 0.1279 -0.0001
11 0 9 -0.1068 -0.0001
11 0 10 -0.0859 0.0000
11 1 0 -0.0412 0.0002
11 1 1 0.1093 0.0002
11 1 2 0.1479 -0.0001
11 1 3 -0.0569 -0.0001
11 1 4 -0.2104 0.0001
11 1 5 -0.0191 0.0000
11 1 6 0.2414 -0.0002
11 1 7 0.1028 -0.0001
11 1 8 -0.2458 0.0002
11 1 9 -0.1800 0.0002
11 1 10 0.2122 -0.0001
11 1 11 0.2261 -0.0002
11 2 0 -0.0572 -0.0004
11 2 1 0.0684 -0.0005
11 2 2 0.0230 0.0002
11 2 3 -0.0764 0.0004
11 2 4 -0.0110 -0.0000
11 2 5 0.0968 -0.0002
11 2 6 0.0240 -0.0001
11 2 7 -0.1085 -0.0000
11 2 8 -0.0313 0.0001
11 2 9 0.1128 0.0002
11 2 10 0.0064 0.0000
11 2 11 -0.1293 -0.0002
11 2 12 0.0404 -0.0001
11 3 0 0.2304 -0.0004
11 3 1 0.0435 -0.0004
11 3 2 -0.2679 0.0003
11 3 3 -0.1098 0.0002
11 3 4 0.2353 -0.0002
11 3 5 0.1415 -0.0000
11 3 6 -0.1872 0.0002
11 3 7 -0.1359 -0.0000
11 3 8 0.1678 -0.0003
11 3 9 0.1252 -0.0001
11 3 10 -0.1684 0.0003
11 3 11 -0.1305 0.0002
11 3 12 0.1446 -0.0002
11 4 0 0.0235 0.0005
11 4 1 0.1678 0.0003
11 4 2 0.1309 -0.0004
11 4 3 -0.0930 -0.0004
11 4 4 -0.2342 0.0002
11 4 5 -0.0449 0.0003
11 4 6 0.2291 0.0000
11 4 7 0.1609 -0.0001
11 4 8 -0.1458 -0.0001
11 4 9 -0.1972 -0.0001
11 4 10 0.0675 0.0001
11 4 11 0.1678 0.0002
11 4 12 -0.0496 0.0000
11 5 0 -0.3581 0.0006
11 5 1 0.0423 0.0004
11 5 2 0.4590 -0.0004
11 5 3 0.1298 -0.0002
11 5 4 -0.4001 0.0002
11 5 5 -0.2454 0.0000
11 5 6 0.2419 -0.0001
11 5 7 0.2385 0.0001
11 5 8 -0.1018 0.0001
11 5 9 -0.1426 -0.0001
11 5 10 0.0504 -0.0001
11 5 11 0.0464 0.0000
11 5 12 -0.0610 0.0002
11 6 0 -0.2434 -0.0002
11 6 1 -0.2911 0.0000
11 6 2 0.0526 0.0003
11 6 3 0.2959 0.0001
11 6 4 0.1805 -0.0003
11 6 5 -0.1528 -0.0002
11 6 6 -0.3098 0.0001
11 6 7 -0.0549 0.0002
11 6 8 0.2737 0.0001
11 6 9 0.1956 -0.0001
11 6 10 -0.1393 -0.0002
11 6 11 -0.2032 -0.0001
11 6 12 0.0293 0.0002
11 7 0 0.0715 -0.0004
11 7 1 -0.2249 0.0001
11 7 2 -0.3048 0.0003
11 7 3 0.0795 -0.0000
11 7 4 0.3931 -0.0001
11 7 5 0.1097 0.0000
11 7 6 -0.2961 -0.0001
11 7 7 -0.2032 -0.0001
11 7 8 0.1129 0.0002
11 7 9 0.1477 0.0002
11 7 10 0.0130 -0.0002
11 7 11 -0.0145 -0.0002
11 8 0 0.3133 -0.0002
11 8 1 0.0708 0.0000
11 8 2 -0.2760 0.0001
11 8 3 -0.1638 0.0000
11 8 4 0.0933 0.0001
11 8 5 0.1523 0.0000
11 8 6 0.1060 -0.0001
11 8 7 -0.0146 -0.0001
11 8 8 -0.1791 0.0001
11 8 9 -0.1479 0.0001
11 8 10 0.0958 0.0000
11 9 0 0.3221 -0.0002
11 9 1 0.0691 -0.0003
11 9 2 -0.1297 0.0000
11 9 3 -0.1039 0.0003
11 9 4 -0.0606 -0.0000
11 9 5 0.0193 -0.0002
11 9 6 0.1224 0.0001
11 9 7 0.0868 0.0001
11 9 8 -0.0459 -0.0003
11 9 9 -0.1000 -0.0001
11 10 0 -0.0999 0.0002
11 10 1 0.1380 -0.0004
11 10 2 0.1804 -0.0002
11 10 3 -0.1207 0.0002
11 10 4 -0.1590 0.0001
11 10 5 0.0726 -0.0000
11 10 6 0.0519 -0.0000
12 -2 0 -0.0150 0.0000
12 -2 1 0.0897 -0.0002
12 -2 2 0.0751 0.0000
12 -2 3 -0.0516 0.0001
12 -1 0 -0.2548 0.0001
12 -1 1 0.0162 -0.0001
12 -1 2 0.2227 -0.0002
12 -1 3 -0.0409 0.0000
12 -1 4 -0.2044 0.0002
12 -1 5 0.0871 0.0001
12 0 0 0.0267 -0.0001
12 0 1 -0.2051 0.0001
12 0 2 -0.1427 0.0002
12 0 3 0.1237 -0.0000
12 0 4 0.2189 -0.0001
12 0 5 -0.0225 -0.0001
12 0 6 -0.2566 0.0001
12 0 7 -0.0729 0.0002
12 1 0 0.1749 0.0000
12 1 1 -0.1089 0.0004
12 1 2 -0.1590 0.0000
12 1 3 0.0825 -0.0002
12 1 4 0.1402 -0.0000
12 1 5 -0.0801 0.0000
12 1 6 -0.1106 0.0000
12 1 7 0.1037 0.0001
12 1 8 0.0623 0.0000
12 2 0 -0.0436 0.0002
12 2 1 0.0992 0.0000
12 2 2 0.1030 -0.0002
12 2 3 -0.0762 0.0000
12 2 4 -0.1545 0.0003
12 2 5 0.0376 0.0000
12 2 6 0.2094 -0.0003
12 2 7 0.0199 -0.0002
12 2 8 -0.2500 0.0003
12 3 0 0.0767 -0.0003
12 3 1 0.0623 -0.0005
12 3 2 -0.1280 0.0002
12 3 3 -0.1180 0.0003
12 3 4 0.1176 -0.0001
12 3 5 0.1703 -0.0001
12 3 6 -0.0668 0.0000
12 3 7 -0.1856 -0.0001
12 3 8 0.0322 -0.0001
12 3 9 0.1734 0.0002
12 4 0 0.2564 -0.0003
12 4 1 0.0564 -0.0002
12 4 2 -0.2367 0.0002
12 4 3 -0.1200 -0.0000
12 4 4 0.1569 -0.0003
12 4 5 0.1145 0.0001
12 4 6 -0.0963 0.0003
12 4 7 -0.0580 -0.0000
12 4 8 0.1008 -0.0004
12 4 9 0.0103 -0.0001
12 5 0 -0.0608 0.0004
12 5 1 0.2220 0.0003
12 5 2 0.2525 -0.0004
12 5 3 -0.1137 -0.0003
12 5 4 -0.3602 0.0002
12 5 5 -0.0646 0.0001
12 5 6 0.3273 -0.0000
12 5 7 0.2007 0.0001
12 5 8 -0.2050 -0.0000
12 5 9 -0.2269 -0.0002
12 6 0 -0.3268 0.0004
12 6 1 0.0611 0.0001
12 6 2 0.4002 -0.0002
12 6 3 0.1085 0.0000
12 6 4 -0.3117 0.0001
12 6 5 -0.2046 -0.0002
12 6 6 0.1390 -0.0001
12 6 7 0.1636 0.0002
12 6 8 -0.0124 0.0001
12 7 0 -0.2241 -0.0001
12 7 1 -0.2930 -0.0000
12 7 2 0.0198 0.0002
12 7 3 0.3004 0.0001
12 7 4 0.2172 -0.0002
12 7 5 -0.1539 -0.0001
12 7 6 -0.3365 0.0000
12 7 7 -0.0543 0.0000
12 8 0 0.0062 -0.0001
12 8 1 -0.1953 0.0002
12 8 2 -0.2038 0.0001
12 8 3 0.0896 -0.0002
12 8 4 0.2737 0.0000
0 0 0 0.0 0.0
;
_shelx_fab_checksum              94227

####################################################################### 
# 
# This file contains crystal structure data downloaded from the 
# Cambridge Structural Database (CSD) hosted by the Cambridge 
# Crystallographic Data Centre (CCDC).
# 
# Full information about CCDC data access policies and citation 
# guidelines are available at http://www.ccdc.cam.ac.uk/access/V1 
# 
# Audit and citation data items may have been added by the CCDC. 
# Please retain this information to preserve the provenance of 
# this file and to allow appropriate attribution of the data. 
# 
#######################################################################

data_Oba-cage_CHCl3
_audit_block_doi                 10.5517/ccdc.csd.cc2bpp80
_database_code_depnum_ccdc_archive 'CCDC 2165792'
loop_
_citation_id
_citation_doi
_citation_year
1 10.1002/anie.202212596 2022
loop_
_audit_author_name
_audit_author_address
'Lukman Alimi'
;KAUST
Saudi Arabia
;
_audit_update_record             
;
2022-04-11 deposited with the CCDC.	2025-11-05 downloaded from the CCDC.
;

_audit_creation_method           SHELXL-2018/3
_shelx_SHELXL_version_number     2018/3
_chemical_name_systematic        ?
_chemical_name_common            ?
_chemical_melting_point          ?
_chemical_formula_moiety         'C56 H56 Cl6 N8 O3'
_chemical_formula_sum            'C56 H56 Cl6 N8 O3'
_chemical_formula_weight         1101.78

loop_
_atom_type_symbol
_atom_type_description
_atom_type_scat_dispersion_real
_atom_type_scat_dispersion_imag
_atom_type_scat_source
C C 0.0033 0.0016 'International Tables Vol C Tables 4.2.6.8 and 6.1.1.4'
H H 0.0000 0.0000 'International Tables Vol C Tables 4.2.6.8 and 6.1.1.4'
Cl Cl 0.1484 0.1585 'International Tables Vol C Tables 4.2.6.8 and 6.1.1.4'
N N 0.0061 0.0033 'International Tables Vol C Tables 4.2.6.8 and 6.1.1.4'
O O 0.0106 0.0060 'International Tables Vol C Tables 4.2.6.8 and 6.1.1.4'

_space_group_crystal_system      triclinic
_space_group_IT_number           2
_space_group_name_H-M_alt        'P -1'
_space_group_name_Hall           '-P 1'

_shelx_space_group_comment       
;
The symmetry employed for this shelxl refinement is uniquely defined
by the following loop, which should always be used as a source of
symmetry information in preference to the above space-group names.
They are only intended as comments.
;

loop_
_space_group_symop_operation_xyz
'x, y, z'
'-x, -y, -z'

_cell_length_a                   10.9208(9)
_cell_length_b                   13.5651(10)
_cell_length_c                   19.7896(15)
_cell_angle_alpha                107.002(2)
_cell_angle_beta                 94.441(3)
_cell_angle_gamma                102.646(3)
_cell_volume                     2703.9(4)
_cell_formula_units_Z            2
_cell_measurement_temperature    120(2)
_cell_measurement_reflns_used    9564
_cell_measurement_theta_min      2.19
_cell_measurement_theta_max      28.27

_exptl_crystal_description       Rectangular
_exptl_crystal_colour            Colourless
_exptl_crystal_density_meas      ?
_exptl_crystal_density_method    ?
_exptl_crystal_density_diffrn    1.353
_exptl_crystal_F_000             1148
_exptl_transmission_factor_min   0.899
_exptl_transmission_factor_max   0.918
_exptl_crystal_size_max          0.343
_exptl_crystal_size_mid          0.222
_exptl_crystal_size_min          0.192
_exptl_absorpt_coefficient_mu    0.370
_shelx_estimated_absorpt_T_min   ?
_shelx_estimated_absorpt_T_max   ?
_exptl_absorpt_correction_type   Multi-scan
_exptl_absorpt_correction_T_min  ?
_exptl_absorpt_correction_T_max  ?
_exptl_absorpt_process_details   SADABS
_exptl_absorpt_special_details   ?
_diffrn_ambient_temperature      120(2)
_diffrn_radiation_wavelength     0.71073
_diffrn_radiation_type           MoK\a
_diffrn_source                   ?
_diffrn_measurement_device_type  'Bruker APEX-II CCD'
_diffrn_measurement_method       '\f and \w scans'
_diffrn_detector_area_resol_mean ?
_diffrn_reflns_number            106286
_diffrn_reflns_av_unetI/netI     0.0158
_diffrn_reflns_av_R_equivalents  0.0282
_diffrn_reflns_limit_h_min       -14
_diffrn_reflns_limit_h_max       14
_diffrn_reflns_limit_k_min       -18
_diffrn_reflns_limit_k_max       18
_diffrn_reflns_limit_l_min       -26
_diffrn_reflns_limit_l_max       26
_diffrn_reflns_theta_min         1.933
_diffrn_reflns_theta_max         28.275
_diffrn_reflns_theta_full        28.000
_diffrn_measured_fraction_theta_max 0.996
_diffrn_measured_fraction_theta_full 0.997
_diffrn_reflns_Laue_measured_fraction_max 0.996
_diffrn_reflns_Laue_measured_fraction_full 0.997
_diffrn_reflns_point_group_measured_fraction_max 0.996
_diffrn_reflns_point_group_measured_fraction_full 0.997
_reflns_number_total             13364
_reflns_number_gt                11664
_reflns_threshold_expression     'I > 2\s(I)'
_reflns_Friedel_coverage         0.000
_reflns_Friedel_fraction_max     .
_reflns_Friedel_fraction_full    .

_reflns_special_details          
;
 Reflections were merged by SHELXL according to the crystal
 class for the calculation of statistics and refinement.
 
 _reflns_Friedel_fraction is defined as the number of unique
 Friedel pairs measured divided by the number that would be
 possible theoretically, ignoring centric projections and
 systematic absences.
;

_computing_data_collection       'Bruker APEX2'
_computing_cell_refinement       'Bruker SAINT'
_computing_data_reduction        'Bruker SAINT'
_computing_structure_solution    'SHELXT 2014/5 (Sheldrick, 2014)'
_computing_structure_refinement  'SHELXL-2018/3 (Sheldrick, 2018)'
_computing_molecular_graphics    'Bruker SHELXTL'
_computing_publication_material  'Bruker SHELXTL'
_refine_special_details          ?
_refine_ls_structure_factor_coef Fsqd
_refine_ls_matrix_type           full
_refine_ls_weighting_scheme      calc
_refine_ls_weighting_details     
'w=1/[\s^2^(Fo^2^)+(0.0426P)^2^+1.9558P] where P=(Fo^2^+2Fc^2^)/3'
_atom_sites_solution_primary     ?
_atom_sites_solution_secondary   ?
_atom_sites_solution_hydrogens   geom
_refine_ls_hydrogen_treatment    constr
_refine_ls_extinction_method     none
_refine_ls_extinction_coef       .
_refine_ls_number_reflns         13364
_refine_ls_number_parameters     658
_refine_ls_number_restraints     0
_refine_ls_R_factor_all          0.0470
_refine_ls_R_factor_gt           0.0399
_refine_ls_wR_factor_ref         0.1050
_refine_ls_wR_factor_gt          0.0986
_refine_ls_goodness_of_fit_ref   1.032
_refine_ls_restrained_S_all      1.032
_refine_ls_shift/su_max          0.001
_refine_ls_shift/su_mean         0.000

loop_
_atom_site_label
_atom_site_type_symbol
_atom_site_fract_x
_atom_site_fract_y
_atom_site_fract_z
_atom_site_U_iso_or_equiv
_atom_site_adp_type
_atom_site_occupancy
_atom_site_site_symmetry_order
_atom_site_calc_flag
_atom_site_refinement_flags_posn
_atom_site_refinement_flags_adp
_atom_site_refinement_flags_occupancy
_atom_site_disorder_assembly
_atom_site_disorder_group
Cl1A Cl -0.12353(4) -0.00576(4) 0.04568(2) 0.03617(10) Uani 1 1 d . . . . .
Cl1B Cl -0.29728(4) 0.03346(3) 0.14762(2) 0.03626(10) Uani 1 1 d . . . . .
Cl2A Cl 0.97616(4) 0.61798(4) 0.80943(2) 0.03910(10) Uani 1 1 d . . . . .
Cl1C Cl -0.31649(4) -0.18098(3) 0.05889(2) 0.03765(10) Uani 1 1 d . . . . .
Cl2B Cl 0.91204(5) 0.57321(5) 0.93801(2) 0.05148(14) Uani 1 1 d . . . . .
Cl2C Cl 0.84508(7) 0.74860(5) 0.90388(5) 0.0809(2) Uani 1 1 d . . . . .
O1 O 0.68019(10) 0.37065(9) 0.49916(5) 0.0248(2) Uani 1 1 d . . . . .
O2 O -0.00479(10) 0.31372(8) 0.43300(6) 0.0267(2) Uani 1 1 d . . . . .
O3 O 0.22640(12) -0.06563(9) 0.55991(6) 0.0299(2) Uani 1 1 d . . . . .
N5 N 0.27496(11) -0.13300(9) 0.11015(6) 0.0203(2) Uani 1 1 d . . . . .
N1 N 0.35203(12) 0.55877(10) 0.88508(6) 0.0233(2) Uani 1 1 d . . . . .
N7 N 0.03802(11) -0.08220(10) 0.17328(6) 0.0226(2) Uani 1 1 d . . . . .
N8 N 0.43349(11) 0.09606(9) 0.17759(6) 0.0229(2) Uani 1 1 d . . . . .
N3 N 0.18053(12) 0.33178(10) 0.81852(7) 0.0255(3) Uani 1 1 d . . . . .
N2 N 0.25038(13) 0.61068(10) 0.75260(7) 0.0259(3) Uani 1 1 d . . . . .
N6 N 0.36796(13) -0.19057(11) 0.24287(7) 0.0268(3) Uani 1 1 d . . . . .
N4 N 0.58208(12) 0.48574(11) 0.82315(7) 0.0277(3) Uani 1 1 d . . . . .
C48 C 0.58241(13) 0.19039(11) 0.31715(7) 0.0210(3) Uani 1 1 d . . . . .
H48 H 0.617610 0.145581 0.281768 0.025 Uiso 1 1 calc R U . . .
C13 C 0.06576(13) 0.04620(11) 0.28944(7) 0.0209(3) Uani 1 1 d . . . . .
C22 C 0.17407(13) 0.21212(11) 0.70123(8) 0.0223(3) Uani 1 1 d . . . . .
C8 C 0.19976(14) 0.37568(12) 0.51037(8) 0.0239(3) Uani 1 1 d . . . . .
H8 H 0.239931 0.339624 0.473348 0.029 Uiso 1 1 calc R U . . .
C46 C 0.60194(13) 0.31166(11) 0.43492(7) 0.0208(3) Uani 1 1 d . . . . .
C16 C 0.07965(13) -0.05370(11) 0.23928(8) 0.0217(3) Uani 1 1 d . . . . .
H16 H 0.120995 -0.097847 0.257013 0.026 Uiso 1 1 calc R U . . .
C7 C 0.07035(14) 0.36734(11) 0.49892(7) 0.0214(3) Uani 1 1 d . . . . .
C18 C 0.14262(13) -0.16693(12) 0.07546(7) 0.0230(3) Uani 1 1 d . . . . .
H18A H 0.129702 -0.234033 0.035467 0.028 Uiso 1 1 calc R U . . .
H18B H 0.124104 -0.112041 0.055361 0.028 Uiso 1 1 calc R U . . .
C6 C 0.01078(14) 0.41934(11) 0.55307(8) 0.0232(3) Uani 1 1 d . . . . .
H6 H -0.077907 0.412954 0.544874 0.028 Uiso 1 1 calc R U . . .
C40 C 0.55517(13) 0.40559(12) 0.69605(7) 0.0225(3) Uani 1 1 d . . . . .
C34 C 0.39411(13) -0.10343(12) 0.29328(8) 0.0237(3) Uani 1 1 d . . . . .
H34 H 0.447882 -0.042569 0.286901 0.028 Uiso 1 1 calc R U . . .
C47 C 0.65359(13) 0.24509(11) 0.38400(7) 0.0212(3) Uani 1 1 d . . . . .
H47 H 0.736455 0.237171 0.394834 0.025 Uiso 1 1 calc R U . . .
C54 C 0.35491(13) -0.06672(11) 0.07575(7) 0.0219(3) Uani 1 1 d . . . . .
H54A H 0.322928 -0.091491 0.023877 0.026 Uiso 1 1 calc R U . . .
H54B H 0.442709 -0.074618 0.081899 0.026 Uiso 1 1 calc R U . . .
C23 C 0.23464(14) 0.14493(12) 0.72514(8) 0.0238(3) Uani 1 1 d . . . . .
H23 H 0.262559 0.161703 0.774782 0.029 Uiso 1 1 calc R U . . .
C9 C 0.26966(14) 0.43735(12) 0.57660(8) 0.0239(3) Uani 1 1 d . . . . .
H9 H 0.358309 0.443510 0.584591 0.029 Uiso 1 1 calc R U . . .
C19 C 0.26236(15) 0.49707(12) 0.91807(8) 0.0263(3) Uani 1 1 d . . . . .
H19A H 0.233844 0.546480 0.957577 0.032 Uiso 1 1 calc R U . . .
H19B H 0.305712 0.453093 0.938573 0.032 Uiso 1 1 calc R U . . .
C10 C 0.02509(13) 0.22641(11) 0.38725(8) 0.0221(3) Uani 1 1 d . . . . .
C36 C 0.32469(15) -0.22346(11) 0.11374(8) 0.0246(3) Uani 1 1 d . . . . .
H36A H 0.361217 -0.250210 0.069778 0.030 Uiso 1 1 calc R U . . .
H36B H 0.254335 -0.281771 0.116165 0.030 Uiso 1 1 calc R U . . .
C31 C 0.34469(13) -0.09209(12) 0.36169(8) 0.0226(3) Uani 1 1 d . . . . .
C3 C 0.29306(14) 0.55877(11) 0.69956(8) 0.0235(3) Uani 1 1 d . . . . .
H3 H 0.381697 0.564104 0.703742 0.028 Uiso 1 1 calc R U . . .
C5 C 0.08156(14) 0.48046(11) 0.61897(8) 0.0230(3) Uani 1 1 d . . . . .
H5 H 0.041007 0.515986 0.655991 0.028 Uiso 1 1 calc R U . . .
C12 C 0.02306(14) 0.12257(12) 0.26623(8) 0.0247(3) Uani 1 1 d . . . . .
H12 H 0.008001 0.112808 0.216496 0.030 Uiso 1 1 calc R U . . .
C52 C 0.38531(13) 0.14554(11) 0.22895(8) 0.0218(3) Uani 1 1 d . . . . .
H52 H 0.299141 0.147618 0.220953 0.026 Uiso 1 1 calc R U . . .
C21 C 0.14990(14) 0.30756(11) 0.75176(8) 0.0246(3) Uani 1 1 d . . . . .
H21 H 0.110121 0.352105 0.733507 0.030 Uiso 1 1 calc R U . . .
C32 C 0.25881(14) -0.17614(12) 0.37335(8) 0.0260(3) Uani 1 1 d . . . . .
H32 H 0.228419 -0.241922 0.335830 0.031 Uiso 1 1 calc R U . . .
C53 C 0.35607(14) 0.05012(11) 0.10713(8) 0.0240(3) Uani 1 1 d . . . . .
H53A H 0.390753 0.089558 0.075037 0.029 Uiso 1 1 calc R U . . .
H53B H 0.268214 0.056751 0.111077 0.029 Uiso 1 1 calc R U . . .
C39 C 0.51856(14) 0.41446(12) 0.76733(8) 0.0251(3) Uani 1 1 d . . . . .
H39 H 0.445161 0.365244 0.771449 0.030 Uiso 1 1 calc R U . . .
C41 C 0.64957(14) 0.48496(12) 0.68507(8) 0.0254(3) Uani 1 1 d . . . . .
H41 H 0.687932 0.548030 0.723680 0.030 Uiso 1 1 calc R U . . .
C49 C 0.45940(13) 0.20009(11) 0.30090(7) 0.0204(3) Uani 1 1 d . . . . .
C45 C 0.49812(14) 0.31469(12) 0.63857(8) 0.0250(3) Uani 1 1 d . . . . .
H45 H 0.432791 0.260767 0.645141 0.030 Uiso 1 1 calc R U . . .
C17 C 0.05113(13) -0.18427(11) 0.12758(8) 0.0233(3) Uani 1 1 d . . . . .
H17A H -0.032887 -0.228206 0.100663 0.028 Uiso 1 1 calc R U . . .
H17B H 0.083149 -0.223067 0.157485 0.028 Uiso 1 1 calc R U . . .
C43 C 0.63075(13) 0.38078(11) 0.56232(7) 0.0211(3) Uani 1 1 d . . . . .
C26 C 0.15215(16) 0.09482(12) 0.58013(8) 0.0289(3) Uani 1 1 d . . . . .
H26 H 0.123326 0.077083 0.530496 0.035 Uiso 1 1 calc R U . . .
C15 C 0.06876(15) 0.15240(12) 0.41149(8) 0.0254(3) Uani 1 1 d . . . . .
H15 H 0.084384 0.162802 0.461294 0.030 Uiso 1 1 calc R U . . .
C14 C 0.08951(14) 0.06310(12) 0.36265(8) 0.0241(3) Uani 1 1 d . . . . .
H14 H 0.120306 0.012799 0.379325 0.029 Uiso 1 1 calc R U . . .
C24 C 0.25442(14) 0.05439(12) 0.67743(8) 0.0245(3) Uani 1 1 d . . . . .
H24 H 0.296037 0.009497 0.694142 0.029 Uiso 1 1 calc R U . . .
C51 C 0.48116(14) 0.32423(12) 0.41996(8) 0.0253(3) Uani 1 1 d . . . . .
H51 H 0.447691 0.371346 0.454870 0.030 Uiso 1 1 calc R U . . .
C11 C 0.00242(15) 0.21214(12) 0.31462(8) 0.0258(3) Uani 1 1 d . . . . .
H11 H -0.026969 0.263316 0.298268 0.031 Uiso 1 1 calc R U . . .
C27 C 0.13370(15) 0.18600(12) 0.62822(8) 0.0272(3) Uani 1 1 d . . . . .
H27 H 0.093067 0.231129 0.611152 0.033 Uiso 1 1 calc R U . . .
C33 C 0.21744(15) -0.16468(12) 0.43900(8) 0.0261(3) Uani 1 1 d . . . . .
H33 H 0.158156 -0.221886 0.446309 0.031 Uiso 1 1 calc R U . . .
C44 C 0.53561(14) 0.30188(12) 0.57166(8) 0.0256(3) Uani 1 1 d . . . . .
H44 H 0.496326 0.239547 0.532678 0.031 Uiso 1 1 calc R U . . .
C20 C 0.14786(14) 0.42527(12) 0.86435(8) 0.0271(3) Uani 1 1 d . . . . .
H20A H 0.078194 0.402307 0.889928 0.033 Uiso 1 1 calc R U . . .
H20B H 0.117860 0.465176 0.834634 0.033 Uiso 1 1 calc R U . . .
C35 C 0.42636(15) -0.19216(13) 0.17874(8) 0.0273(3) Uani 1 1 d . . . . .
H35A H 0.479593 -0.243733 0.171018 0.033 Uiso 1 1 calc R U . . .
H35B H 0.481830 -0.120755 0.185201 0.033 Uiso 1 1 calc R U . . .
C37 C 0.48264(15) 0.58153(13) 0.91946(8) 0.0287(3) Uani 1 1 d . . . . .
H37A H 0.484565 0.598462 0.971769 0.034 Uiso 1 1 calc R U . . .
H37B H 0.534341 0.644730 0.910369 0.034 Uiso 1 1 calc R U . . .
C28 C 0.26326(14) -0.06903(12) 0.49393(8) 0.0240(3) Uani 1 1 d . . . . .
C4 C 0.21229(14) 0.49042(11) 0.63158(7) 0.0216(3) Uani 1 1 d . . . . .
C50 C 0.40975(14) 0.26695(12) 0.35318(8) 0.0247(3) Uani 1 1 d . . . . .
H50 H 0.325978 0.273500 0.343072 0.030 Uiso 1 1 calc R U . . .
C29 C 0.34781(16) 0.01542(13) 0.48366(9) 0.0310(3) Uani 1 1 d . . . . .
H29 H 0.378420 0.080870 0.521454 0.037 Uiso 1 1 calc R U . . .
C30 C 0.38755(15) 0.00340(12) 0.41730(8) 0.0288(3) Uani 1 1 d . . . . .
H30 H 0.445011 0.061526 0.409872 0.035 Uiso 1 1 calc R U . . .
C42 C 0.68788(14) 0.47288(12) 0.61871(8) 0.0245(3) Uani 1 1 d . . . . .
H42 H 0.752538 0.526967 0.611794 0.029 Uiso 1 1 calc R U . . .
C2 C 0.34433(16) 0.68080(12) 0.81399(8) 0.0281(3) Uani 1 1 d . . . . .
H2A H 0.344033 0.755857 0.820200 0.034 Uiso 1 1 calc R U . . .
H2B H 0.429928 0.672253 0.805008 0.034 Uiso 1 1 calc R U . . .
C1S C -0.21091(14) -0.05565(12) 0.10474(8) 0.0248(3) Uani 1 1 d . . . . .
H1S H -0.150419 -0.064393 0.141856 0.030 Uiso 1 1 calc R U . . .
C38 C 0.54015(16) 0.48741(14) 0.89179(8) 0.0312(3) Uani 1 1 d . . . . .
H38A H 0.613300 0.493148 0.926820 0.037 Uiso 1 1 calc R U . . .
H38B H 0.476218 0.420151 0.885952 0.037 Uiso 1 1 calc R U . . .
C1 C 0.31590(15) 0.65538(12) 0.88206(8) 0.0265(3) Uani 1 1 d . . . . .
H1A H 0.362687 0.716145 0.924042 0.032 Uiso 1 1 calc R U . . .
H1B H 0.224016 0.645882 0.884456 0.032 Uiso 1 1 calc R U . . .
C25 C 0.21300(14) 0.02979(11) 0.60509(8) 0.0243(3) Uani 1 1 d . . . . .
C2S C 0.86364(16) 0.62012(14) 0.86822(9) 0.0319(3) Uani 1 1 d . . . . .
H2S H 0.780289 0.572058 0.841248 0.038 Uiso 1 1 calc R U . . .

loop_
_atom_site_aniso_label
_atom_site_aniso_U_11
_atom_site_aniso_U_22
_atom_site_aniso_U_33
_atom_site_aniso_U_23
_atom_site_aniso_U_13
_atom_site_aniso_U_12
Cl1A 0.03015(19) 0.0529(2) 0.0334(2) 0.02533(18) 0.00972(15) 0.00913(17)
Cl1B 0.0316(2) 0.0387(2) 0.0383(2) 0.00597(17) 0.00877(16) 0.01570(16)
Cl2A 0.0384(2) 0.0536(3) 0.0368(2) 0.02283(19) 0.01833(17) 0.01908(19)
Cl1C 0.0363(2) 0.0333(2) 0.0378(2) 0.00629(16) 0.00697(17) 0.00406(16)
Cl2B 0.0411(2) 0.0807(4) 0.0310(2) 0.0249(2) 0.00544(18) 0.0024(2)
Cl2C 0.0849(5) 0.0427(3) 0.1188(6) 0.0121(3) 0.0570(5) 0.0275(3)
O1 0.0207(5) 0.0308(5) 0.0189(5) 0.0052(4) 0.0040(4) 0.0016(4)
O2 0.0305(5) 0.0266(5) 0.0229(5) 0.0041(4) -0.0007(4) 0.0137(4)
O3 0.0458(7) 0.0241(5) 0.0269(5) 0.0137(4) 0.0142(5) 0.0124(5)
N5 0.0190(5) 0.0194(5) 0.0214(5) 0.0058(4) 0.0019(4) 0.0041(4)
N1 0.0241(6) 0.0236(6) 0.0199(5) 0.0073(5) 0.0046(5) 0.0005(5)
N7 0.0213(6) 0.0217(6) 0.0238(6) 0.0063(5) 0.0035(5) 0.0049(4)
N8 0.0221(6) 0.0205(6) 0.0231(6) 0.0061(5) 0.0002(5) 0.0011(4)
N3 0.0252(6) 0.0228(6) 0.0285(6) 0.0085(5) 0.0068(5) 0.0043(5)
N2 0.0309(6) 0.0229(6) 0.0225(6) 0.0084(5) 0.0050(5) 0.0024(5)
N6 0.0298(6) 0.0305(6) 0.0255(6) 0.0135(5) 0.0073(5) 0.0110(5)
N4 0.0256(6) 0.0382(7) 0.0213(6) 0.0115(5) 0.0058(5) 0.0084(5)
C48 0.0225(6) 0.0207(6) 0.0217(6) 0.0082(5) 0.0057(5) 0.0067(5)
C13 0.0173(6) 0.0218(6) 0.0230(6) 0.0077(5) 0.0021(5) 0.0034(5)
C22 0.0201(6) 0.0228(7) 0.0261(7) 0.0118(5) 0.0059(5) 0.0032(5)
C8 0.0245(7) 0.0255(7) 0.0235(7) 0.0081(5) 0.0085(5) 0.0079(5)
C46 0.0203(6) 0.0218(6) 0.0194(6) 0.0075(5) 0.0032(5) 0.0020(5)
C16 0.0172(6) 0.0223(6) 0.0265(7) 0.0092(5) 0.0027(5) 0.0049(5)
C7 0.0255(7) 0.0192(6) 0.0211(6) 0.0087(5) 0.0022(5) 0.0062(5)
C18 0.0209(6) 0.0241(7) 0.0200(6) 0.0039(5) 0.0011(5) 0.0023(5)
C6 0.0230(7) 0.0210(6) 0.0280(7) 0.0092(5) 0.0047(5) 0.0081(5)
C40 0.0218(6) 0.0276(7) 0.0210(6) 0.0112(5) 0.0028(5) 0.0074(5)
C34 0.0206(6) 0.0281(7) 0.0280(7) 0.0147(6) 0.0055(5) 0.0087(5)
C47 0.0199(6) 0.0236(6) 0.0228(6) 0.0102(5) 0.0044(5) 0.0065(5)
C54 0.0211(6) 0.0235(7) 0.0195(6) 0.0059(5) 0.0029(5) 0.0040(5)
C23 0.0223(6) 0.0292(7) 0.0229(7) 0.0130(6) 0.0043(5) 0.0056(5)
C9 0.0210(6) 0.0245(7) 0.0273(7) 0.0097(6) 0.0057(5) 0.0054(5)
C19 0.0306(7) 0.0263(7) 0.0219(7) 0.0095(6) 0.0089(6) 0.0032(6)
C10 0.0217(6) 0.0215(6) 0.0233(7) 0.0065(5) 0.0023(5) 0.0068(5)
C36 0.0299(7) 0.0207(6) 0.0244(7) 0.0058(5) 0.0065(6) 0.0096(6)
C31 0.0208(6) 0.0258(7) 0.0252(7) 0.0120(6) 0.0041(5) 0.0087(5)
C3 0.0253(7) 0.0199(6) 0.0257(7) 0.0100(5) 0.0039(5) 0.0026(5)
C5 0.0260(7) 0.0200(6) 0.0249(7) 0.0075(5) 0.0076(5) 0.0078(5)
C12 0.0281(7) 0.0248(7) 0.0206(6) 0.0082(5) -0.0005(5) 0.0058(6)
C52 0.0193(6) 0.0212(6) 0.0253(7) 0.0103(5) 0.0014(5) 0.0025(5)
C21 0.0223(7) 0.0226(7) 0.0319(7) 0.0129(6) 0.0072(6) 0.0047(5)
C32 0.0280(7) 0.0217(7) 0.0284(7) 0.0081(6) 0.0059(6) 0.0059(6)
C53 0.0259(7) 0.0223(7) 0.0218(6) 0.0076(5) -0.0003(5) 0.0029(5)
C39 0.0236(7) 0.0325(8) 0.0233(7) 0.0145(6) 0.0045(5) 0.0073(6)
C41 0.0277(7) 0.0253(7) 0.0206(6) 0.0074(5) 0.0015(5) 0.0023(6)
C49 0.0205(6) 0.0205(6) 0.0211(6) 0.0094(5) 0.0036(5) 0.0033(5)
C45 0.0234(7) 0.0268(7) 0.0251(7) 0.0118(6) 0.0033(5) 0.0023(5)
C17 0.0209(6) 0.0203(6) 0.0257(7) 0.0051(5) 0.0033(5) 0.0022(5)
C43 0.0207(6) 0.0248(7) 0.0198(6) 0.0085(5) 0.0041(5) 0.0072(5)
C26 0.0387(8) 0.0278(7) 0.0224(7) 0.0121(6) 0.0009(6) 0.0089(6)
C15 0.0317(7) 0.0270(7) 0.0197(6) 0.0094(5) 0.0024(5) 0.0100(6)
C14 0.0261(7) 0.0246(7) 0.0244(7) 0.0106(6) 0.0011(5) 0.0091(6)
C24 0.0226(7) 0.0293(7) 0.0280(7) 0.0164(6) 0.0065(5) 0.0089(6)
C51 0.0223(7) 0.0283(7) 0.0247(7) 0.0055(6) 0.0066(5) 0.0085(6)
C11 0.0309(7) 0.0231(7) 0.0252(7) 0.0099(6) -0.0006(6) 0.0089(6)
C27 0.0310(8) 0.0262(7) 0.0290(7) 0.0149(6) 0.0027(6) 0.0092(6)
C33 0.0274(7) 0.0221(7) 0.0323(8) 0.0130(6) 0.0090(6) 0.0059(6)
C44 0.0268(7) 0.0228(7) 0.0242(7) 0.0064(5) 0.0034(6) 0.0020(6)
C20 0.0254(7) 0.0229(7) 0.0325(8) 0.0081(6) 0.0089(6) 0.0042(6)
C35 0.0289(7) 0.0334(8) 0.0268(7) 0.0139(6) 0.0085(6) 0.0152(6)
C37 0.0268(7) 0.0347(8) 0.0183(6) 0.0050(6) 0.0023(5) 0.0003(6)
C28 0.0270(7) 0.0259(7) 0.0249(7) 0.0133(6) 0.0067(5) 0.0100(6)
C4 0.0247(7) 0.0183(6) 0.0233(6) 0.0096(5) 0.0046(5) 0.0040(5)
C50 0.0189(6) 0.0289(7) 0.0267(7) 0.0090(6) 0.0044(5) 0.0066(5)
C29 0.0360(8) 0.0250(7) 0.0265(7) 0.0067(6) 0.0049(6) -0.0015(6)
C30 0.0288(7) 0.0264(7) 0.0298(8) 0.0115(6) 0.0064(6) 0.0000(6)
C42 0.0250(7) 0.0245(7) 0.0227(7) 0.0093(5) 0.0031(5) 0.0011(5)
C2 0.0354(8) 0.0198(7) 0.0248(7) 0.0071(5) 0.0043(6) -0.0015(6)
C1S 0.0211(6) 0.0323(7) 0.0237(7) 0.0109(6) 0.0055(5) 0.0091(6)
C38 0.0297(8) 0.0469(9) 0.0200(7) 0.0144(7) 0.0051(6) 0.0105(7)
C1 0.0334(8) 0.0214(7) 0.0208(7) 0.0040(5) 0.0056(6) 0.0022(6)
C25 0.0280(7) 0.0224(7) 0.0255(7) 0.0116(6) 0.0075(6) 0.0061(5)
C2S 0.0291(8) 0.0338(8) 0.0318(8) 0.0083(7) 0.0106(6) 0.0069(6)

_geom_special_details            
;
 All esds (except the esd in the dihedral angle between two l.s. planes)
 are estimated using the full covariance matrix.  The cell esds are taken
 into account individually in the estimation of esds in distances, angles
 and torsion angles; correlations between esds in cell parameters are only
 used when they are defined by crystal symmetry.  An approximate (isotropic)
 treatment of cell esds is used for estimating esds involving l.s. planes.
;

loop_
_geom_bond_atom_site_label_1
_geom_bond_atom_site_label_2
_geom_bond_distance
_geom_bond_site_symmetry_2
_geom_bond_publ_flag
Cl1A C1S 1.7571(15) . ?
Cl1B C1S 1.7590(15) . ?
Cl2A C2S 1.7554(16) . ?
Cl1C C1S 1.7666(16) . ?
Cl2B C2S 1.7718(18) . ?
Cl2C C2S 1.7419(18) . ?
O1 C43 1.3817(16) . ?
O1 C46 1.3871(17) . ?
O2 C10 1.3846(17) . ?
O2 C7 1.3863(17) . ?
O3 C25 1.3866(18) . ?
O3 C28 1.3868(17) . ?
N5 C54 1.4630(17) . ?
N5 C18 1.4637(17) . ?
N5 C36 1.4638(18) . ?
N1 C37 1.4584(19) . ?
N1 C19 1.4647(18) . ?
N1 C1 1.465(2) . ?
N7 C16 1.2641(19) . ?
N7 C17 1.4595(18) . ?
N8 C52 1.2645(19) . ?
N8 C53 1.4581(18) . ?
N3 C21 1.263(2) . ?
N3 C20 1.4608(19) . ?
N2 C3 1.2657(19) . ?
N2 C2 1.4620(19) . ?
N6 C34 1.262(2) . ?
N6 C35 1.4605(19) . ?
N4 C39 1.265(2) . ?
N4 C38 1.4624(19) . ?
C48 C47 1.3853(19) . ?
C48 C49 1.4002(19) . ?
C48 H48 0.9500 . ?
C13 C14 1.3930(19) . ?
C13 C12 1.399(2) . ?
C13 C16 1.474(2) . ?
C22 C27 1.393(2) . ?
C22 C23 1.400(2) . ?
C22 C21 1.476(2) . ?
C8 C9 1.387(2) . ?
C8 C7 1.388(2) . ?
C8 H8 0.9500 . ?
C46 C51 1.387(2) . ?
C46 C47 1.3886(19) . ?
C16 H16 0.9500 . ?
C7 C6 1.391(2) . ?
C18 C17 1.5218(19) . ?
C18 H18A 0.9900 . ?
C18 H18B 0.9900 . ?
C6 C5 1.384(2) . ?
C6 H6 0.9500 . ?
C40 C45 1.391(2) . ?
C40 C41 1.398(2) . ?
C40 C39 1.4742(19) . ?
C34 C31 1.475(2) . ?
C34 H34 0.9500 . ?
C47 H47 0.9500 . ?
C54 C53 1.521(2) . ?
C54 H54A 0.9900 . ?
C54 H54B 0.9900 . ?
C23 C24 1.384(2) . ?
C23 H23 0.9500 . ?
C9 C4 1.393(2) . ?
C9 H9 0.9500 . ?
C19 C20 1.516(2) . ?
C19 H19A 0.9900 . ?
C19 H19B 0.9900 . ?
C10 C15 1.386(2) . ?
C10 C11 1.388(2) . ?
C36 C35 1.523(2) . ?
C36 H36A 0.9900 . ?
C36 H36B 0.9900 . ?
C31 C30 1.389(2) . ?
C31 C32 1.397(2) . ?
C3 C4 1.475(2) . ?
C3 H3 0.9500 . ?
C5 C4 1.400(2) . ?
C5 H5 0.9500 . ?
C12 C11 1.385(2) . ?
C12 H12 0.9500 . ?
C52 C49 1.4741(19) . ?
C52 H52 0.9500 . ?
C21 H21 0.9500 . ?
C32 C33 1.385(2) . ?
C32 H32 0.9500 . ?
C53 H53A 0.9900 . ?
C53 H53B 0.9900 . ?
C39 H39 0.9500 . ?
C41 C42 1.384(2) . ?
C41 H41 0.9500 . ?
C49 C50 1.393(2) . ?
C45 C44 1.390(2) . ?
C45 H45 0.9500 . ?
C17 H17A 0.9900 . ?
C17 H17B 0.9900 . ?
C43 C44 1.385(2) . ?
C43 C42 1.390(2) . ?
C26 C25 1.387(2) . ?
C26 C27 1.388(2) . ?
C26 H26 0.9500 . ?
C15 C14 1.386(2) . ?
C15 H15 0.9500 . ?
C14 H14 0.9500 . ?
C24 C25 1.386(2) . ?
C24 H24 0.9500 . ?
C51 C50 1.390(2) . ?
C51 H51 0.9500 . ?
C11 H11 0.9500 . ?
C27 H27 0.9500 . ?
C33 C28 1.386(2) . ?
C33 H33 0.9500 . ?
C44 H44 0.9500 . ?
C20 H20A 0.9900 . ?
C20 H20B 0.9900 . ?
C35 H35A 0.9900 . ?
C35 H35B 0.9900 . ?
C37 C38 1.523(2) . ?
C37 H37A 0.9900 . ?
C37 H37B 0.9900 . ?
C28 C29 1.381(2) . ?
C50 H50 0.9500 . ?
C29 C30 1.390(2) . ?
C29 H29 0.9500 . ?
C30 H30 0.9500 . ?
C42 H42 0.9500 . ?
C2 C1 1.523(2) . ?
C2 H2A 0.9900 . ?
C2 H2B 0.9900 . ?
C1S H1S 1.0000 . ?
C38 H38A 0.9900 . ?
C38 H38B 0.9900 . ?
C1 H1A 0.9900 . ?
C1 H1B 0.9900 . ?
C2S H2S 1.0000 . ?

loop_
_geom_angle_atom_site_label_1
_geom_angle_atom_site_label_2
_geom_angle_atom_site_label_3
_geom_angle
_geom_angle_site_symmetry_1
_geom_angle_site_symmetry_3
_geom_angle_publ_flag
C43 O1 C46 119.14(11) . . ?
C10 O2 C7 119.49(11) . . ?
C25 O3 C28 119.20(11) . . ?
C54 N5 C18 111.27(11) . . ?
C54 N5 C36 111.62(11) . . ?
C18 N5 C36 112.00(11) . . ?
C37 N1 C19 111.89(12) . . ?
C37 N1 C1 112.26(12) . . ?
C19 N1 C1 111.61(12) . . ?
C16 N7 C17 118.39(12) . . ?
C52 N8 C53 118.14(13) . . ?
C21 N3 C20 117.93(13) . . ?
C3 N2 C2 116.45(14) . . ?
C34 N6 C35 117.44(13) . . ?
C39 N4 C38 118.17(14) . . ?
C47 C48 C49 121.04(13) . . ?
C47 C48 H48 119.5 . . ?
C49 C48 H48 119.5 . . ?
C14 C13 C12 118.53(13) . . ?
C14 C13 C16 119.04(13) . . ?
C12 C13 C16 122.34(13) . . ?
C27 C22 C23 118.64(14) . . ?
C27 C22 C21 119.97(13) . . ?
C23 C22 C21 121.38(13) . . ?
C9 C8 C7 119.12(13) . . ?
C9 C8 H8 120.4 . . ?
C7 C8 H8 120.4 . . ?
C51 C46 O1 121.76(13) . . ?
C51 C46 C47 121.25(13) . . ?
O1 C46 C47 116.81(12) . . ?
N7 C16 C13 121.75(13) . . ?
N7 C16 H16 119.1 . . ?
C13 C16 H16 119.1 . . ?
O2 C7 C8 122.85(13) . . ?
O2 C7 C6 116.30(13) . . ?
C8 C7 C6 120.73(13) . . ?
N5 C18 C17 111.68(11) . . ?
N5 C18 H18A 109.3 . . ?
C17 C18 H18A 109.3 . . ?
N5 C18 H18B 109.3 . . ?
C17 C18 H18B 109.3 . . ?
H18A C18 H18B 107.9 . . ?
C5 C6 C7 119.58(13) . . ?
C5 C6 H6 120.2 . . ?
C7 C6 H6 120.2 . . ?
C45 C40 C41 118.81(13) . . ?
C45 C40 C39 119.62(13) . . ?
C41 C40 C39 121.53(13) . . ?
N6 C34 C31 122.76(13) . . ?
N6 C34 H34 118.6 . . ?
C31 C34 H34 118.6 . . ?
C48 C47 C46 118.98(13) . . ?
C48 C47 H47 120.5 . . ?
C46 C47 H47 120.5 . . ?
N5 C54 C53 111.60(11) . . ?
N5 C54 H54A 109.3 . . ?
C53 C54 H54A 109.3 . . ?
N5 C54 H54B 109.3 . . ?
C53 C54 H54B 109.3 . . ?
H54A C54 H54B 108.0 . . ?
C24 C23 C22 120.91(13) . . ?
C24 C23 H23 119.5 . . ?
C22 C23 H23 119.5 . . ?
C8 C9 C4 121.23(13) . . ?
C8 C9 H9 119.4 . . ?
C4 C9 H9 119.4 . . ?
N1 C19 C20 111.56(12) . . ?
N1 C19 H19A 109.3 . . ?
C20 C19 H19A 109.3 . . ?
N1 C19 H19B 109.3 . . ?
C20 C19 H19B 109.3 . . ?
H19A C19 H19B 108.0 . . ?
O2 C10 C15 122.37(13) . . ?
O2 C10 C11 116.91(12) . . ?
C15 C10 C11 120.63(13) . . ?
N5 C36 C35 111.40(12) . . ?
N5 C36 H36A 109.3 . . ?
C35 C36 H36A 109.3 . . ?
N5 C36 H36B 109.3 . . ?
C35 C36 H36B 109.3 . . ?
H36A C36 H36B 108.0 . . ?
C30 C31 C32 118.56(13) . . ?
C30 C31 C34 119.49(13) . . ?
C32 C31 C34 121.91(14) . . ?
N2 C3 C4 123.39(14) . . ?
N2 C3 H3 118.3 . . ?
C4 C3 H3 118.3 . . ?
C6 C5 C4 120.66(13) . . ?
C6 C5 H5 119.7 . . ?
C4 C5 H5 119.7 . . ?
C11 C12 C13 121.03(13) . . ?
C11 C12 H12 119.5 . . ?
C13 C12 H12 119.5 . . ?
N8 C52 C49 121.70(13) . . ?
N8 C52 H52 119.2 . . ?
C49 C52 H52 119.2 . . ?
N3 C21 C22 121.97(13) . . ?
N3 C21 H21 119.0 . . ?
C22 C21 H21 119.0 . . ?
C33 C32 C31 120.78(14) . . ?
C33 C32 H32 119.6 . . ?
C31 C32 H32 119.6 . . ?
N8 C53 C54 110.25(12) . . ?
N8 C53 H53A 109.6 . . ?
C54 C53 H53A 109.6 . . ?
N8 C53 H53B 109.6 . . ?
C54 C53 H53B 109.6 . . ?
H53A C53 H53B 108.1 . . ?
N4 C39 C40 121.87(14) . . ?
N4 C39 H39 119.1 . . ?
C40 C39 H39 119.1 . . ?
C42 C41 C40 120.89(14) . . ?
C42 C41 H41 119.6 . . ?
C40 C41 H41 119.6 . . ?
C50 C49 C48 118.71(13) . . ?
C50 C49 C52 119.99(13) . . ?
C48 C49 C52 121.23(13) . . ?
C44 C45 C40 120.77(13) . . ?
C44 C45 H45 119.6 . . ?
C40 C45 H45 119.6 . . ?
N7 C17 C18 110.33(11) . . ?
N7 C17 H17A 109.6 . . ?
C18 C17 H17A 109.6 . . ?
N7 C17 H17B 109.6 . . ?
C18 C17 H17B 109.6 . . ?
H17A C17 H17B 108.1 . . ?
O1 C43 C44 122.98(13) . . ?
O1 C43 C42 116.06(12) . . ?
C44 C43 C42 120.83(13) . . ?
C25 C26 C27 119.50(14) . . ?
C25 C26 H26 120.3 . . ?
C27 C26 H26 120.3 . . ?
C10 C15 C14 119.63(13) . . ?
C10 C15 H15 120.2 . . ?
C14 C15 H15 120.2 . . ?
C15 C14 C13 120.83(13) . . ?
C15 C14 H14 119.6 . . ?
C13 C14 H14 119.6 . . ?
C23 C24 C25 119.43(13) . . ?
C23 C24 H24 120.3 . . ?
C25 C24 H24 120.3 . . ?
C46 C51 C50 119.10(13) . . ?
C46 C51 H51 120.4 . . ?
C50 C51 H51 120.4 . . ?
C12 C11 C10 119.34(13) . . ?
C12 C11 H11 120.3 . . ?
C10 C11 H11 120.3 . . ?
C26 C27 C22 120.78(14) . . ?
C26 C27 H27 119.6 . . ?
C22 C27 H27 119.6 . . ?
C32 C33 C28 119.46(14) . . ?
C32 C33 H33 120.3 . . ?
C28 C33 H33 120.3 . . ?
C43 C44 C45 119.40(14) . . ?
C43 C44 H44 120.3 . . ?
C45 C44 H44 120.3 . . ?
N3 C20 C19 110.38(13) . . ?
N3 C20 H20A 109.6 . . ?
C19 C20 H20A 109.6 . . ?
N3 C20 H20B 109.6 . . ?
C19 C20 H20B 109.6 . . ?
H20A C20 H20B 108.1 . . ?
N6 C35 C36 110.42(12) . . ?
N6 C35 H35A 109.6 . . ?
C36 C35 H35A 109.6 . . ?
N6 C35 H35B 109.6 . . ?
C36 C35 H35B 109.6 . . ?
H35A C35 H35B 108.1 . . ?
N1 C37 C38 111.55(13) . . ?
N1 C37 H37A 109.3 . . ?
C38 C37 H37A 109.3 . . ?
N1 C37 H37B 109.3 . . ?
C38 C37 H37B 109.3 . . ?
H37A C37 H37B 108.0 . . ?
C29 C28 C33 120.87(14) . . ?
C29 C28 O3 122.41(14) . . ?
C33 C28 O3 116.59(13) . . ?
C9 C4 C5 118.68(13) . . ?
C9 C4 C3 118.47(13) . . ?
C5 C4 C3 122.78(13) . . ?
C51 C50 C49 120.88(13) . . ?
C51 C50 H50 119.6 . . ?
C49 C50 H50 119.6 . . ?
C28 C29 C30 119.16(14) . . ?
C28 C29 H29 120.4 . . ?
C30 C29 H29 120.4 . . ?
C31 C30 C29 121.15(14) . . ?
C31 C30 H30 119.4 . . ?
C29 C30 H30 119.4 . . ?
C41 C42 C43 119.28(13) . . ?
C41 C42 H42 120.4 . . ?
C43 C42 H42 120.4 . . ?
N2 C2 C1 111.12(12) . . ?
N2 C2 H2A 109.4 . . ?
C1 C2 H2A 109.4 . . ?
N2 C2 H2B 109.4 . . ?
C1 C2 H2B 109.4 . . ?
H2A C2 H2B 108.0 . . ?
Cl1A C1S Cl1B 110.64(8) . . ?
Cl1A C1S Cl1C 110.81(8) . . ?
Cl1B C1S Cl1C 109.39(8) . . ?
Cl1A C1S H1S 108.6 . . ?
Cl1B C1S H1S 108.6 . . ?
Cl1C C1S H1S 108.6 . . ?
N4 C38 C37 110.12(13) . . ?
N4 C38 H38A 109.6 . . ?
C37 C38 H38A 109.6 . . ?
N4 C38 H38B 109.6 . . ?
C37 C38 H38B 109.6 . . ?
H38A C38 H38B 108.2 . . ?
N1 C1 C2 111.93(12) . . ?
N1 C1 H1A 109.2 . . ?
C2 C1 H1A 109.2 . . ?
N1 C1 H1B 109.2 . . ?
C2 C1 H1B 109.2 . . ?
H1A C1 H1B 107.9 . . ?
C24 C25 O3 117.39(13) . . ?
C24 C25 C26 120.74(14) . . ?
O3 C25 C26 121.70(13) . . ?
Cl2C C2S Cl2A 110.63(9) . . ?
Cl2C C2S Cl2B 109.91(10) . . ?
Cl2A C2S Cl2B 109.79(9) . . ?
Cl2C C2S H2S 108.8 . . ?
Cl2A C2S H2S 108.8 . . ?
Cl2B C2S H2S 108.8 . . ?

_refine_diff_density_max         0.933
_refine_diff_density_min         -1.366
_refine_diff_density_rms         0.049

_shelx_res_file                  
;
TITL TriLA99n_a.res in P-1
    D:\Lukman\Luc\OBA-cage\work\TriLA99n_a.res
    created by SHELXL-2018/3 at 20:50:57 on 09-Mar-2021
CELL 0.71073 10.9208 13.5651 19.7896 107.002 94.441 102.646
ZERR 2.0000 0.0009 0.0010 0.0015 0.002 0.003 0.003
LATT 1
SFAC C H CL N O
UNIT 112 112 12 16 6
BOND $H
ACTA 56
FMAP 2 1 53
PLAN 20 0 0
LIST 6 1
TEMP -153.190
L.S. 10
WGHT    0.042600    1.955800
FVAR       0.66468
CL1A  3   -0.123535   -0.005755    0.045679    11.00000    0.03015    0.05287 =
         0.03341    0.02533    0.00972    0.00913
CL1B  3   -0.297278    0.033463    0.147621    11.00000    0.03155    0.03867 =
         0.03830    0.00597    0.00877    0.01570
CL2A  3    0.976155    0.617982    0.809432    11.00000    0.03836    0.05364 =
         0.03675    0.02283    0.01833    0.01908
CL1C  3   -0.316490   -0.180980    0.058888    11.00000    0.03634    0.03334 =
         0.03779    0.00629    0.00697    0.00406
CL2B  3    0.912036    0.573210    0.938005    11.00000    0.04112    0.08071 =
         0.03098    0.02487    0.00544    0.00241
CL2C  3    0.845081    0.748601    0.903880    11.00000    0.08491    0.04271 =
         0.11879    0.01212    0.05701    0.02754
O1    5    0.680190    0.370646    0.499162    11.00000    0.02066    0.03081 =
         0.01893    0.00517    0.00403    0.00160
O2    5   -0.004795    0.313723    0.433002    11.00000    0.03052    0.02655 =
         0.02294    0.00411   -0.00067    0.01374
O3    5    0.226404   -0.065625    0.559910    11.00000    0.04580    0.02410 =
         0.02691    0.01375    0.01419    0.01243
N5    4    0.274963   -0.133005    0.110152    11.00000    0.01899    0.01936 =
         0.02145    0.00578    0.00194    0.00407
N1    4    0.352030    0.558771    0.885079    11.00000    0.02414    0.02359 =
         0.01995    0.00732    0.00459    0.00051
N7    4    0.038016   -0.082201    0.173277    11.00000    0.02135    0.02170 =
         0.02384    0.00627    0.00353    0.00491
N8    4    0.433491    0.096055    0.177587    11.00000    0.02210    0.02046 =
         0.02306    0.00612    0.00022    0.00114
N3    4    0.180527    0.331778    0.818523    11.00000    0.02519    0.02276 =
         0.02854    0.00853    0.00680    0.00434
N2    4    0.250379    0.610680    0.752597    11.00000    0.03092    0.02291 =
         0.02249    0.00839    0.00495    0.00236
N6    4    0.367961   -0.190569    0.242869    11.00000    0.02979    0.03050 =
         0.02547    0.01345    0.00732    0.01099
N4    4    0.582077    0.485740    0.823146    11.00000    0.02557    0.03815 =
         0.02130    0.01148    0.00575    0.00837
C48   1    0.582408    0.190386    0.317146    11.00000    0.02250    0.02068 =
         0.02173    0.00825    0.00571    0.00672
AFIX  43
H48   2    0.617610    0.145581    0.281768    11.00000   -1.20000
AFIX   0
C13   1    0.065760    0.046204    0.289441    11.00000    0.01728    0.02183 =
         0.02302    0.00770    0.00211    0.00343
C22   1    0.174067    0.212116    0.701231    11.00000    0.02011    0.02280 =
         0.02610    0.01184    0.00593    0.00320
C8    1    0.199764    0.375676    0.510369    11.00000    0.02452    0.02552 =
         0.02351    0.00809    0.00850    0.00794
AFIX  43
H8    2    0.239931    0.339624    0.473348    11.00000   -1.20000
AFIX   0
C46   1    0.601937    0.311665    0.434924    11.00000    0.02025    0.02180 =
         0.01935    0.00748    0.00324    0.00196
C16   1    0.079652   -0.053696    0.239279    11.00000    0.01725    0.02228 =
         0.02650    0.00922    0.00267    0.00491
AFIX  43
H16   2    0.120995   -0.097847    0.257013    11.00000   -1.20000
AFIX   0
C7    1    0.070345    0.367339    0.498916    11.00000    0.02549    0.01919 =
         0.02111    0.00871    0.00218    0.00620
C18   1    0.142616   -0.166928    0.075461    11.00000    0.02090    0.02409 =
         0.02003    0.00393    0.00111    0.00231
AFIX  23
H18A  2    0.129702   -0.234033    0.035467    11.00000   -1.20000
H18B  2    0.124104   -0.112041    0.055361    11.00000   -1.20000
AFIX   0
C6    1    0.010777    0.419345    0.553070    11.00000    0.02300    0.02100 =
         0.02804    0.00921    0.00473    0.00807
AFIX  43
H6    2   -0.077907    0.412954    0.544874    11.00000   -1.20000
AFIX   0
C40   1    0.555172    0.405588    0.696052    11.00000    0.02185    0.02759 =
         0.02101    0.01124    0.00280    0.00736
C34   1    0.394106   -0.103426    0.293282    11.00000    0.02056    0.02813 =
         0.02797    0.01469    0.00548    0.00870
AFIX  43
H34   2    0.447882   -0.042569    0.286901    11.00000   -1.20000
AFIX   0
C47   1    0.653586    0.245086    0.383998    11.00000    0.01991    0.02360 =
         0.02276    0.01018    0.00439    0.00654
AFIX  43
H47   2    0.736455    0.237171    0.394834    11.00000   -1.20000
AFIX   0
C54   1    0.354912   -0.066723    0.075751    11.00000    0.02114    0.02353 =
         0.01951    0.00588    0.00291    0.00398
AFIX  23
H54A  2    0.322928   -0.091491    0.023877    11.00000   -1.20000
H54B  2    0.442709   -0.074618    0.081899    11.00000   -1.20000
AFIX   0
C23   1    0.234642    0.144929    0.725136    11.00000    0.02225    0.02925 =
         0.02292    0.01300    0.00433    0.00564
AFIX  43
H23   2    0.262559    0.161703    0.774782    11.00000   -1.20000
AFIX   0
C9    1    0.269656    0.437354    0.576596    11.00000    0.02100    0.02447 =
         0.02729    0.00973    0.00567    0.00542
AFIX  43
H9    2    0.358309    0.443510    0.584591    11.00000   -1.20000
AFIX   0
C19   1    0.262365    0.497073    0.918072    11.00000    0.03062    0.02634 =
         0.02193    0.00952    0.00891    0.00318
AFIX  23
H19A  2    0.233844    0.546480    0.957577    11.00000   -1.20000
H19B  2    0.305712    0.453093    0.938573    11.00000   -1.20000
AFIX   0
C10   1    0.025094    0.226414    0.387247    11.00000    0.02169    0.02147 =
         0.02328    0.00649    0.00233    0.00681
C36   1    0.324695   -0.223465    0.113740    11.00000    0.02992    0.02065 =
         0.02435    0.00584    0.00649    0.00960
AFIX  23
H36A  2    0.361217   -0.250210    0.069778    11.00000   -1.20000
H36B  2    0.254335   -0.281771    0.116165    11.00000   -1.20000
AFIX   0
C31   1    0.344690   -0.092087    0.361686    11.00000    0.02079    0.02583 =
         0.02524    0.01198    0.00406    0.00871
C3    1    0.293060    0.558771    0.699559    11.00000    0.02530    0.01992 =
         0.02567    0.01000    0.00390    0.00263
AFIX  43
H3    2    0.381697    0.564104    0.703742    11.00000   -1.20000
AFIX   0
C5    1    0.081559    0.480456    0.618965    11.00000    0.02599    0.01996 =
         0.02494    0.00745    0.00760    0.00776
AFIX  43
H5    2    0.041007    0.515986    0.655991    11.00000   -1.20000
AFIX   0
C12   1    0.023061    0.122572    0.266232    11.00000    0.02812    0.02478 =
         0.02064    0.00822   -0.00053    0.00576
AFIX  43
H12   2    0.008001    0.112808    0.216496    11.00000   -1.20000
AFIX   0
C52   1    0.385309    0.145542    0.228945    11.00000    0.01932    0.02119 =
         0.02529    0.01031    0.00141    0.00245
AFIX  43
H52   2    0.299141    0.147618    0.220953    11.00000   -1.20000
AFIX   0
C21   1    0.149901    0.307563    0.751757    11.00000    0.02226    0.02259 =
         0.03187    0.01291    0.00721    0.00466
AFIX  43
H21   2    0.110121    0.352105    0.733507    11.00000   -1.20000
AFIX   0
C32   1    0.258805   -0.176138    0.373354    11.00000    0.02797    0.02167 =
         0.02841    0.00813    0.00590    0.00587
AFIX  43
H32   2    0.228419   -0.241922    0.335830    11.00000   -1.20000
AFIX   0
C53   1    0.356072    0.050121    0.107126    11.00000    0.02595    0.02235 =
         0.02180    0.00764   -0.00025    0.00287
AFIX  23
H53A  2    0.390753    0.089558    0.075037    11.00000   -1.20000
H53B  2    0.268214    0.056751    0.111077    11.00000   -1.20000
AFIX   0
C39   1    0.518556    0.414463    0.767329    11.00000    0.02361    0.03248 =
         0.02327    0.01451    0.00446    0.00729
AFIX  43
H39   2    0.445161    0.365244    0.771449    11.00000   -1.20000
AFIX   0
C41   1    0.649568    0.484957    0.685073    11.00000    0.02774    0.02531 =
         0.02062    0.00736    0.00150    0.00233
AFIX  43
H41   2    0.687932    0.548030    0.723680    11.00000   -1.20000
AFIX   0
C49   1    0.459399    0.200093    0.300898    11.00000    0.02052    0.02047 =
         0.02114    0.00936    0.00362    0.00334
C45   1    0.498124    0.314694    0.638573    11.00000    0.02336    0.02684 =
         0.02513    0.01175    0.00329    0.00230
AFIX  43
H45   2    0.432791    0.260767    0.645141    11.00000   -1.20000
AFIX   0
C17   1    0.051134   -0.184271    0.127580    11.00000    0.02086    0.02031 =
         0.02574    0.00515    0.00334    0.00222
AFIX  23
H17A  2   -0.032887   -0.228206    0.100663    11.00000   -1.20000
H17B  2    0.083149   -0.223067    0.157485    11.00000   -1.20000
AFIX   0
C43   1    0.630748    0.380782    0.562321    11.00000    0.02066    0.02476 =
         0.01982    0.00855    0.00411    0.00723
C26   1    0.152152    0.094820    0.580129    11.00000    0.03866    0.02780 =
         0.02245    0.01205    0.00093    0.00885
AFIX  43
H26   2    0.123326    0.077083    0.530496    11.00000   -1.20000
AFIX   0
C15   1    0.068761    0.152396    0.411490    11.00000    0.03168    0.02700 =
         0.01974    0.00944    0.00240    0.01003
AFIX  43
H15   2    0.084384    0.162802    0.461294    11.00000   -1.20000
AFIX   0
C14   1    0.089507    0.063098    0.362651    11.00000    0.02613    0.02459 =
         0.02436    0.01061    0.00112    0.00910
AFIX  43
H14   2    0.120306    0.012799    0.379325    11.00000   -1.20000
AFIX   0
C24   1    0.254420    0.054387    0.677427    11.00000    0.02262    0.02928 =
         0.02804    0.01637    0.00650    0.00887
AFIX  43
H24   2    0.296037    0.009497    0.694142    11.00000   -1.20000
AFIX   0
C51   1    0.481162    0.324234    0.419960    11.00000    0.02231    0.02829 =
         0.02472    0.00548    0.00663    0.00851
AFIX  43
H51   2    0.447691    0.371346    0.454870    11.00000   -1.20000
AFIX   0
C11   1    0.002421    0.212142    0.314622    11.00000    0.03091    0.02310 =
         0.02515    0.00987   -0.00056    0.00892
AFIX  43
H11   2   -0.026969    0.263316    0.298268    11.00000   -1.20000
AFIX   0
C27   1    0.133701    0.185999    0.628222    11.00000    0.03098    0.02624 =
         0.02897    0.01488    0.00273    0.00920
AFIX  43
H27   2    0.093067    0.231129    0.611152    11.00000   -1.20000
AFIX   0
C33   1    0.217438   -0.164676    0.438997    11.00000    0.02742    0.02212 =
         0.03234    0.01299    0.00899    0.00591
AFIX  43
H33   2    0.158156   -0.221886    0.446309    11.00000   -1.20000
AFIX   0
C44   1    0.535614    0.301877    0.571658    11.00000    0.02677    0.02276 =
         0.02424    0.00636    0.00341    0.00199
AFIX  43
H44   2    0.496326    0.239547    0.532678    11.00000   -1.20000
AFIX   0
C20   1    0.147856    0.425273    0.864351    11.00000    0.02539    0.02288 =
         0.03249    0.00814    0.00888    0.00417
AFIX  23
H20A  2    0.078194    0.402307    0.889928    11.00000   -1.20000
H20B  2    0.117860    0.465176    0.834634    11.00000   -1.20000
AFIX   0
C35   1    0.426362   -0.192157    0.178740    11.00000    0.02888    0.03343 =
         0.02679    0.01393    0.00852    0.01520
AFIX  23
H35A  2    0.479593   -0.243733    0.171018    11.00000   -1.20000
H35B  2    0.481830   -0.120755    0.185201    11.00000   -1.20000
AFIX   0
C37   1    0.482642    0.581535    0.919464    11.00000    0.02682    0.03469 =
         0.01834    0.00500    0.00228    0.00029
AFIX  23
H37A  2    0.484565    0.598462    0.971769    11.00000   -1.20000
H37B  2    0.534341    0.644730    0.910369    11.00000   -1.20000
AFIX   0
C28   1    0.263260   -0.069035    0.493931    11.00000    0.02695    0.02592 =
         0.02485    0.01335    0.00672    0.01001
C4    1    0.212286    0.490419    0.631583    11.00000    0.02465    0.01825 =
         0.02326    0.00956    0.00463    0.00396
C50   1    0.409751    0.266955    0.353182    11.00000    0.01889    0.02894 =
         0.02672    0.00899    0.00437    0.00662
AFIX  43
H50   2    0.325978    0.273500    0.343072    11.00000   -1.20000
AFIX   0
C29   1    0.347810    0.015415    0.483659    11.00000    0.03599    0.02503 =
         0.02654    0.00668    0.00494   -0.00147
AFIX  43
H29   2    0.378420    0.080870    0.521454    11.00000   -1.20000
AFIX   0
C30   1    0.387546    0.003404    0.417301    11.00000    0.02884    0.02639 =
         0.02983    0.01151    0.00637   -0.00002
AFIX  43
H30   2    0.445011    0.061526    0.409872    11.00000   -1.20000
AFIX   0
C42   1    0.687883    0.472881    0.618713    11.00000    0.02496    0.02449 =
         0.02266    0.00934    0.00307    0.00111
AFIX  43
H42   2    0.752538    0.526967    0.611794    11.00000   -1.20000
AFIX   0
C2    1    0.344327    0.680799    0.813993    11.00000    0.03536    0.01982 =
         0.02481    0.00713    0.00435   -0.00149
AFIX  23
H2A   2    0.344033    0.755857    0.820200    11.00000   -1.20000
H2B   2    0.429928    0.672253    0.805008    11.00000   -1.20000
AFIX   0
C1S   1   -0.210909   -0.055648    0.104743    11.00000    0.02115    0.03227 =
         0.02374    0.01092    0.00555    0.00915
AFIX  13
H1S   2   -0.150419   -0.064393    0.141856    11.00000   -1.20000
AFIX   0
C38   1    0.540152    0.487407    0.891794    11.00000    0.02972    0.04690 =
         0.02005    0.01442    0.00506    0.01047
AFIX  23
H38A  2    0.613300    0.493148    0.926820    11.00000   -1.20000
H38B  2    0.476218    0.420151    0.885952    11.00000   -1.20000
AFIX   0
C1    1    0.315901    0.655376    0.882062    11.00000    0.03342    0.02143 =
         0.02077    0.00396    0.00557    0.00225
AFIX  23
H1A   2    0.362687    0.716145    0.924042    11.00000   -1.20000
H1B   2    0.224016    0.645882    0.884456    11.00000   -1.20000
AFIX   0
C25   1    0.212999    0.029794    0.605087    11.00000    0.02800    0.02242 =
         0.02546    0.01156    0.00747    0.00611
C2S   1    0.863643    0.620117    0.868224    11.00000    0.02912    0.03384 =
         0.03182    0.00825    0.01060    0.00688
AFIX  13
H2S   2    0.780289    0.572058    0.841248    11.00000   -1.20000
AFIX   0
HKLF 4


REM  TriLA99n_a.res in P-1
REM wR2 = 0.1050, GooF = S = 1.032, Restrained GooF = 1.032 for all data
REM R1 = 0.0399 for 11664 Fo > 4sig(Fo) and 0.0470 for all 13364 data
REM 658 parameters refined using 0 restraints

END

WGHT      0.0425      1.9601

REM Highest difference peak  0.933,  deepest hole -1.366,  1-sigma level  0.049
Q1    1   0.7932  0.7285  0.8599  11.00000  0.05    0.93
Q2    1   0.8784  0.6244  0.9521  11.00000  0.05    0.77
Q3    1   0.8460  0.7343  0.9239  11.00000  0.05    0.60
Q4    1   0.1576 -0.3695  0.2206  11.00000  0.05    0.58
Q5    1   0.8990  0.7622  0.8973  11.00000  0.05    0.51
Q6    1   0.0972 -0.1765  0.1011  11.00000  0.05    0.33
Q7    1   0.8831  0.5311  0.9165  11.00000  0.05    0.33
Q8    1   0.3617 -0.1039  0.3262  11.00000  0.05    0.32
Q9    1   0.0628  0.1977  0.3998  11.00000  0.05    0.32
Q10   1   0.0828  0.0557  0.3214  11.00000  0.05    0.31
Q11   1   0.1693  0.2518  0.7267  11.00000  0.05    0.31
Q12   1   0.5442  0.3181  0.4243  11.00000  0.05    0.30
Q13   1   0.0761  0.0020  0.2618  11.00000  0.05    0.29
Q14   1  -0.1043  0.0598  0.0758  11.00000  0.05    0.29
Q15   1   0.0370  0.0803  0.2783  11.00000  0.05    0.29
Q16   1   0.1535  0.4931  0.6211  11.00000  0.05    0.29
Q17   1   0.4255  0.1733  0.2638  11.00000  0.05    0.29
Q18   1  -0.2540  0.0838  0.1359  11.00000  0.05    0.28
Q19   1   0.0388  0.3996  0.5219  11.00000  0.05    0.28
Q20   1   0.0154  0.2208  0.3554  11.00000  0.05    0.28
;
_shelx_res_checksum              8002
####################################################################### 
# 
# This file contains crystal structure data downloaded from the 
# Cambridge Structural Database (CSD) hosted by the Cambridge 
# Crystallographic Data Centre (CCDC).
# 
# Full information about CCDC data access policies and citation 
# guidelines are available at http://www.ccdc.cam.ac.uk/access/V1 
# 
# Audit and citation data items may have been added by the CCDC. 
# Please retain this information to preserve the provenance of 
# this file and to allow appropriate attribution of the data. 
# 
#######################################################################

data_Oba-cage@H2O
_database_code_depnum_ccdc_archive 'CCDC 2469355'
loop_
_audit_author_name
_audit_author_address
'Lukman Alimi'
;King Abdullah University of Science and Technology
Saudi Arabia
;
_audit_update_record             
;
2025-07-02 deposited with the CCDC.	2025-11-05 downloaded from the CCDC.
;
_audit_creation_date             2025-05-19
_audit_creation_method           
;
Olex2 1.5
(compiled 2024.02.16 svn.r378c4104 for OlexSys, GUI svn.r6928)
;
_shelx_SHELXL_version_number     2019/1
_chemical_name_common            ?
_chemical_name_systematic        ?
_chemical_formula_moiety         'C54 H54 N8 O3, H1.944 O0.944, 5(H2 O)'
_chemical_formula_sum            'C54 H65.94 N8 O8.95'
_chemical_formula_weight         970.21
_chemical_melting_point          ?
loop_
_atom_type_symbol
_atom_type_description
_atom_type_scat_dispersion_real
_atom_type_scat_dispersion_imag
_atom_type_scat_source
C C 0.0033 0.0016 'International Tables Vol C Tables 4.2.6.8 and 6.1.1.4'
H H 0.0000 0.0000 'International Tables Vol C Tables 4.2.6.8 and 6.1.1.4'
N N 0.0061 0.0033 'International Tables Vol C Tables 4.2.6.8 and 6.1.1.4'
O O 0.0106 0.0060 'International Tables Vol C Tables 4.2.6.8 and 6.1.1.4'

_shelx_space_group_comment       
;
The symmetry employed for this shelxl refinement is uniquely defined
by the following loop, which should always be used as a source of
symmetry information in preference to the above space-group names.
They are only intended as comments.
;
_space_group_crystal_system      monoclinic
_space_group_IT_number           13
_space_group_name_H-M_alt        'P 1 2/n 1'
_space_group_name_Hall           '-P 2yac'
loop_
_space_group_symop_operation_xyz
'x, y, z'
'-x+1/2, y, -z+1/2'
'-x, -y, -z'
'x-1/2, -y, z-1/2'

_cell_length_a                   21.4759(12)
_cell_length_b                   10.6707(5)
_cell_length_c                   23.6099(13)
_cell_angle_alpha                90
_cell_angle_beta                 110.611(2)
_cell_angle_gamma                90
_cell_volume                     5064.2(5)
_cell_formula_units_Z            4
_cell_measurement_reflns_used    9194
_cell_measurement_temperature    120(2)
_cell_measurement_theta_max      28.236
_cell_measurement_theta_min      2.205
_shelx_estimated_absorpt_T_max   0.991
_shelx_estimated_absorpt_T_min   0.974
_exptl_absorpt_coefficient_mu    0.088
_exptl_absorpt_correction_T_max  0.7457
_exptl_absorpt_correction_T_min  0.7255
_exptl_absorpt_correction_type   multi-scan
_exptl_absorpt_process_details   
;
SADABS-2016/2 (Bruker,2016/2) was used for absorption correction.
wR2(int) was 0.1455 before and 0.0582 after correction.
The Ratio of minimum to maximum transmission is 0.9729.
The \l/2 correction factor is Not present.
;
_exptl_absorpt_special_details   ?
_exptl_crystal_colour            colourless
_exptl_crystal_colour_primary    colourless
_exptl_crystal_density_diffrn    1.273
_exptl_crystal_density_meas      ?
_exptl_crystal_density_method    ?
_exptl_crystal_description       block
_exptl_crystal_F_000             2070
_exptl_crystal_size_max          0.3
_exptl_crystal_size_mid          0.2
_exptl_crystal_size_min          0.1
_exptl_transmission_factor_max   ?
_exptl_transmission_factor_min   ?
_diffrn_reflns_av_R_equivalents  0.0472
_diffrn_reflns_av_unetI/netI     0.0136
_diffrn_reflns_Laue_measured_fraction_full 0.998
_diffrn_reflns_Laue_measured_fraction_max 0.998
_diffrn_reflns_limit_h_max       28
_diffrn_reflns_limit_h_min       -28
_diffrn_reflns_limit_k_max       14
_diffrn_reflns_limit_k_min       -14
_diffrn_reflns_limit_l_max       31
_diffrn_reflns_limit_l_min       -31
_diffrn_reflns_number            353130
_diffrn_reflns_point_group_measured_fraction_full 0.998
_diffrn_reflns_point_group_measured_fraction_max 0.998
_diffrn_reflns_theta_full        25.242
_diffrn_reflns_theta_max         28.297
_diffrn_reflns_theta_min         1.591
_diffrn_ambient_temperature      120.00
_diffrn_detector_area_resol_mean ?
_diffrn_measured_fraction_theta_full 0.998
_diffrn_measured_fraction_theta_max 0.998
_diffrn_measurement_device_type  'D8 Venture'
_diffrn_measurement_method       ?
_diffrn_radiation_type           MoK\a
_diffrn_radiation_wavelength     0.71073
_diffrn_source                   ?
_diffrn_source_current           1.0
_diffrn_source_power             0.05
_diffrn_source_voltage           50.0
_reflns_Friedel_coverage         0.000
_reflns_Friedel_fraction_full    .
_reflns_Friedel_fraction_max     .
_reflns_number_gt                10702
_reflns_number_total             12571
_reflns_special_details          
;
 Reflections were merged by SHELXL according to the crystal
 class for the calculation of statistics and refinement.
 
 _reflns_Friedel_fraction is defined as the number of unique
 Friedel pairs measured divided by the number that would be
 possible theoretically, ignoring centric projections and
 systematic absences.
;
_reflns_threshold_expression     'I > 2\s(I)'
_computing_cell_refinement       'SAINT V8.40B (?, 2016)'
_computing_data_collection       ?
_computing_data_reduction        'SAINT V8.40B (?, 2016)'
_computing_molecular_graphics    'Olex2 1.5 (Dolomanov et al., 2009)'
_computing_publication_material  'Olex2 1.5 (Dolomanov et al., 2009)'
_computing_structure_refinement  'XL  (Sheldrick, 2008)'
_computing_structure_solution    'SHELXT 2018/2 (Sheldrick, 2018)'
_refine_diff_density_max         1.226
_refine_diff_density_min         -0.645
_refine_diff_density_rms         0.049
_refine_ls_extinction_coef       .
_refine_ls_extinction_method     none
_refine_ls_goodness_of_fit_ref   1.068
_refine_ls_hydrogen_treatment    mixed
_refine_ls_matrix_type           full
_refine_ls_number_parameters     667
_refine_ls_number_reflns         12571
_refine_ls_number_restraints     0
_refine_ls_R_factor_all          0.0598
_refine_ls_R_factor_gt           0.0504
_refine_ls_restrained_S_all      1.068
_refine_ls_shift/su_max          0.001
_refine_ls_shift/su_mean         0.000
_refine_ls_structure_factor_coef Fsqd
_refine_ls_weighting_details     
'w=1/[\s^2^(Fo^2^)+(0.0687P)^2^+2.8002P] where P=(Fo^2^+2Fc^2^)/3'
_refine_ls_weighting_scheme      calc
_refine_ls_wR_factor_gt          0.1395
_refine_ls_wR_factor_ref         0.1477
_refine_special_details          ?
_olex2_refinement_description    
;
1. Fixed Uiso
 At 1.2 times of:
  All C(H) groups, All C(H,H) groups
 At 1.5 times of:
  All O(H) groups, All O(H,H) groups
2. Others
 Sof(O4)=Sof(H4BA)=FVAR(1)
 Fixed Sof: H4A(0.5) H4BB(0.5)
3.a Free rotating group:
 O4(H4BA), O5(H5A,H5B), O6(H6A,H6B), O7(H7A,H7B), O9(H9A,H9B), O8(H8A,H8B)
3.b Secondary CH2 refined with riding coordinates:
 C55(H55A,H55B), C38(H38A,H38B), C37(H37A,H37B), C20(H20A,H20B), C1(H1A,H1B),
 C2(H2A,H2B), C39(H39A,H39B), C19(H19A,H19B), C54(H54A,H54B), C18(H18A,H18B),
 C36(H36A,H36B), C21(H21A,H21B)
3.c Aromatic/amide H refined with riding coordinates:
 C43(H43), C6(H6), C48(H48), C42(H42), C30(H30), C49(H49), C51(H51), C52(H52),
 C17(H17), C16(H16), C24(H24), C22(H22), C53(H53), C11(H11), C27(H27), C28(H28),
  C31(H31), C45(H45), C40(H40), C35(H35), C34(H34), C25(H25), C33(H33),
 C46(H46), C3(H3), C12(H12), C9(H9), C14(H14), C8(H8), C15(H15)
;
_atom_sites_solution_hydrogens   mixed
_atom_sites_solution_primary     dual
_atom_sites_solution_secondary   ?
loop_
_atom_site_label
_atom_site_type_symbol
_atom_site_fract_x
_atom_site_fract_y
_atom_site_fract_z
_atom_site_U_iso_or_equiv
_atom_site_adp_type
_atom_site_occupancy
_atom_site_site_symmetry_order
_atom_site_calc_flag
_atom_site_refinement_flags_posn
_atom_site_refinement_flags_adp
_atom_site_refinement_flags_occupancy
_atom_site_disorder_assembly
_atom_site_disorder_group
O1 O 0.68261(5) 0.41389(10) 0.68520(5) 0.0303(2) Uani 1 1 d . . . . .
O2 O 0.71867(5) 1.08637(10) 0.65455(5) 0.0311(2) Uani 1 1 d . . . . .
O3 O 0.46838(5) 0.73004(13) 0.42730(5) 0.0374(3) Uani 1 1 d . . . . .
O4 O 0.29972(9) 0.28826(15) 0.72495(7) 0.0360(4) Uani 0.944(6) 1 d G . P A 1
H4BA H 0.288917 0.336050 0.693079 0.054 Uiso 0.944(6) 1 d G U P A 1
O5 O 0.55078(6) 1.21212(12) 0.83848(7) 0.0448(3) Uani 1 1 d G . . . .
H5A H 0.510804 1.240014 0.819202 0.067 Uiso 1 1 d G U . . .
H5B H 0.547592 1.131383 0.833313 0.067 Uiso 1 1 d G U . . .
N7 N 0.39227(6) 0.85299(11) 0.76680(6) 0.0272(3) Uani 1 1 d . . . . .
N1 N 0.87562(6) 0.65501(12) 0.42848(6) 0.0266(3) Uani 1 1 d . . . . .
O6 O 0.43310(7) 0.32890(14) 0.78007(7) 0.0478(3) Uani 1 1 d G . . . .
H6A H 0.390757 0.312494 0.764176 0.072 Uiso 1 1 d G U . . .
H6B H 0.436207 0.407864 0.772330 0.072 Uiso 1 1 d G U . . .
N009 N 0.53857(6) 0.94798(12) 0.81101(6) 0.0280(3) Uani 1 1 d . . . . .
N6 N 0.42179(6) 0.58299(12) 0.73684(6) 0.0294(3) Uani 1 1 d . . . . .
N2 N 0.73407(6) 0.55268(12) 0.38223(6) 0.0290(3) Uani 1 1 d . . . . .
N3 N 0.82655(7) 0.91935(12) 0.44604(6) 0.0308(3) Uani 1 1 d . . . . .
N4 N 0.89246(6) 0.56265(13) 0.55773(6) 0.0305(3) Uani 1 1 d . . . . .
N5 N 0.36596(7) 0.94331(12) 0.63422(6) 0.0323(3) Uani 1 1 d . . . . .
O7 O 0.60024(9) 1.28428(15) 0.95816(8) 0.0600(4) Uani 1 1 d G . . . .
H7A H 0.577222 1.261497 0.921331 0.090 Uiso 1 1 d G U . . .
H7B H 0.598807 1.365751 0.957209 0.090 Uiso 1 1 d G U . . .
C47 C 0.62633(7) 0.47345(13) 0.68789(7) 0.0254(3) Uani 1 1 d . . . . .
C44 C 0.72145(7) 0.47013(14) 0.65675(7) 0.0258(3) Uani 1 1 d . . . . .
C50 C 0.50895(7) 0.56931(13) 0.69531(7) 0.0257(3) Uani 1 1 d . . . . .
C43 C 0.75083(7) 0.39147(13) 0.62649(7) 0.0263(3) Uani 1 1 d . . . . .
H43 H 0.741273 0.304280 0.623663 0.032 Uiso 1 1 calc R U . . .
C29 C 0.73272(7) 1.02624(13) 0.60850(7) 0.0257(3) Uani 1 1 d . . . . .
C26 C 0.67819(7) 1.03079(14) 0.68153(6) 0.0259(3) Uani 1 1 d . . . . .
C6 C 0.54943(8) 0.71496(14) 0.38091(7) 0.0284(3) Uani 1 1 d . . . . .
H6 H 0.522107 0.766422 0.348986 0.034 Uiso 1 1 calc R U . . .
C10 C 0.46061(7) 0.77744(15) 0.47907(7) 0.0291(3) Uani 1 1 d . . . . .
C48 C 0.58591(8) 0.54810(14) 0.64155(7) 0.0291(3) Uani 1 1 d . . . . .
H48 H 0.598152 0.567040 0.607560 0.035 Uiso 1 1 calc R U . . .
C42 C 0.79408(7) 0.44054(14) 0.60047(7) 0.0267(3) Uani 1 1 d . . . . .
H42 H 0.814391 0.386554 0.580056 0.032 Uiso 1 1 calc R U . . .
C32 C 0.76385(7) 0.92995(13) 0.51249(6) 0.0255(3) Uani 1 1 d . . . . .
C30 C 0.79376(7) 1.05499(14) 0.60368(7) 0.0282(3) Uani 1 1 d . . . . .
H30 H 0.824732 1.106669 0.633043 0.034 Uiso 1 1 calc R U . . .
C7 C 0.53035(7) 0.68725(15) 0.42991(7) 0.0302(3) Uani 1 1 d . . . . .
C13 C 0.43407(7) 0.88428(13) 0.57587(7) 0.0266(3) Uani 1 1 d . . . . .
C23 C 0.60211(7) 0.93425(13) 0.74533(6) 0.0254(3) Uani 1 1 d . . . . .
C49 C 0.52715(7) 0.59495(14) 0.64544(7) 0.0290(3) Uani 1 1 d . . . . .
H49 H 0.498926 0.645323 0.613529 0.035 Uiso 1 1 calc R U . . .
C4 C 0.64931(7) 0.59178(14) 0.42566(6) 0.0261(3) Uani 1 1 d . . . . .
C51 C 0.55145(7) 0.49546(14) 0.74208(7) 0.0277(3) Uani 1 1 d . . . . .
H51 H 0.540265 0.478576 0.776842 0.033 Uiso 1 1 calc R U . . .
C52 C 0.60941(7) 0.44698(14) 0.73816(7) 0.0273(3) Uani 1 1 d . . . . .
H52 H 0.637559 0.395757 0.769729 0.033 Uiso 1 1 calc R U . . .
C17 C 0.60847(8) 0.66718(14) 0.37887(7) 0.0280(3) Uani 1 1 d . . . . .
H17 H 0.621430 0.685817 0.345260 0.034 Uiso 1 1 calc R U . . .
C16 C 0.42155(8) 0.94633(13) 0.62677(7) 0.0284(3) Uani 1 1 d . . . . .
H16 H 0.457073 0.990869 0.655445 0.034 Uiso 1 1 calc R U . . .
C24 C 0.60210(8) 1.06309(14) 0.73361(7) 0.0288(3) Uani 1 1 d . . . . .
H24 H 0.576068 1.118049 0.747873 0.035 Uiso 1 1 calc R U . . .
C22 C 0.56492(7) 0.88067(14) 0.78141(6) 0.0267(3) Uani 1 1 d . . . . .
H22 H 0.560536 0.792195 0.782513 0.032 Uiso 1 1 calc R U . . .
C53 C 0.44489(7) 0.61600(13) 0.69654(7) 0.0276(3) Uani 1 1 d . . . . .
H53 H 0.419972 0.672910 0.666032 0.033 Uiso 1 1 calc R U . . .
C55 C 0.36787(8) 0.73439(14) 0.78247(8) 0.0308(3) Uani 1 1 d . . . . .
H55A H 0.325185 0.749446 0.788579 0.037 Uiso 1 1 calc R U . . .
H55B H 0.400220 0.702856 0.821053 0.037 Uiso 1 1 calc R U . . .
C38 C 0.93263(7) 0.59434(16) 0.47351(7) 0.0295(3) Uani 1 1 d . . . . .
H38A H 0.973649 0.617546 0.465938 0.035 Uiso 1 1 calc R U . . .
H38B H 0.927336 0.502278 0.469238 0.035 Uiso 1 1 calc R U . . .
C37 C 0.89358(8) 0.77723(15) 0.41022(7) 0.0311(3) Uani 1 1 d . . . . .
H37A H 0.909164 0.765813 0.375767 0.037 Uiso 1 1 calc R U . . .
H37B H 0.930535 0.813960 0.444246 0.037 Uiso 1 1 calc R U . . .
C11 C 0.39924(7) 0.75948(15) 0.48458(7) 0.0322(3) Uani 1 1 d . . . . .
H11 H 0.366250 0.710666 0.455493 0.039 Uiso 1 1 calc R U . . .
C27 C 0.67827(8) 0.90297(14) 0.69188(7) 0.0315(3) Uani 1 1 d . . . . .
H27 H 0.704445 0.848441 0.677563 0.038 Uiso 1 1 calc R U . . .
C28 C 0.63985(8) 0.85536(14) 0.72331(7) 0.0299(3) Uani 1 1 d . . . . .
H28 H 0.639288 0.767599 0.729894 0.036 Uiso 1 1 calc R U . . .
C20 C 0.43013(8) 0.92247(15) 0.82169(7) 0.0312(3) Uani 1 1 d . . . . .
H20A H 0.410574 0.906473 0.853229 0.037 Uiso 1 1 calc R U . . .
H20B H 0.426388 1.013350 0.812683 0.037 Uiso 1 1 calc R U . . .
C31 C 0.80880(7) 1.00745(15) 0.55564(7) 0.0292(3) Uani 1 1 d . . . . .
H31 H 0.850221 1.027585 0.551794 0.035 Uiso 1 1 calc R U . . .
C45 C 0.73514(8) 0.59749(14) 0.66127(7) 0.0310(3) Uani 1 1 d . . . . .
H45 H 0.715361 0.650766 0.682427 0.037 Uiso 1 1 calc R U . . .
C40 C 0.85592(7) 0.62587(15) 0.57921(6) 0.0279(3) Uani 1 1 d . . . . .
H40 H 0.859457 0.714626 0.579355 0.033 Uiso 1 1 calc R U . . .
C35 C 0.77731(7) 0.88274(14) 0.45942(7) 0.0277(3) Uani 1 1 d . . . . .
H35 H 0.747941 0.822432 0.434175 0.033 Uiso 1 1 calc R U . . .
C34 C 0.68769(8) 0.94937(15) 0.56665(7) 0.0316(3) Uani 1 1 d . . . . .
H34 H 0.646239 0.929872 0.570571 0.038 Uiso 1 1 calc R U . . .
C25 C 0.63948(8) 1.11092(14) 0.70159(7) 0.0287(3) Uani 1 1 d . . . . .
H25 H 0.638707 1.198156 0.693332 0.034 Uiso 1 1 calc R U . . .
C33 C 0.70350(7) 0.90106(15) 0.51901(7) 0.0295(3) Uani 1 1 d . . . . .
H33 H 0.672815 0.847568 0.490417 0.035 Uiso 1 1 calc R U . . .
C46 C 0.77810(8) 0.64643(14) 0.63452(7) 0.0302(3) Uani 1 1 d . . . . .
H46 H 0.787073 0.733831 0.637095 0.036 Uiso 1 1 calc R U . . .
C1 C 0.84536(7) 0.57337(15) 0.37614(7) 0.0288(3) Uani 1 1 d . . . . .
H1A H 0.880618 0.523839 0.368569 0.035 Uiso 1 1 calc R U . . .
H1B H 0.823316 0.625542 0.339929 0.035 Uiso 1 1 calc R U . . .
C41 C 0.80822(7) 0.56932(14) 0.60398(7) 0.0265(3) Uani 1 1 d . . . . .
C3 C 0.71162(7) 0.53503(14) 0.42463(7) 0.0283(3) Uani 1 1 d . . . . .
H3 H 0.736163 0.482600 0.457401 0.034 Uiso 1 1 calc R U . . .
C12 C 0.38598(8) 0.81273(16) 0.53253(7) 0.0325(3) Uani 1 1 d . . . . .
H12 H 0.343676 0.800521 0.536045 0.039 Uiso 1 1 calc R U . . .
C9 C 0.62910(8) 0.56575(16) 0.47454(7) 0.0327(3) Uani 1 1 d . . . . .
H9 H 0.656534 0.515490 0.506940 0.039 Uiso 1 1 calc R U . . .
C2 C 0.79471(7) 0.48494(15) 0.38581(8) 0.0313(3) Uani 1 1 d . . . . .
H2A H 0.783558 0.418300 0.354655 0.038 Uiso 1 1 calc R U . . .
H2B H 0.814031 0.444622 0.425996 0.038 Uiso 1 1 calc R U . . .
C39 C 0.93989(8) 0.63168(16) 0.53777(7) 0.0320(3) Uani 1 1 d . . . . .
H39A H 0.985760 0.613704 0.565377 0.038 Uiso 1 1 calc R U . . .
H39B H 0.931949 0.722803 0.539281 0.038 Uiso 1 1 calc R U . . .
C14 C 0.49569(8) 0.89944(16) 0.56983(7) 0.0346(3) Uani 1 1 d . . . . .
H14 H 0.529162 0.946963 0.599135 0.042 Uiso 1 1 calc R U . . .
C19 C 0.33741(8) 0.92860(15) 0.72629(8) 0.0328(3) Uani 1 1 d . . . . .
H19A H 0.318397 0.980691 0.750885 0.039 Uiso 1 1 calc R U . . .
H19B H 0.301944 0.872068 0.701014 0.039 Uiso 1 1 calc R U . . .
C8 C 0.56962(8) 0.61214(18) 0.47648(7) 0.0358(4) Uani 1 1 d . . . . .
H8 H 0.555946 0.592468 0.509579 0.043 Uiso 1 1 calc R U . . .
C54 C 0.35761(7) 0.63536(15) 0.73371(8) 0.0319(3) Uani 1 1 d . . . . .
H54A H 0.328813 0.567660 0.739352 0.038 Uiso 1 1 calc R U . . .
H54B H 0.335127 0.673271 0.693366 0.038 Uiso 1 1 calc R U . . .
C18 C 0.35998(9) 1.01358(15) 0.68520(8) 0.0338(3) Uani 1 1 d . . . . .
H18A H 0.327434 1.082334 0.669787 0.041 Uiso 1 1 calc R U . . .
H18B H 0.403511 1.051374 0.708783 0.041 Uiso 1 1 calc R U . . .
C36 C 0.83469(8) 0.86647(15) 0.39192(7) 0.0317(3) Uani 1 1 d . . . . .
H36A H 0.842134 0.934733 0.366625 0.038 Uiso 1 1 calc R U . . .
H36B H 0.793775 0.820974 0.367772 0.038 Uiso 1 1 calc R U . . .
C21 C 0.50323(8) 0.88585(15) 0.84594(7) 0.0307(3) Uani 1 1 d . . . . .
H21A H 0.523239 0.910349 0.889027 0.037 Uiso 1 1 calc R U . . .
H21B H 0.507437 0.793845 0.843240 0.037 Uiso 1 1 calc R U . . .
C15 C 0.50919(8) 0.84636(19) 0.52171(8) 0.0403(4) Uani 1 1 d . . . . .
H15 H 0.551566 0.857423 0.518167 0.048 Uiso 1 1 calc R U . . .
O9 O 0.24701(11) 0.7810(2) 0.57651(14) 0.0981(7) Uani 1 1 d G . . . .
H9A H 0.207769 0.814364 0.560251 0.147 Uiso 1 1 d G U . . .
H9B H 0.276969 0.839816 0.586579 0.147 Uiso 1 1 d G U . . .
H4A H 0.272(3) 0.287(5) 0.736(2) 0.054(15) Uiso 0.5 1 d . . P . .
H4BB H 0.327(2) 0.294(3) 0.7385(17) 0.010(11) Uiso 0.5 1 d . . P B 1
O8 O 0.55661(8) 1.0777(2) 1.01159(10) 0.0799(6) Uani 1 1 d G . . . .
H8A H 0.571686 1.151382 1.007157 0.120 Uiso 1 1 d G U . . .
H8B H 0.591415 1.029280 1.021694 0.120 Uiso 1 1 d G U . . .

loop_
_atom_site_aniso_label
_atom_site_aniso_U_11
_atom_site_aniso_U_22
_atom_site_aniso_U_33
_atom_site_aniso_U_23
_atom_site_aniso_U_13
_atom_site_aniso_U_12
O1 0.0282(5) 0.0249(5) 0.0417(6) 0.0063(4) 0.0171(5) 0.0046(4)
O2 0.0330(6) 0.0282(5) 0.0379(6) -0.0065(4) 0.0198(5) -0.0050(4)
O3 0.0262(5) 0.0569(8) 0.0260(5) -0.0081(5) 0.0051(4) 0.0043(5)
O4 0.0325(10) 0.0464(8) 0.0294(7) 0.0005(5) 0.0115(7) -0.0025(6)
O5 0.0391(7) 0.0304(6) 0.0658(9) -0.0052(6) 0.0195(6) 0.0033(5)
N7 0.0269(6) 0.0247(6) 0.0337(6) 0.0023(5) 0.0152(5) 0.0020(5)
N1 0.0243(6) 0.0302(6) 0.0260(6) -0.0026(5) 0.0096(5) -0.0021(5)
O6 0.0382(7) 0.0474(8) 0.0571(8) 0.0225(6) 0.0158(6) 0.0025(6)
N009 0.0276(6) 0.0277(6) 0.0289(6) 0.0014(5) 0.0102(5) -0.0012(5)
N6 0.0242(6) 0.0263(6) 0.0365(7) -0.0019(5) 0.0092(5) 0.0006(5)
N2 0.0260(6) 0.0293(6) 0.0307(6) -0.0049(5) 0.0087(5) -0.0026(5)
N3 0.0318(6) 0.0311(6) 0.0318(7) -0.0036(5) 0.0142(5) -0.0013(5)
N4 0.0283(6) 0.0374(7) 0.0261(6) 0.0004(5) 0.0099(5) -0.0010(5)
N5 0.0367(7) 0.0277(6) 0.0350(7) 0.0037(5) 0.0157(6) 0.0052(5)
O7 0.0730(11) 0.0460(8) 0.0671(10) -0.0069(7) 0.0321(9) -0.0096(8)
C47 0.0232(6) 0.0216(6) 0.0310(7) -0.0006(5) 0.0089(5) 0.0001(5)
C44 0.0228(6) 0.0255(7) 0.0285(7) 0.0029(5) 0.0083(5) 0.0015(5)
C50 0.0233(6) 0.0209(6) 0.0309(7) -0.0017(5) 0.0069(5) -0.0016(5)
C43 0.0241(6) 0.0222(6) 0.0292(7) -0.0013(5) 0.0051(5) 0.0013(5)
C29 0.0271(7) 0.0231(6) 0.0275(7) 0.0005(5) 0.0105(6) 0.0022(5)
C26 0.0255(7) 0.0264(7) 0.0253(7) -0.0014(5) 0.0083(5) -0.0012(5)
C6 0.0321(7) 0.0263(7) 0.0232(7) -0.0003(5) 0.0052(6) 0.0000(6)
C10 0.0267(7) 0.0336(7) 0.0254(7) -0.0004(6) 0.0070(6) 0.0021(6)
C48 0.0309(7) 0.0287(7) 0.0281(7) 0.0034(6) 0.0106(6) 0.0020(6)
C42 0.0240(6) 0.0281(7) 0.0267(7) -0.0029(5) 0.0072(5) 0.0026(5)
C32 0.0262(7) 0.0248(6) 0.0249(7) 0.0009(5) 0.0081(5) 0.0003(5)
C30 0.0249(7) 0.0288(7) 0.0294(7) -0.0037(6) 0.0076(6) -0.0029(5)
C7 0.0256(7) 0.0367(8) 0.0259(7) -0.0063(6) 0.0063(6) -0.0012(6)
C13 0.0272(7) 0.0238(6) 0.0278(7) 0.0046(5) 0.0086(6) 0.0040(5)
C23 0.0278(7) 0.0247(6) 0.0224(6) -0.0006(5) 0.0071(5) -0.0008(5)
C49 0.0279(7) 0.0257(7) 0.0306(7) 0.0043(6) 0.0068(6) 0.0029(5)
C4 0.0271(7) 0.0258(7) 0.0247(7) -0.0031(5) 0.0082(5) -0.0038(5)
C51 0.0251(7) 0.0299(7) 0.0273(7) 0.0009(6) 0.0083(5) -0.0018(6)
C52 0.0231(6) 0.0279(7) 0.0273(7) 0.0033(5) 0.0044(5) 0.0007(5)
C17 0.0345(7) 0.0266(7) 0.0236(7) -0.0009(5) 0.0112(6) -0.0026(6)
C16 0.0318(7) 0.0226(6) 0.0301(7) 0.0041(5) 0.0102(6) 0.0038(5)
C24 0.0335(7) 0.0249(7) 0.0301(7) -0.0002(6) 0.0138(6) 0.0028(6)
C22 0.0294(7) 0.0245(6) 0.0243(7) 0.0014(5) 0.0072(6) -0.0013(5)
C53 0.0232(6) 0.0220(6) 0.0344(7) -0.0001(5) 0.0060(6) -0.0001(5)
C55 0.0293(7) 0.0292(7) 0.0394(8) 0.0034(6) 0.0188(6) 0.0006(6)
C38 0.0235(7) 0.0391(8) 0.0275(7) -0.0027(6) 0.0108(6) 0.0002(6)
C37 0.0312(7) 0.0349(8) 0.0329(8) -0.0034(6) 0.0185(6) -0.0052(6)
C11 0.0241(7) 0.0349(8) 0.0325(8) -0.0038(6) 0.0036(6) -0.0006(6)
C27 0.0352(8) 0.0261(7) 0.0365(8) 0.0002(6) 0.0169(6) 0.0058(6)
C28 0.0369(8) 0.0213(6) 0.0323(7) 0.0013(6) 0.0131(6) 0.0022(6)
C20 0.0369(8) 0.0282(7) 0.0353(8) -0.0010(6) 0.0213(7) 0.0001(6)
C31 0.0240(7) 0.0330(7) 0.0308(7) -0.0031(6) 0.0098(6) -0.0031(6)
C45 0.0348(8) 0.0243(7) 0.0389(8) -0.0014(6) 0.0192(7) 0.0023(6)
C40 0.0262(7) 0.0313(7) 0.0246(7) 0.0005(5) 0.0070(5) -0.0013(6)
C35 0.0299(7) 0.0265(7) 0.0254(7) -0.0004(5) 0.0081(6) -0.0018(6)
C34 0.0246(7) 0.0358(8) 0.0358(8) -0.0034(6) 0.0123(6) -0.0053(6)
C25 0.0345(8) 0.0208(6) 0.0329(7) -0.0007(5) 0.0143(6) 0.0003(6)
C33 0.0267(7) 0.0315(7) 0.0286(7) -0.0033(6) 0.0075(6) -0.0069(6)
C46 0.0319(7) 0.0228(6) 0.0379(8) 0.0010(6) 0.0147(6) 0.0004(6)
C1 0.0259(7) 0.0350(8) 0.0258(7) -0.0044(6) 0.0097(6) 0.0005(6)
C41 0.0239(6) 0.0293(7) 0.0248(7) 0.0012(5) 0.0069(5) 0.0012(5)
C3 0.0276(7) 0.0266(7) 0.0280(7) -0.0006(6) 0.0063(6) -0.0020(5)
C12 0.0235(7) 0.0361(8) 0.0375(8) -0.0005(6) 0.0103(6) 0.0003(6)
C9 0.0292(7) 0.0407(8) 0.0260(7) 0.0058(6) 0.0069(6) 0.0005(6)
C2 0.0270(7) 0.0299(7) 0.0354(8) -0.0052(6) 0.0090(6) -0.0004(6)
C39 0.0260(7) 0.0428(9) 0.0269(7) -0.0035(6) 0.0090(6) -0.0050(6)
C14 0.0293(7) 0.0416(9) 0.0322(8) -0.0085(7) 0.0098(6) -0.0092(7)
C19 0.0299(7) 0.0329(8) 0.0398(8) 0.0040(6) 0.0176(7) 0.0084(6)
C8 0.0304(8) 0.0539(10) 0.0231(7) 0.0043(7) 0.0095(6) -0.0002(7)
C54 0.0239(7) 0.0281(7) 0.0438(9) 0.0005(6) 0.0121(6) -0.0007(6)
C18 0.0401(8) 0.0272(7) 0.0376(8) 0.0040(6) 0.0179(7) 0.0084(6)
C36 0.0376(8) 0.0315(7) 0.0288(7) -0.0007(6) 0.0152(6) -0.0028(6)
C21 0.0360(8) 0.0310(7) 0.0272(7) 0.0019(6) 0.0136(6) -0.0017(6)
C15 0.0270(7) 0.0588(11) 0.0367(9) -0.0133(8) 0.0133(7) -0.0115(7)
O9 0.0731(13) 0.0769(14) 0.137(2) 0.0356(14) 0.0277(14) -0.0129(11)
O8 0.0500(9) 0.1021(15) 0.0983(14) 0.0595(12) 0.0393(10) 0.0341(9)

_geom_special_details            
;
 All esds (except the esd in the dihedral angle between two l.s. planes)
 are estimated using the full covariance matrix.  The cell esds are taken
 into account individually in the estimation of esds in distances, angles
 and torsion angles; correlations between esds in cell parameters are only
 used when they are defined by crystal symmetry.  An approximate (isotropic)
 treatment of cell esds is used for estimating esds involving l.s. planes.
;
loop_
_geom_bond_atom_site_label_1
_geom_bond_atom_site_label_2
_geom_bond_distance
_geom_bond_site_symmetry_2
_geom_bond_publ_flag
O1 C47 1.3866(17) . ?
O1 C44 1.3791(17) . ?
O2 C29 1.3842(17) . ?
O2 C26 1.3796(17) . ?
O3 C10 1.3863(18) . ?
O3 C7 1.3877(18) . ?
O4 H4BA 0.8701 . ?
O4 H4A 0.74(5) . ?
O4 H4BB 0.56(4) . ?
O5 H5A 0.8704 . ?
O5 H5B 0.8695 . ?
N7 C55 1.4662(19) . ?
N7 C20 1.466(2) . ?
N7 C19 1.4698(19) . ?
N1 C38 1.4601(19) . ?
N1 C37 1.467(2) . ?
N1 C1 1.4638(19) . ?
O6 H6A 0.8707 . ?
O6 H6B 0.8697 . ?
N009 C22 1.2661(19) . ?
N009 C21 1.4617(19) . ?
N6 C53 1.268(2) . ?
N6 C54 1.4649(19) . ?
N2 C3 1.269(2) . ?
N2 C2 1.4657(19) . ?
N3 C35 1.267(2) . ?
N3 C36 1.4625(19) . ?
N4 C40 1.268(2) . ?
N4 C39 1.4630(19) . ?
N5 C16 1.267(2) . ?
N5 C18 1.462(2) . ?
O7 H7A 0.8700 . ?
O7 H7B 0.8699 . ?
C47 C48 1.384(2) . ?
C47 C52 1.387(2) . ?
C44 C43 1.390(2) . ?
C44 C45 1.387(2) . ?
C50 C49 1.392(2) . ?
C50 C51 1.401(2) . ?
C50 C53 1.473(2) . ?
C43 H43 0.9500 . ?
C43 C42 1.384(2) . ?
C29 C30 1.389(2) . ?
C29 C34 1.383(2) . ?
C26 C27 1.386(2) . ?
C26 C25 1.387(2) . ?
C6 H6 0.9500 . ?
C6 C7 1.388(2) . ?
C6 C17 1.383(2) . ?
C10 C11 1.382(2) . ?
C10 C15 1.380(2) . ?
C48 H48 0.9500 . ?
C48 C49 1.390(2) . ?
C42 H42 0.9500 . ?
C42 C41 1.403(2) . ?
C32 C31 1.400(2) . ?
C32 C35 1.471(2) . ?
C32 C33 1.392(2) . ?
C30 H30 0.9500 . ?
C30 C31 1.381(2) . ?
C7 C8 1.382(2) . ?
C13 C16 1.477(2) . ?
C13 C12 1.397(2) . ?
C13 C14 1.389(2) . ?
C23 C24 1.402(2) . ?
C23 C22 1.473(2) . ?
C23 C28 1.390(2) . ?
C49 H49 0.9500 . ?
C4 C17 1.398(2) . ?
C4 C3 1.477(2) . ?
C4 C9 1.396(2) . ?
C51 H51 0.9500 . ?
C51 C52 1.381(2) . ?
C52 H52 0.9500 . ?
C17 H17 0.9500 . ?
C16 H16 0.9500 . ?
C24 H24 0.9500 . ?
C24 C25 1.380(2) . ?
C22 H22 0.9500 . ?
C53 H53 0.9500 . ?
C55 H55A 0.9900 . ?
C55 H55B 0.9900 . ?
C55 C54 1.521(2) . ?
C38 H38A 0.9900 . ?
C38 H38B 0.9900 . ?
C38 C39 1.523(2) . ?
C37 H37A 0.9900 . ?
C37 H37B 0.9900 . ?
C37 C36 1.519(2) . ?
C11 H11 0.9500 . ?
C11 C12 1.383(2) . ?
C27 H27 0.9500 . ?
C27 C28 1.386(2) . ?
C28 H28 0.9500 . ?
C20 H20A 0.9900 . ?
C20 H20B 0.9900 . ?
C20 C21 1.521(2) . ?
C31 H31 0.9500 . ?
C45 H45 0.9500 . ?
C45 C46 1.390(2) . ?
C40 H40 0.9500 . ?
C40 C41 1.476(2) . ?
C35 H35 0.9500 . ?
C34 H34 0.9500 . ?
C34 C33 1.384(2) . ?
C25 H25 0.9500 . ?
C33 H33 0.9500 . ?
C46 H46 0.9500 . ?
C46 C41 1.394(2) . ?
C1 H1A 0.9900 . ?
C1 H1B 0.9900 . ?
C1 C2 1.517(2) . ?
C3 H3 0.9500 . ?
C12 H12 0.9500 . ?
C9 H9 0.9500 . ?
C9 C8 1.386(2) . ?
C2 H2A 0.9900 . ?
C2 H2B 0.9900 . ?
C39 H39A 0.9900 . ?
C39 H39B 0.9900 . ?
C14 H14 0.9500 . ?
C14 C15 1.388(2) . ?
C19 H19A 0.9900 . ?
C19 H19B 0.9900 . ?
C19 C18 1.526(2) . ?
C8 H8 0.9500 . ?
C54 H54A 0.9900 . ?
C54 H54B 0.9900 . ?
C18 H18A 0.9900 . ?
C18 H18B 0.9900 . ?
C36 H36A 0.9900 . ?
C36 H36B 0.9900 . ?
C21 H21A 0.9900 . ?
C21 H21B 0.9900 . ?
C15 H15 0.9500 . ?
O9 H9A 0.8699 . ?
O9 H9B 0.8701 . ?
O8 H8A 0.8703 . ?
O8 H8B 0.8701 . ?

loop_
_geom_angle_atom_site_label_1
_geom_angle_atom_site_label_2
_geom_angle_atom_site_label_3
_geom_angle
_geom_angle_site_symmetry_1
_geom_angle_site_symmetry_3
_geom_angle_publ_flag
C44 O1 C47 120.61(11) . . ?
C26 O2 C29 120.70(11) . . ?
C10 O3 C7 119.48(12) . . ?
H4BA O4 H4A 108.9 . . ?
H4BA O4 H4BB 109.3 . . ?
H4A O4 H4BB 127(6) . . ?
H5A O5 H5B 104.5 . . ?
C55 N7 C19 111.24(12) . . ?
C20 N7 C55 110.47(12) . . ?
C20 N7 C19 111.46(12) . . ?
C38 N1 C37 111.61(12) . . ?
C38 N1 C1 111.11(12) . . ?
C1 N1 C37 111.43(12) . . ?
H6A O6 H6B 104.5 . . ?
C22 N009 C21 118.42(13) . . ?
C53 N6 C54 117.76(13) . . ?
C3 N2 C2 117.26(14) . . ?
C35 N3 C36 117.76(13) . . ?
C40 N4 C39 117.39(14) . . ?
C16 N5 C18 117.48(14) . . ?
H7A O7 H7B 104.5 . . ?
O1 C47 C52 116.16(13) . . ?
C48 C47 O1 122.80(13) . . ?
C48 C47 C52 120.87(13) . . ?
O1 C44 C43 116.72(13) . . ?
O1 C44 C45 122.50(13) . . ?
C45 C44 C43 120.62(14) . . ?
C49 C50 C51 118.57(13) . . ?
C49 C50 C53 119.50(13) . . ?
C51 C50 C53 121.90(14) . . ?
C44 C43 H43 120.1 . . ?
C42 C43 C44 119.79(13) . . ?
C42 C43 H43 120.1 . . ?
O2 C29 C30 115.78(13) . . ?
C34 C29 O2 123.04(13) . . ?
C34 C29 C30 121.01(14) . . ?
O2 C26 C27 122.86(13) . . ?
O2 C26 C25 116.33(13) . . ?
C27 C26 C25 120.70(14) . . ?
C7 C6 H6 120.2 . . ?
C17 C6 H6 120.2 . . ?
C17 C6 C7 119.57(14) . . ?
C11 C10 O3 116.56(14) . . ?
C15 C10 O3 122.89(14) . . ?
C15 C10 C11 120.43(15) . . ?
C47 C48 H48 120.5 . . ?
C47 C48 C49 119.07(14) . . ?
C49 C48 H48 120.5 . . ?
C43 C42 H42 119.7 . . ?
C43 C42 C41 120.61(13) . . ?
C41 C42 H42 119.7 . . ?
C31 C32 C35 122.01(13) . . ?
C33 C32 C31 118.72(13) . . ?
C33 C32 C35 119.22(13) . . ?
C29 C30 H30 120.4 . . ?
C31 C30 C29 119.11(14) . . ?
C31 C30 H30 120.4 . . ?
O3 C7 C6 116.91(14) . . ?
C8 C7 O3 122.23(14) . . ?
C8 C7 C6 120.67(14) . . ?
C12 C13 C16 122.78(14) . . ?
C14 C13 C16 118.95(14) . . ?
C14 C13 C12 118.26(14) . . ?
C24 C23 C22 122.16(13) . . ?
C28 C23 C24 118.66(14) . . ?
C28 C23 C22 119.17(13) . . ?
C50 C49 H49 119.4 . . ?
C48 C49 C50 121.12(14) . . ?
C48 C49 H49 119.4 . . ?
C17 C4 C3 122.88(13) . . ?
C9 C4 C17 118.45(14) . . ?
C9 C4 C3 118.63(14) . . ?
C50 C51 H51 119.7 . . ?
C52 C51 C50 120.68(14) . . ?
C52 C51 H51 119.7 . . ?
C47 C52 H52 120.2 . . ?
C51 C52 C47 119.66(13) . . ?
C51 C52 H52 120.2 . . ?
C6 C17 C4 120.83(14) . . ?
C6 C17 H17 119.6 . . ?
C4 C17 H17 119.6 . . ?
N5 C16 C13 123.49(15) . . ?
N5 C16 H16 118.3 . . ?
C13 C16 H16 118.3 . . ?
C23 C24 H24 119.6 . . ?
C25 C24 C23 120.73(14) . . ?
C25 C24 H24 119.6 . . ?
N009 C22 C23 122.53(13) . . ?
N009 C22 H22 118.7 . . ?
C23 C22 H22 118.7 . . ?
N6 C53 C50 122.38(14) . . ?
N6 C53 H53 118.8 . . ?
C50 C53 H53 118.8 . . ?
N7 C55 H55A 109.2 . . ?
N7 C55 H55B 109.2 . . ?
N7 C55 C54 112.22(13) . . ?
H55A C55 H55B 107.9 . . ?
C54 C55 H55A 109.2 . . ?
C54 C55 H55B 109.2 . . ?
N1 C38 H38A 109.2 . . ?
N1 C38 H38B 109.2 . . ?
N1 C38 C39 112.02(12) . . ?
H38A C38 H38B 107.9 . . ?
C39 C38 H38A 109.2 . . ?
C39 C38 H38B 109.2 . . ?
N1 C37 H37A 109.4 . . ?
N1 C37 H37B 109.4 . . ?
N1 C37 C36 111.23(12) . . ?
H37A C37 H37B 108.0 . . ?
C36 C37 H37A 109.4 . . ?
C36 C37 H37B 109.4 . . ?
C10 C11 H11 120.1 . . ?
C10 C11 C12 119.86(14) . . ?
C12 C11 H11 120.1 . . ?
C26 C27 H27 120.3 . . ?
C26 C27 C28 119.42(14) . . ?
C28 C27 H27 120.3 . . ?
C23 C28 H28 119.5 . . ?
C27 C28 C23 120.90(14) . . ?
C27 C28 H28 119.5 . . ?
N7 C20 H20A 109.1 . . ?
N7 C20 H20B 109.1 . . ?
N7 C20 C21 112.38(12) . . ?
H20A C20 H20B 107.9 . . ?
C21 C20 H20A 109.1 . . ?
C21 C20 H20B 109.1 . . ?
C32 C31 H31 119.5 . . ?
C30 C31 C32 120.92(14) . . ?
C30 C31 H31 119.5 . . ?
C44 C45 H45 120.3 . . ?
C44 C45 C46 119.33(14) . . ?
C46 C45 H45 120.3 . . ?
N4 C40 H40 118.2 . . ?
N4 C40 C41 123.68(14) . . ?
C41 C40 H40 118.2 . . ?
N3 C35 C32 122.57(14) . . ?
N3 C35 H35 118.7 . . ?
C32 C35 H35 118.7 . . ?
C29 C34 H34 120.3 . . ?
C29 C34 C33 119.47(14) . . ?
C33 C34 H34 120.3 . . ?
C26 C25 H25 120.2 . . ?
C24 C25 C26 119.56(14) . . ?
C24 C25 H25 120.2 . . ?
C32 C33 H33 119.6 . . ?
C34 C33 C32 120.76(14) . . ?
C34 C33 H33 119.6 . . ?
C45 C46 H46 119.5 . . ?
C45 C46 C41 121.07(14) . . ?
C41 C46 H46 119.5 . . ?
N1 C1 H1A 109.2 . . ?
N1 C1 H1B 109.2 . . ?
N1 C1 C2 111.84(12) . . ?
H1A C1 H1B 107.9 . . ?
C2 C1 H1A 109.2 . . ?
C2 C1 H1B 109.2 . . ?
C42 C41 C40 122.88(13) . . ?
C46 C41 C42 118.58(13) . . ?
C46 C41 C40 118.48(13) . . ?
N2 C3 C4 123.40(14) . . ?
N2 C3 H3 118.3 . . ?
C4 C3 H3 118.3 . . ?
C13 C12 H12 119.6 . . ?
C11 C12 C13 120.79(14) . . ?
C11 C12 H12 119.6 . . ?
C4 C9 H9 119.5 . . ?
C8 C9 C4 120.97(14) . . ?
C8 C9 H9 119.5 . . ?
N2 C2 C1 110.74(13) . . ?
N2 C2 H2A 109.5 . . ?
N2 C2 H2B 109.5 . . ?
C1 C2 H2A 109.5 . . ?
C1 C2 H2B 109.5 . . ?
H2A C2 H2B 108.1 . . ?
N4 C39 C38 110.53(13) . . ?
N4 C39 H39A 109.5 . . ?
N4 C39 H39B 109.5 . . ?
C38 C39 H39A 109.5 . . ?
C38 C39 H39B 109.5 . . ?
H39A C39 H39B 108.1 . . ?
C13 C14 H14 119.4 . . ?
C15 C14 C13 121.16(15) . . ?
C15 C14 H14 119.4 . . ?
N7 C19 H19A 109.2 . . ?
N7 C19 H19B 109.2 . . ?
N7 C19 C18 112.25(13) . . ?
H19A C19 H19B 107.9 . . ?
C18 C19 H19A 109.2 . . ?
C18 C19 H19B 109.2 . . ?
C7 C8 C9 119.50(14) . . ?
C7 C8 H8 120.3 . . ?
C9 C8 H8 120.3 . . ?
N6 C54 C55 110.11(13) . . ?
N6 C54 H54A 109.6 . . ?
N6 C54 H54B 109.6 . . ?
C55 C54 H54A 109.6 . . ?
C55 C54 H54B 109.6 . . ?
H54A C54 H54B 108.2 . . ?
N5 C18 C19 110.99(13) . . ?
N5 C18 H18A 109.4 . . ?
N5 C18 H18B 109.4 . . ?
C19 C18 H18A 109.4 . . ?
C19 C18 H18B 109.4 . . ?
H18A C18 H18B 108.0 . . ?
N3 C36 C37 109.69(13) . . ?
N3 C36 H36A 109.7 . . ?
N3 C36 H36B 109.7 . . ?
C37 C36 H36A 109.7 . . ?
C37 C36 H36B 109.7 . . ?
H36A C36 H36B 108.2 . . ?
N009 C21 C20 110.08(12) . . ?
N009 C21 H21A 109.6 . . ?
N009 C21 H21B 109.6 . . ?
C20 C21 H21A 109.6 . . ?
C20 C21 H21B 109.6 . . ?
H21A C21 H21B 108.2 . . ?
C10 C15 C14 119.49(15) . . ?
C10 C15 H15 120.3 . . ?
C14 C15 H15 120.3 . . ?
H9A O9 H9B 109.5 . . ?
H8A O8 H8B 104.5 . . ?

loop_
_geom_torsion_atom_site_label_1
_geom_torsion_atom_site_label_2
_geom_torsion_atom_site_label_3
_geom_torsion_atom_site_label_4
_geom_torsion
_geom_torsion_site_symmetry_1
_geom_torsion_site_symmetry_2
_geom_torsion_site_symmetry_3
_geom_torsion_site_symmetry_4
_geom_torsion_publ_flag
O1 C47 C48 C49 174.11(14) . . . . ?
O1 C47 C52 C51 -175.38(13) . . . . ?
O1 C44 C43 C42 -175.58(13) . . . . ?
O1 C44 C45 C46 175.95(14) . . . . ?
O2 C29 C30 C31 -174.29(13) . . . . ?
O2 C29 C34 C33 174.63(14) . . . . ?
O2 C26 C27 C28 175.16(14) . . . . ?
O2 C26 C25 C24 -174.47(13) . . . . ?
O3 C10 C11 C12 -174.84(14) . . . . ?
O3 C10 C15 C14 174.70(16) . . . . ?
O3 C7 C8 C9 175.84(15) . . . . ?
N7 C55 C54 N6 76.60(16) . . . . ?
N7 C20 C21 N009 79.14(16) . . . . ?
N7 C19 C18 N5 79.06(17) . . . . ?
N1 C38 C39 N4 78.43(17) . . . . ?
N1 C37 C36 N3 79.46(16) . . . . ?
N1 C1 C2 N2 72.91(16) . . . . ?
N4 C40 C41 C42 -6.6(2) . . . . ?
N4 C40 C41 C46 170.49(15) . . . . ?
C47 O1 C44 C43 -145.36(13) . . . . ?
C47 O1 C44 C45 39.3(2) . . . . ?
C47 C48 C49 C50 0.8(2) . . . . ?
C44 O1 C47 C48 35.0(2) . . . . ?
C44 O1 C47 C52 -149.63(14) . . . . ?
C44 C43 C42 C41 -0.5(2) . . . . ?
C44 C45 C46 C41 -0.8(2) . . . . ?
C50 C51 C52 C47 1.1(2) . . . . ?
C43 C44 C45 C46 0.8(2) . . . . ?
C43 C42 C41 C40 177.50(13) . . . . ?
C43 C42 C41 C46 0.4(2) . . . . ?
C29 O2 C26 C27 36.3(2) . . . . ?
C29 O2 C26 C25 -147.52(14) . . . . ?
C29 C30 C31 C32 -0.8(2) . . . . ?
C29 C34 C33 C32 -0.6(2) . . . . ?
C26 O2 C29 C30 -150.94(14) . . . . ?
C26 O2 C29 C34 33.7(2) . . . . ?
C26 C27 C28 C23 -1.0(2) . . . . ?
C6 C7 C8 C9 1.0(3) . . . . ?
C10 O3 C7 C6 -140.25(15) . . . . ?
C10 O3 C7 C8 44.7(2) . . . . ?
C10 C11 C12 C13 -0.3(2) . . . . ?
C48 C47 C52 C51 0.1(2) . . . . ?
C30 C29 C34 C33 -0.5(2) . . . . ?
C7 O3 C10 C11 -148.13(15) . . . . ?
C7 O3 C10 C15 36.0(2) . . . . ?
C7 C6 C17 C4 -0.3(2) . . . . ?
C13 C14 C15 C10 0.1(3) . . . . ?
C23 C24 C25 C26 -0.9(2) . . . . ?
C49 C50 C51 C52 -1.4(2) . . . . ?
C49 C50 C53 N6 171.04(14) . . . . ?
C4 C9 C8 C7 -1.2(3) . . . . ?
C51 C50 C49 C48 0.4(2) . . . . ?
C51 C50 C53 N6 -6.6(2) . . . . ?
C52 C47 C48 C49 -1.1(2) . . . . ?
C17 C6 C7 O3 -175.34(13) . . . . ?
C17 C6 C7 C8 -0.2(2) . . . . ?
C17 C4 C3 N2 2.0(2) . . . . ?
C17 C4 C9 C8 0.7(2) . . . . ?
C16 N5 C18 C19 -124.04(15) . . . . ?
C16 C13 C12 C11 178.00(14) . . . . ?
C16 C13 C14 C15 -177.93(16) . . . . ?
C24 C23 C22 N009 -10.2(2) . . . . ?
C24 C23 C28 C27 1.8(2) . . . . ?
C22 N009 C21 C20 -117.18(15) . . . . ?
C22 C23 C24 C25 177.52(14) . . . . ?
C22 C23 C28 C27 -176.61(14) . . . . ?
C53 N6 C54 C55 -105.66(16) . . . . ?
C53 C50 C49 C48 -177.31(14) . . . . ?
C53 C50 C51 C52 176.27(14) . . . . ?
C55 N7 C20 C21 87.58(15) . . . . ?
C55 N7 C19 C18 -151.46(13) . . . . ?
C38 N1 C37 C36 -150.23(12) . . . . ?
C38 N1 C1 C2 86.20(15) . . . . ?
C37 N1 C38 C39 88.46(15) . . . . ?
C37 N1 C1 C2 -148.66(13) . . . . ?
C11 C10 C15 C14 -1.0(3) . . . . ?
C27 C26 C25 C24 1.8(2) . . . . ?
C28 C23 C24 C25 -0.9(2) . . . . ?
C28 C23 C22 N009 168.19(14) . . . . ?
C20 N7 C55 C54 -153.50(13) . . . . ?
C20 N7 C19 C18 84.77(15) . . . . ?
C31 C32 C35 N3 -7.6(2) . . . . ?
C31 C32 C33 C34 0.9(2) . . . . ?
C45 C44 C43 C42 -0.1(2) . . . . ?
C45 C46 C41 C42 0.3(2) . . . . ?
C45 C46 C41 C40 -176.97(14) . . . . ?
C40 N4 C39 C38 -128.32(15) . . . . ?
C35 N3 C36 C37 -108.41(16) . . . . ?
C35 C32 C31 C30 177.16(14) . . . . ?
C35 C32 C33 C34 -176.54(14) . . . . ?
C34 C29 C30 C31 1.1(2) . . . . ?
C25 C26 C27 C28 -0.8(2) . . . . ?
C33 C32 C31 C30 -0.2(2) . . . . ?
C33 C32 C35 N3 169.80(15) . . . . ?
C1 N1 C38 C39 -146.49(13) . . . . ?
C1 N1 C37 C36 84.90(15) . . . . ?
C3 N2 C2 C1 -130.57(14) . . . . ?
C3 C4 C17 C6 177.86(14) . . . . ?
C3 C4 C9 C8 -177.18(15) . . . . ?
C12 C13 C16 N5 -2.4(2) . . . . ?
C12 C13 C14 C15 0.7(3) . . . . ?
C9 C4 C17 C6 0.0(2) . . . . ?
C9 C4 C3 N2 179.83(15) . . . . ?
C2 N2 C3 C4 -176.89(13) . . . . ?
C39 N4 C40 C41 -176.82(13) . . . . ?
C14 C13 C16 N5 176.23(15) . . . . ?
C14 C13 C12 C11 -0.6(2) . . . . ?
C19 N7 C55 C54 82.17(15) . . . . ?
C19 N7 C20 C21 -148.22(13) . . . . ?
C54 N6 C53 C50 179.95(13) . . . . ?
C18 N5 C16 C13 -177.39(13) . . . . ?
C36 N3 C35 C32 -179.59(13) . . . . ?
C21 N009 C22 C23 -179.40(13) . . . . ?
C15 C10 C11 C12 1.1(3) . . . . ?

_shelx_res_file                  
;
TITL mo_la_oc_thp_a.res in P2/n
    mo_la_oc_thp.res
    created by SHELXL-2019/1 at 11:44:20 on 19-May-2025
REM Old TITL mo_LA_OC_THP_a.res in P2/n
REM SHELXT solution in P2/n: R1 0.138, Rweak 0.007, Alpha 0.027
REM <I/s> 0.843 for 578 systematic absences, Orientation as input
REM Formula found by SHELXT: C55 N11 O5
CELL 0.71073 21.4759 10.6707 23.6099 90 110.611 90
ZERR 4 0.0012 0.0005 0.0013 0 0.002 0
LATT 1
SYMM 0.5-X,+Y,0.5-Z
SFAC C H N O
UNIT 216 263.78 32 35.78

L.S. 20
PLAN  20 0 0
SIZE 0.1 0.2 0.3
TEMP -153.15
CONF
BOND
list 4
MORE -1
BOND $H
fmap 2
acta
OMIT 3 6 3
OMIT 4 2 0
OMIT 6 6 0
OMIT 6 9 9
OMIT 9 3 9
OMIT 9 6 6
OMIT 11 0 11
OMIT 12 3 6
REM <olex2.extras>
REM <HklSrc "%.\\mo_LA_OC_THP.hkl">
REM </olex2.extras>

WGHT    0.068700    2.800200
FVAR       0.37858   0.94416
O1    4    0.682606    0.413886    0.685201    11.00000    0.02821    0.02494 =
         0.04166    0.00633    0.01712    0.00463
O2    4    0.718667    1.086365    0.654552    11.00000    0.03296    0.02820 =
         0.03790   -0.00651    0.01977   -0.00498
O3    4    0.468376    0.730037    0.427296    11.00000    0.02620    0.05686 =
         0.02598   -0.00811    0.00512    0.00427
PART 1
AFIX   6
O4    4    0.299723    0.288261    0.724949    21.00000    0.03254    0.04643 =
         0.02937    0.00052    0.01145   -0.00251
H4BA  2    0.288917    0.336050    0.693079    21.00000   -1.50000
AFIX   6

PART 0
O5    4    0.550776    1.212124    0.838480    11.00000    0.03912    0.03042 =
         0.06580   -0.00518    0.01947    0.00327
H5A   2    0.510804    1.240014    0.819202    11.00000   -1.50000
H5B   2    0.547592    1.131383    0.833313    11.00000   -1.50000
AFIX   0

N7    3    0.392271    0.852987    0.766796    11.00000    0.02692    0.02468 =
         0.03371    0.00231    0.01520    0.00202
N1    3    0.875622    0.655010    0.428483    11.00000    0.02429    0.03017 =
         0.02602   -0.00259    0.00964   -0.00205
AFIX   6
O6    4    0.433096    0.328904    0.780069    11.00000    0.03817    0.04737 =
         0.05713    0.02246    0.01577    0.00247
H6A   2    0.390757    0.312494    0.764176    11.00000   -1.50000
H6B   2    0.436207    0.407864    0.772330    11.00000   -1.50000
AFIX   0

N009  3    0.538572    0.947981    0.811012    11.00000    0.02764    0.02773 =
         0.02893    0.00145    0.01017   -0.00123
N6    3    0.421790    0.582986    0.736842    11.00000    0.02418    0.02626 =
         0.03646   -0.00190    0.00916    0.00061
N2    3    0.734068    0.552682    0.382232    11.00000    0.02599    0.02930 =
         0.03069   -0.00491    0.00866   -0.00255
N3    3    0.826551    0.919349    0.446042    11.00000    0.03184    0.03112 =
         0.03178   -0.00357    0.01423   -0.00126
N4    3    0.892461    0.562653    0.557733    11.00000    0.02826    0.03743 =
         0.02613    0.00042    0.00987   -0.00099
N5    3    0.365961    0.943309    0.634219    11.00000    0.03665    0.02771 =
         0.03499    0.00366    0.01575    0.00521
AFIX   6
O7    4    0.600239    1.284281    0.958161    11.00000    0.07300    0.04601 =
         0.06711   -0.00693    0.03212   -0.00961
H7A   2    0.577222    1.261497    0.921331    11.00000   -1.50000
H7B   2    0.598807    1.365751    0.957209    11.00000   -1.50000
AFIX   0

C47   1    0.626330    0.473452    0.687888    11.00000    0.02315    0.02156 =
         0.03096   -0.00061    0.00888    0.00013
C44   1    0.721447    0.470134    0.656745    11.00000    0.02279    0.02551 =
         0.02847    0.00290    0.00826    0.00148
C50   1    0.508953    0.569306    0.695311    11.00000    0.02327    0.02085 =
         0.03087   -0.00174    0.00690   -0.00157
C43   1    0.750834    0.391466    0.626487    11.00000    0.02411    0.02225 =
         0.02921   -0.00128    0.00510    0.00131
AFIX  43
H43   2    0.741273    0.304280    0.623663    11.00000   -1.20000
AFIX   0
C29   1    0.732722    1.026240    0.608500    11.00000    0.02707    0.02308 =
         0.02754    0.00053    0.01050    0.00220
C26   1    0.678187    1.030793    0.681535    11.00000    0.02555    0.02642 =
         0.02535   -0.00135    0.00833   -0.00124
C6    1    0.549427    0.714965    0.380910    11.00000    0.03215    0.02627 =
         0.02324   -0.00029    0.00519    0.00002
AFIX  43
H6    2    0.522107    0.766422    0.348986    11.00000   -1.20000
AFIX   0
C10   1    0.460607    0.777438    0.479073    11.00000    0.02669    0.03360 =
         0.02542   -0.00044    0.00700    0.00214
C48   1    0.585908    0.548096    0.641548    11.00000    0.03086    0.02868 =
         0.02808    0.00341    0.01063    0.00197
AFIX  43
H48   2    0.598152    0.567040    0.607560    11.00000   -1.20000
AFIX   0
C42   1    0.794084    0.440543    0.600474    11.00000    0.02400    0.02812 =
         0.02666   -0.00285    0.00719    0.00264
AFIX  43
H42   2    0.814391    0.386554    0.580056    11.00000   -1.20000
AFIX   0
C32   1    0.763848    0.929948    0.512495    11.00000    0.02619    0.02477 =
         0.02488    0.00094    0.00813    0.00034
C30   1    0.793761    1.054990    0.603677    11.00000    0.02487    0.02880 =
         0.02938   -0.00371    0.00764   -0.00291
AFIX  43
H30   2    0.824732    1.106669    0.633043    11.00000   -1.20000
AFIX   0
C7    1    0.530348    0.687246    0.429909    11.00000    0.02565    0.03674 =
         0.02592   -0.00633    0.00634   -0.00121
C13   1    0.434073    0.884278    0.575873    11.00000    0.02720    0.02381 =
         0.02781    0.00463    0.00856    0.00403
C23   1    0.602113    0.934251    0.745329    11.00000    0.02776    0.02473 =
         0.02236   -0.00060    0.00711   -0.00082
C49   1    0.527145    0.594948    0.645445    11.00000    0.02786    0.02567 =
         0.03064    0.00430    0.00677    0.00292
AFIX  43
H49   2    0.498926    0.645323    0.613529    11.00000   -1.20000
AFIX   0
C4    1    0.649313    0.591782    0.425665    11.00000    0.02713    0.02577 =
         0.02470   -0.00308    0.00818   -0.00381
C51   1    0.551447    0.495460    0.742080    11.00000    0.02505    0.02990 =
         0.02730    0.00087    0.00826   -0.00179
AFIX  43
H51   2    0.540265    0.478576    0.776842    11.00000   -1.20000
AFIX   0
C52   1    0.609412    0.446979    0.738159    11.00000    0.02308    0.02787 =
         0.02731    0.00333    0.00442    0.00072
AFIX  43
H52   2    0.637559    0.395757    0.769729    11.00000   -1.20000
AFIX   0
C17   1    0.608467    0.667177    0.378875    11.00000    0.03451    0.02662 =
         0.02362   -0.00085    0.01115   -0.00257
AFIX  43
H17   2    0.621430    0.685817    0.345260    11.00000   -1.20000
AFIX   0
C16   1    0.421551    0.946331    0.626772    11.00000    0.03183    0.02260 =
         0.03012    0.00409    0.01017    0.00377
AFIX  43
H16   2    0.457073    0.990869    0.655445    11.00000   -1.20000
AFIX   0
C24   1    0.602102    1.063091    0.733607    11.00000    0.03351    0.02493 =
         0.03006   -0.00018    0.01382    0.00279
AFIX  43
H24   2    0.576068    1.118049    0.747873    11.00000   -1.20000
AFIX   0
C22   1    0.564921    0.880666    0.781411    11.00000    0.02937    0.02451 =
         0.02429    0.00142    0.00718   -0.00134
AFIX  43
H22   2    0.560536    0.792195    0.782513    11.00000   -1.20000
AFIX   0
C53   1    0.444885    0.616001    0.696540    11.00000    0.02322    0.02198 =
         0.03435   -0.00013    0.00602   -0.00006
AFIX  43
H53   2    0.419972    0.672910    0.666032    11.00000   -1.20000
AFIX   0
C55   1    0.367872    0.734389    0.782470    11.00000    0.02926    0.02919 =
         0.03936    0.00344    0.01879    0.00055
AFIX  23
H55A  2    0.325185    0.749446    0.788579    11.00000   -1.20000
H55B  2    0.400220    0.702856    0.821053    11.00000   -1.20000
AFIX   0
C38   1    0.932632    0.594341    0.473510    11.00000    0.02349    0.03912 =
         0.02750   -0.00271    0.01085    0.00020
AFIX  23
H38A  2    0.973649    0.617546    0.465938    11.00000   -1.20000
H38B  2    0.927336    0.502278    0.469238    11.00000   -1.20000
AFIX   0
C37   1    0.893577    0.777232    0.410217    11.00000    0.03125    0.03486 =
         0.03291   -0.00342    0.01846   -0.00520
AFIX  23
H37A  2    0.909164    0.765813    0.375767    11.00000   -1.20000
H37B  2    0.930535    0.813960    0.444246    11.00000   -1.20000
AFIX   0
C11   1    0.399242    0.759483    0.484584    11.00000    0.02413    0.03489 =
         0.03250   -0.00376    0.00360   -0.00063
AFIX  43
H11   2    0.366250    0.710666    0.455493    11.00000   -1.20000
AFIX   0
C27   1    0.678275    0.902967    0.691884    11.00000    0.03519    0.02609 =
         0.03652    0.00016    0.01689    0.00580
AFIX  43
H27   2    0.704445    0.848441    0.677563    11.00000   -1.20000
AFIX   0
C28   1    0.639848    0.855355    0.723310    11.00000    0.03692    0.02127 =
         0.03233    0.00130    0.01306    0.00220
AFIX  43
H28   2    0.639288    0.767599    0.729894    11.00000   -1.20000
AFIX   0
C20   1    0.430132    0.922470    0.821693    11.00000    0.03688    0.02821 =
         0.03529   -0.00105    0.02126    0.00007
AFIX  23
H20A  2    0.410574    0.906473    0.853229    11.00000   -1.20000
H20B  2    0.426388    1.013350    0.812683    11.00000   -1.20000
AFIX   0
C31   1    0.808801    1.007446    0.555637    11.00000    0.02401    0.03296 =
         0.03081   -0.00312    0.00983   -0.00311
AFIX  43
H31   2    0.850221    1.027585    0.551794    11.00000   -1.20000
AFIX   0
C45   1    0.735136    0.597490    0.661267    11.00000    0.03477    0.02432 =
         0.03893   -0.00140    0.01918    0.00232
AFIX  43
H45   2    0.715361    0.650766    0.682427    11.00000   -1.20000
AFIX   0
C40   1    0.855923    0.625874    0.579207    11.00000    0.02622    0.03127 =
         0.02459    0.00049    0.00704   -0.00126
AFIX  43
H40   2    0.859457    0.714626    0.579355    11.00000   -1.20000
AFIX   0
C35   1    0.777309    0.882738    0.459420    11.00000    0.02990    0.02648 =
         0.02543   -0.00043    0.00807   -0.00179
AFIX  43
H35   2    0.747941    0.822432    0.434175    11.00000   -1.20000
AFIX   0
C34   1    0.687694    0.949370    0.566651    11.00000    0.02459    0.03577 =
         0.03577   -0.00342    0.01225   -0.00533
AFIX  43
H34   2    0.646239    0.929872    0.570571    11.00000   -1.20000
AFIX   0
C25   1    0.639480    1.110920    0.701587    11.00000    0.03454    0.02076 =
         0.03285   -0.00066    0.01428    0.00030
AFIX  43
H25   2    0.638707    1.198156    0.693332    11.00000   -1.20000
AFIX   0
C33   1    0.703496    0.901059    0.519009    11.00000    0.02667    0.03153 =
         0.02861   -0.00329    0.00755   -0.00694
AFIX  43
H33   2    0.672815    0.847568    0.490417    11.00000   -1.20000
AFIX   0
C46   1    0.778096    0.646426    0.634521    11.00000    0.03185    0.02279 =
         0.03791    0.00100    0.01473    0.00040
AFIX  43
H46   2    0.787073    0.733831    0.637095    11.00000   -1.20000
AFIX   0
C1    1    0.845358    0.573372    0.376144    11.00000    0.02591    0.03501 =
         0.02580   -0.00444    0.00966    0.00046
AFIX  23
H1A   2    0.880618    0.523839    0.368569    11.00000   -1.20000
H1B   2    0.823316    0.625542    0.339929    11.00000   -1.20000
AFIX   0
C41   1    0.808216    0.569317    0.603983    11.00000    0.02392    0.02932 =
         0.02481    0.00117    0.00688    0.00119
C3    1    0.711621    0.535035    0.424626    11.00000    0.02755    0.02661 =
         0.02800   -0.00058    0.00628   -0.00199
AFIX  43
H3    2    0.736163    0.482600    0.457401    11.00000   -1.20000
AFIX   0
C12   1    0.385984    0.812730    0.532531    11.00000    0.02345    0.03609 =
         0.03750   -0.00051    0.01027    0.00034
AFIX  43
H12   2    0.343676    0.800521    0.536045    11.00000   -1.20000
AFIX   0
C9    1    0.629102    0.565748    0.474542    11.00000    0.02923    0.04074 =
         0.02598    0.00583    0.00694    0.00045
AFIX  43
H9    2    0.656534    0.515490    0.506940    11.00000   -1.20000
AFIX   0
C2    1    0.794711    0.484935    0.385814    11.00000    0.02704    0.02989 =
         0.03536   -0.00520    0.00904   -0.00040
AFIX  23
H2A   2    0.783558    0.418300    0.354655    11.00000   -1.20000
H2B   2    0.814031    0.444622    0.425996    11.00000   -1.20000
AFIX   0
C39   1    0.939889    0.631680    0.537765    11.00000    0.02602    0.04283 =
         0.02693   -0.00350    0.00898   -0.00500
AFIX  23
H39A  2    0.985760    0.613704    0.565377    11.00000   -1.20000
H39B  2    0.931949    0.722803    0.539281    11.00000   -1.20000
AFIX   0
C14   1    0.495687    0.899442    0.569829    11.00000    0.02925    0.04162 =
         0.03223   -0.00845    0.00976   -0.00920
AFIX  43
H14   2    0.529162    0.946963    0.599135    11.00000   -1.20000
AFIX   0
C19   1    0.337413    0.928598    0.726285    11.00000    0.02993    0.03290 =
         0.03983    0.00404    0.01764    0.00839
AFIX  23
H19A  2    0.318397    0.980691    0.750885    11.00000   -1.20000
H19B  2    0.301944    0.872068    0.701014    11.00000   -1.20000
AFIX   0
C8    1    0.569622    0.612141    0.476483    11.00000    0.03035    0.05395 =
         0.02310    0.00432    0.00948   -0.00024
AFIX  43
H8    2    0.555946    0.592468    0.509579    11.00000   -1.20000
AFIX   0
C54   1    0.357608    0.635359    0.733705    11.00000    0.02386    0.02806 =
         0.04385    0.00047    0.01210   -0.00071
AFIX  23
H54A  2    0.328813    0.567660    0.739352    11.00000   -1.20000
H54B  2    0.335127    0.673271    0.693366    11.00000   -1.20000
AFIX   0
C18   1    0.359982    1.013584    0.685200    11.00000    0.04006    0.02718 =
         0.03755    0.00397    0.01790    0.00837
AFIX  23
H18A  2    0.327434    1.082334    0.669787    11.00000   -1.20000
H18B  2    0.403511    1.051374    0.708783    11.00000   -1.20000
AFIX   0
C36   1    0.834688    0.866471    0.391922    11.00000    0.03758    0.03148 =
         0.02883   -0.00071    0.01522   -0.00276
AFIX  23
H36A  2    0.842134    0.934733    0.366625    11.00000   -1.20000
H36B  2    0.793775    0.820974    0.367772    11.00000   -1.20000
AFIX   0
C21   1    0.503229    0.885848    0.845940    11.00000    0.03601    0.03103 =
         0.02719    0.00193    0.01361   -0.00169
AFIX  23
H21A  2    0.523239    0.910349    0.889027    11.00000   -1.20000
H21B  2    0.507437    0.793845    0.843240    11.00000   -1.20000
AFIX   0
C15   1    0.509195    0.846365    0.521708    11.00000    0.02703    0.05883 =
         0.03667   -0.01330    0.01325   -0.01154
AFIX  43
H15   2    0.551566    0.857423    0.518167    11.00000   -1.20000
AFIX   6

O9    4    0.247009    0.780976    0.576514    11.00000    0.07314    0.07694 =
         0.13686    0.03556    0.02774   -0.01293
H9A   2    0.207769    0.814364    0.560251    11.00000   -1.50000
H9B   2    0.276969    0.839816    0.586579    11.00000   -1.50000
AFIX   0

H4A   2    0.271854    0.287077    0.736444    10.50000    0.05361
PART 1
H4BB  2    0.326954    0.294385    0.738513    10.50000    0.01033

PART 0
AFIX   6
O8    4    0.556613    1.077718    1.011586    11.00000    0.05000    0.10213 =
         0.09827    0.05950    0.03931    0.03413
H8A   2    0.571686    1.151382    1.007157    11.00000   -1.50000
H8B   2    0.591415    1.029280    1.021694    11.00000   -1.50000
AFIX   0
HKLF 4


REM  mo_la_oc_thp_a.res in P2/n
REM wR2 = 0.1477, GooF = S = 1.068, Restrained GooF = 1.068 for all data
REM R1 = 0.0504 for 10702 Fo > 4sig(Fo) and 0.0598 for all 12571 data
REM 667 parameters refined using 0 restraints

END

WGHT      0.0687      2.8003

REM Highest difference peak  1.226,  deepest hole -0.645,  1-sigma level  0.049
Q1    1   0.5959  1.2497  1.0626  11.00000  0.05    1.23
Q2    1   0.4815  0.5877  0.6994  11.00000  0.05    0.32
Q3    1   0.5893  0.9086  0.7674  11.00000  0.05    0.31
Q4    1   0.4260  0.9005  0.6016  11.00000  0.05    0.31
Q5    1   0.6314  0.5677  0.4452  11.00000  0.05    0.30
Q6    1   0.6124  0.4554  0.7079  11.00000  0.05    0.30
Q7    1   0.6101  0.8937  0.7258  11.00000  0.05    0.30
Q8    1   0.5205  1.0132  1.0010  11.00000  0.05    0.29
Q9    1   0.8373  0.5873  0.5968  11.00000  0.05    0.29
Q10   1   0.7379  0.9010  0.5213  11.00000  0.05    0.29
Q11   1   0.6791  0.5674  0.4237  11.00000  0.05    0.29
Q12   1   0.5567  0.5636  0.6487  11.00000  0.05    0.29
Q13   1   0.7684  0.6077  0.6579  11.00000  0.05    0.28
Q14   1   0.6570  1.0676  0.6918  11.00000  0.05    0.28
Q15   1   0.6006  0.9979  0.7362  11.00000  0.05    0.28
Q16   1   0.7973  0.6011  0.6263  11.00000  0.05    0.28
Q17   1   0.4395  0.7412  0.4922  11.00000  0.05    0.28
Q18   1   0.6974  0.9403  0.5408  11.00000  0.05    0.28
Q19   1   0.4647  0.8937  0.5729  11.00000  0.05    0.27
Q20   1   0.7735  0.9063  0.4876  11.00000  0.05    0.27
;
_shelx_res_checksum              32273
_olex2_submission_special_instructions 'No special instructions were received'
